# Supplementary material for: The role of molecular chaperonins in warm ischemia and reperfusion injury in the steatotic liver: A proteomic study
Source: BMC Biochem. 2012 Sep 10;13:17. doi: 10.1186/1471-2091-13-17 (PMC3445822; doi:10.1186/1471-2091-13-17)
Supplement: Additional file 1 — Table S1. Identified proteins of interest based on features of interest from 2-DE analysis. [file 1471-2091-13-17-S1.xlsx]

## Sheet: Spectrum Report for My Experime
			Supplementary Table I. Mass Spectrometry and Database Search Results
			Database: the uniprot_Rat_20111121 database (41,601 entries)
			Database searching: MASCOT DISTILLER version 2.3.0.0; MASCOT version 2.3.02.
			Protein Identification / Spectral Counting Quantification; Scaffold Proteome Software version 3.5.1
Protein Index #		Gene symbol	Protein Description	Accession numbers	Protein molecular weight (Da)	Protein identification probability	Number of unique peptides	Sequence	Mascot Ion score	Observed m/z	Observed peptide mass	[M+H]+ (theoretical)	Mass Accuracy (PPM)	Modifications
1		A1m	Alpha-1-macroglobulin OS=Rattus norvegicus GN=A1m PE=1 SV=1	sp|Q63041|A1M_RAT	167126	0.986	2	DLSSSDLTTASK	37.9	612.818	1223.62	1224.6	27.55
		A1m	Alpha-1-macroglobulin OS=Rattus norvegicus GN=A1m PE=1 SV=1	sp|Q63041|A1M_RAT	167126	0.986	2	TEVNTNHVLIYIEK	26	558.321	1671.94	1672.89	34.7
2		Aadat	Kynurenine/alpha-aminoadipate aminotransferase, mitochondrial OS=Rattus norvegicus GN=Aadat PE=1 SV=1	sp|Q64602|AADAT_RAT	47786.4	1	3	ATVEImSR	29.6	461.74	921.465	922.466	7.006	m6: Oxidation (+15.99)
		Aadat	Kynurenine/alpha-aminoadipate aminotransferase, mitochondrial OS=Rattus norvegicus GN=Aadat PE=1 SV=1	sp|Q64602|AADAT_RAT	47786.4	1	3	FLTATSLAR	45.4	490.29	978.565	979.557	15.9
		Aadat	Kynurenine/alpha-aminoadipate aminotransferase, mitochondrial OS=Rattus norvegicus GN=Aadat PE=1 SV=1	sp|Q64602|AADAT_RAT	47786.4	1	3	SAVFTVENGSTIR	68.7	690.87	1379.73	1380.71	15.19
		Aadat	Kynurenine/alpha-aminoadipate aminotransferase, mitochondrial OS=Rattus norvegicus GN=Aadat PE=1 SV=1	sp|Q64602|AADAT_RAT	47786.4	1	8	AIDFYK	33.1	378.7	755.385	756.393	-0.02901
		Aadat	Kynurenine/alpha-aminoadipate aminotransferase, mitochondrial OS=Rattus norvegicus GN=Aadat PE=1 SV=1	sp|Q64602|AADAT_RAT	47786.4	1	8	ATVEImSR	48.7	461.74	921.465	922.466	7.006	m6: Oxidation (+15.99)
		Aadat	Kynurenine/alpha-aminoadipate aminotransferase, mitochondrial OS=Rattus norvegicus GN=Aadat PE=1 SV=1	sp|Q64602|AADAT_RAT	47786.4	1	8	DFILAAADK	52.3	482.264	962.513	963.515	6.142
		Aadat	Kynurenine/alpha-aminoadipate aminotransferase, mitochondrial OS=Rattus norvegicus GN=Aadat PE=1 SV=1	sp|Q64602|AADAT_RAT	47786.4	1	8	DIISLAPGSPNPK	69.4	654.87	1307.73	1308.72	12.74
		Aadat	Kynurenine/alpha-aminoadipate aminotransferase, mitochondrial OS=Rattus norvegicus GN=Aadat PE=1 SV=1	sp|Q64602|AADAT_RAT	47786.4	1	8	FEGEmFQR	60.8	530.23	1058.45	1059.46	-3.527	m5: Oxidation (+15.99)
		Aadat	Kynurenine/alpha-aminoadipate aminotransferase, mitochondrial OS=Rattus norvegicus GN=Aadat PE=1 SV=1	sp|Q64602|AADAT_RAT	47786.4	1	8	FLTATSLAR	53.4	490.284	978.554	979.557	4.735
		Aadat	Kynurenine/alpha-aminoadipate aminotransferase, mitochondrial OS=Rattus norvegicus GN=Aadat PE=1 SV=1	sp|Q64602|AADAT_RAT	47786.4	1	8	GLAEWHVPK	58.8	518.79	1035.57	1036.56	14.64
		Aadat	Kynurenine/alpha-aminoadipate aminotransferase, mitochondrial OS=Rattus norvegicus GN=Aadat PE=1 SV=1	sp|Q64602|AADAT_RAT	47786.4	1	8	SAVFTVENGSTIR	91.4	690.86	1379.71	1380.71	0.7084
		Aadat	Kynurenine/alpha-aminoadipate aminotransferase, mitochondrial OS=Rattus norvegicus GN=Aadat PE=1 SV=1	sp|Q64602|AADAT_RAT	47786.4	1	12	AGmFLWIK	76	491.27	980.525	981.523	10.15	m3: Oxidation (+15.99)
		Aadat	Kynurenine/alpha-aminoadipate aminotransferase, mitochondrial OS=Rattus norvegicus GN=Aadat PE=1 SV=1	sp|Q64602|AADAT_RAT	47786.4	1	12	AIDFYK	41.5	378.7	755.385	756.393	-0.02901
		Aadat	Kynurenine/alpha-aminoadipate aminotransferase, mitochondrial OS=Rattus norvegicus GN=Aadat PE=1 SV=1	sp|Q64602|AADAT_RAT	47786.4	1	12	ATVEImSR	48.9	461.74	921.465	922.466	7.006	m6: Oxidation (+15.99)
		Aadat	Kynurenine/alpha-aminoadipate aminotransferase, mitochondrial OS=Rattus norvegicus GN=Aadat PE=1 SV=1	sp|Q64602|AADAT_RAT	47786.4	1	12	DFILAAADK	42.9	482.27	962.525	963.515	18.66
		Aadat	Kynurenine/alpha-aminoadipate aminotransferase, mitochondrial OS=Rattus norvegicus GN=Aadat PE=1 SV=1	sp|Q64602|AADAT_RAT	47786.4	1	12	DIISLAPGSPNPK	54.7	654.87	1307.73	1308.72	12.74
		Aadat	Kynurenine/alpha-aminoadipate aminotransferase, mitochondrial OS=Rattus norvegicus GN=Aadat PE=1 SV=1	sp|Q64602|AADAT_RAT	47786.4	1	12	EIYELAR	24.5	447.246	892.477	893.473	12.51
		Aadat	Kynurenine/alpha-aminoadipate aminotransferase, mitochondrial OS=Rattus norvegicus GN=Aadat PE=1 SV=1	sp|Q64602|AADAT_RAT	47786.4	1	12	FEGEmFQR	60.1	530.23	1058.45	1059.46	-3.527	m5: Oxidation (+15.99)
		Aadat	Kynurenine/alpha-aminoadipate aminotransferase, mitochondrial OS=Rattus norvegicus GN=Aadat PE=1 SV=1	sp|Q64602|AADAT_RAT	47786.4	1	12	FLTATSLAR	45.9	490.29	978.565	979.557	15.9
		Aadat	Kynurenine/alpha-aminoadipate aminotransferase, mitochondrial OS=Rattus norvegicus GN=Aadat PE=1 SV=1	sp|Q64602|AADAT_RAT	47786.4	1	12	GLAEWHVPK	50.6	518.79	1035.57	1036.56	14.64
		Aadat	Kynurenine/alpha-aminoadipate aminotransferase, mitochondrial OS=Rattus norvegicus GN=Aadat PE=1 SV=1	sp|Q64602|AADAT_RAT	47786.4	1	12	SAVFTVENGSTIR	80.8	690.869	1379.72	1380.71	13.57
		Aadat	Kynurenine/alpha-aminoadipate aminotransferase, mitochondrial OS=Rattus norvegicus GN=Aadat PE=1 SV=1	sp|Q64602|AADAT_RAT	47786.4	1	12	VGFITGPK	39.5	409.74	817.465	818.477	-5.525
		Aadat	Kynurenine/alpha-aminoadipate aminotransferase, mitochondrial OS=Rattus norvegicus GN=Aadat PE=1 SV=1	sp|Q64602|AADAT_RAT	47786.4	1	12	VNGISDAKK	28.5	466.27	930.525	931.521	12.75
3		Abat	4-aminobutyrate aminotransferase, mitochondrial OS=Rattus norvegicus GN=Abat PE=1 SV=3	sp|P50554|GABT_RAT,tr|D3ZL20|D3ZL20_RAT	56457.4	1	3	GNYLVDVDGNR	64.3	611.3	1220.59	1221.59	5.549
		Abat	4-aminobutyrate aminotransferase, mitochondrial OS=Rattus norvegicus GN=Abat PE=1 SV=3	sp|P50554|GABT_RAT,tr|D3ZL20|D3ZL20_RAT	56457.4	1	3	NLLLAEVINIIK	87.1	676.93	1351.85	1352.85	1.019
		Abat	4-aminobutyrate aminotransferase, mitochondrial OS=Rattus norvegicus GN=Abat PE=1 SV=3	sp|P50554|GABT_RAT,tr|D3ZL20|D3ZL20_RAT	56457.4	1	3	REDLLNNVAHAGK	51.3	479.59	1435.75	1436.76	-3.548
		Abat	4-aminobutyrate aminotransferase, mitochondrial OS=Rattus norvegicus GN=Abat PE=1 SV=3	sp|P50554|GABT_RAT,tr|D3ZL20|D3ZL20_RAT	56457.4	1	4	GNYLVDVDGNR	59.8	611.3	1220.59	1221.59	5.549
		Abat	4-aminobutyrate aminotransferase, mitochondrial OS=Rattus norvegicus GN=Abat PE=1 SV=3	sp|P50554|GABT_RAT,tr|D3ZL20|D3ZL20_RAT	56457.4	1	4	NLLLAEVINIIK	87.3	676.93	1351.85	1352.85	1.019
		Abat	4-aminobutyrate aminotransferase, mitochondrial OS=Rattus norvegicus GN=Abat PE=1 SV=3	sp|P50554|GABT_RAT,tr|D3ZL20|D3ZL20_RAT	56457.4	1	4	REDLLNNVAHAGK	46.3	479.59	1435.75	1436.76	-3.548
		Abat	4-aminobutyrate aminotransferase, mitochondrial OS=Rattus norvegicus GN=Abat PE=1 SV=3	sp|P50554|GABT_RAT,tr|D3ZL20|D3ZL20_RAT	56457.4	1	4	TEVPGPR	37.7	378.21	754.405	755.405	10.56
4		Abhd14b	Abhydrolase domain-containing protein 14B OS=Rattus norvegicus GN=Abhd14b PE=2 SV=1	sp|Q6DGG1|ABHEB_RAT	22618.3	1	7	AVAIDLPGLGR	58.8	541.33	1080.65	1081.64	14.86
		Abhd14b	Abhydrolase domain-containing protein 14B OS=Rattus norvegicus GN=Abhd14b PE=2 SV=1	sp|Q6DGG1|ABHEB_RAT	22618.3	1	7	FSSETWQNLGTLHR	30.1	559.28	1674.82	1675.82	3.999
		Abhd14b	Abhydrolase domain-containing protein 14B OS=Rattus norvegicus GN=Abhd14b PE=2 SV=1	sp|Q6DGG1|ABHEB_RAT	22618.3	1	7	GQSLFFR	33.8	427.73	853.445	854.452	0.9106
		Abhd14b	Abhydrolase domain-containing protein 14B OS=Rattus norvegicus GN=Abhd14b PE=2 SV=1	sp|Q6DGG1|ABHEB_RAT	22618.3	1	7	GYVPVAPIcTDK	47.4	660.34	1318.67	1319.67	4.632	c9: Carbamidomethyl (+57.02)
		Abhd14b	Abhydrolase domain-containing protein 14B OS=Rattus norvegicus GN=Abhd14b PE=2 SV=1	sp|Q6DGG1|ABHEB_RAT	22618.3	1	7	GYVPVAPIcTDKINAADYAR	20.6	732.04	2193.1	2194.1	4.164	c9: Carbamidomethyl (+57.02)
		Abhd14b	Abhydrolase domain-containing protein 14B OS=Rattus norvegicus GN=Abhd14b PE=2 SV=1	sp|Q6DGG1|ABHEB_RAT	22618.3	1	7	INAADYAR	48.9	447.23	892.445	893.447	5.796
		Abhd14b	Abhydrolase domain-containing protein 14B OS=Rattus norvegicus GN=Abhd14b PE=2 SV=1	sp|Q6DGG1|ABHEB_RAT	22618.3	1	7	LAEAGYR	57.2	390.209	778.404	779.405	9.03
		Abhd14b	Abhydrolase domain-containing protein 14B OS=Rattus norvegicus GN=Abhd14b PE=2 SV=1	sp|Q6DGG1|ABHEB_RAT	22618.3	0.997	2	AVAIDLPGLGR	58.7	541.33	1080.65	1081.64	14.86
		Abhd14b	Abhydrolase domain-containing protein 14B OS=Rattus norvegicus GN=Abhd14b PE=2 SV=1	sp|Q6DGG1|ABHEB_RAT	22618.3	0.997	2	INAADYAR	34.1	447.23	892.445	893.447	5.796
		Abhd14b	Abhydrolase domain-containing protein 14B OS=Rattus norvegicus GN=Abhd14b PE=2 SV=1	sp|Q6DGG1|ABHEB_RAT	22618.3	1	3	AVAIDLPGLGR	53.6	541.345	1080.68	1081.64	42.9
		Abhd14b	Abhydrolase domain-containing protein 14B OS=Rattus norvegicus GN=Abhd14b PE=2 SV=1	sp|Q6DGG1|ABHEB_RAT	22618.3	1	3	FSVLLLHGIR	34.2	385.589	1153.74	1154.7	40.91
		Abhd14b	Abhydrolase domain-containing protein 14B OS=Rattus norvegicus GN=Abhd14b PE=2 SV=1	sp|Q6DGG1|ABHEB_RAT	22618.3	1	3	TPTLIVYGDQDPmGSSSFQHLK	50.1	813.102	2436.28	2437.17	49.29	m13: Oxidation (+15.99)
5		Acaa2	Acetyl-Coenzyme A acyltransferase 2 (Mitochondrial 3-oxoacyl-Coenzyme A thiolase), isoform CRA_f OS=Rattus norvegicus GN=Acaa2 PE=4 SV=1	tr|G3V9U2|G3V9U2_RAT	41885.3	1	3	LPmGmTAENLAAK	65.2	689.84	1377.67	1378.67	1.486	m3: Oxidation (+15.99), m5: Oxidation (+15.99)
		Acaa2	Acetyl-Coenzyme A acyltransferase 2 (Mitochondrial 3-oxoacyl-Coenzyme A thiolase), isoform CRA_f OS=Rattus norvegicus GN=Acaa2 PE=4 SV=1	tr|G3V9U2|G3V9U2_RAT	41885.3	1	3	TNVSGGAIALGHPLGGSGSR	103	603.33	1806.97	1807.94	18.97
		Acaa2	Acetyl-Coenzyme A acyltransferase 2 (Mitochondrial 3-oxoacyl-Coenzyme A thiolase), isoform CRA_f OS=Rattus norvegicus GN=Acaa2 PE=4 SV=1	tr|G3V9U2|G3V9U2_RAT	41885.3	1	3	YALQSQQR	35.6	497.26	992.505	993.511	1.488
		Acaa2	Acetyl-Coenzyme A acyltransferase 2 (Mitochondrial 3-oxoacyl-Coenzyme A thiolase), isoform CRA_f OS=Rattus norvegicus GN=Acaa2 PE=4 SV=1	tr|G3V9U2|G3V9U2_RAT	41885.3	1	16	AANEAGYFNEEmAPIEVK	49.7	999.97	1997.93	1998.91	10.69	m12: Oxidation (+15.99)
		Acaa2	Acetyl-Coenzyme A acyltransferase 2 (Mitochondrial 3-oxoacyl-Coenzyme A thiolase), isoform CRA_f OS=Rattus norvegicus GN=Acaa2 PE=4 SV=1	tr|G3V9U2|G3V9U2_RAT	41885.3	1	16	DFTATDLTEFAAR	90.3	729.36	1456.71	1457.69	15.01
		Acaa2	Acetyl-Coenzyme A acyltransferase 2 (Mitochondrial 3-oxoacyl-Coenzyme A thiolase), isoform CRA_f OS=Rattus norvegicus GN=Acaa2 PE=4 SV=1	tr|G3V9U2|G3V9U2_RAT	41885.3	1	16	GVFIVAAK	51.8	402.75	803.485	804.498	-6.367
		Acaa2	Acetyl-Coenzyme A acyltransferase 2 (Mitochondrial 3-oxoacyl-Coenzyme A thiolase), isoform CRA_f OS=Rattus norvegicus GN=Acaa2 PE=4 SV=1	tr|G3V9U2|G3V9U2_RAT	41885.3	1	16	HNFTPLAR	27.8	478.26	954.505	955.511	1.965
		Acaa2	Acetyl-Coenzyme A acyltransferase 2 (Mitochondrial 3-oxoacyl-Coenzyme A thiolase), isoform CRA_f OS=Rattus norvegicus GN=Acaa2 PE=4 SV=1	tr|G3V9U2|G3V9U2_RAT	41885.3	1	16	ITAHLVHELR	41.2	396.9	1187.68	1188.68	0.5065
		Acaa2	Acetyl-Coenzyme A acyltransferase 2 (Mitochondrial 3-oxoacyl-Coenzyme A thiolase), isoform CRA_f OS=Rattus norvegicus GN=Acaa2 PE=4 SV=1	tr|G3V9U2|G3V9U2_RAT	41885.3	1	16	ITAHLVHELR	63.6	594.85	1187.69	1188.68	6.627
		Acaa2	Acetyl-Coenzyme A acyltransferase 2 (Mitochondrial 3-oxoacyl-Coenzyme A thiolase), isoform CRA_f OS=Rattus norvegicus GN=Acaa2 PE=4 SV=1	tr|G3V9U2|G3V9U2_RAT	41885.3	1	16	ITAHLVHELRR	31.7	448.94	1343.8	1344.79	14.5
		Acaa2	Acetyl-Coenzyme A acyltransferase 2 (Mitochondrial 3-oxoacyl-Coenzyme A thiolase), isoform CRA_f OS=Rattus norvegicus GN=Acaa2 PE=4 SV=1	tr|G3V9U2|G3V9U2_RAT	41885.3	1	16	KAGLSLK	31.2	358.74	715.465	716.467	8.483
		Acaa2	Acetyl-Coenzyme A acyltransferase 2 (Mitochondrial 3-oxoacyl-Coenzyme A thiolase), isoform CRA_f OS=Rattus norvegicus GN=Acaa2 PE=4 SV=1	tr|G3V9U2|G3V9U2_RAT	41885.3	1	16	KHNFTPLAR	30.3	361.87	1082.59	1083.61	-9.596
		Acaa2	Acetyl-Coenzyme A acyltransferase 2 (Mitochondrial 3-oxoacyl-Coenzyme A thiolase), isoform CRA_f OS=Rattus norvegicus GN=Acaa2 PE=4 SV=1	tr|G3V9U2|G3V9U2_RAT	41885.3	1	16	LEDTLWAGLTDQHVK	87.5	863.46	1724.91	1725.88	18.41
		Acaa2	Acetyl-Coenzyme A acyltransferase 2 (Mitochondrial 3-oxoacyl-Coenzyme A thiolase), isoform CRA_f OS=Rattus norvegicus GN=Acaa2 PE=4 SV=1	tr|G3V9U2|G3V9U2_RAT	41885.3	1	16	LEDTLWAGLTDQHVK	76.4	575.971	1724.89	1725.88	10.82
		Acaa2	Acetyl-Coenzyme A acyltransferase 2 (Mitochondrial 3-oxoacyl-Coenzyme A thiolase), isoform CRA_f OS=Rattus norvegicus GN=Acaa2 PE=4 SV=1	tr|G3V9U2|G3V9U2_RAT	41885.3	1	16	LPmGmTAENLAAK	72.1	689.84	1377.67	1378.67	1.486	m3: Oxidation (+15.99), m5: Oxidation (+15.99)
		Acaa2	Acetyl-Coenzyme A acyltransferase 2 (Mitochondrial 3-oxoacyl-Coenzyme A thiolase), isoform CRA_f OS=Rattus norvegicus GN=Acaa2 PE=4 SV=1	tr|G3V9U2|G3V9U2_RAT	41885.3	1	16	LPMGmTAENLAAK	78.3	681.85	1361.69	1362.68	12.45	m5: Oxidation (+15.99)
		Acaa2	Acetyl-Coenzyme A acyltransferase 2 (Mitochondrial 3-oxoacyl-Coenzyme A thiolase), isoform CRA_f OS=Rattus norvegicus GN=Acaa2 PE=4 SV=1	tr|G3V9U2|G3V9U2_RAT	41885.3	1	16	QTMQVDEHARPQTTLEQLQK	38.2	794.4	2380.18	2381.19	-1.133
		Acaa2	Acetyl-Coenzyme A acyltransferase 2 (Mitochondrial 3-oxoacyl-Coenzyme A thiolase), isoform CRA_f OS=Rattus norvegicus GN=Acaa2 PE=4 SV=1	tr|G3V9U2|G3V9U2_RAT	41885.3	1	16	RTPFGAYGGLLK	40.1	640.37	1278.73	1279.72	13.11
		Acaa2	Acetyl-Coenzyme A acyltransferase 2 (Mitochondrial 3-oxoacyl-Coenzyme A thiolase), isoform CRA_f OS=Rattus norvegicus GN=Acaa2 PE=4 SV=1	tr|G3V9U2|G3V9U2_RAT	41885.3	1	16	TNVSGGAIALGHPLGGSGSR	109	603.32	1806.94	1807.94	2.38
		Acaa2	Acetyl-Coenzyme A acyltransferase 2 (Mitochondrial 3-oxoacyl-Coenzyme A thiolase), isoform CRA_f OS=Rattus norvegicus GN=Acaa2 PE=4 SV=1	tr|G3V9U2|G3V9U2_RAT	41885.3	1	16	TNVSGGAIALGHPLGGSGSR	128	904.487	1806.96	1807.94	13.94
		Acaa2	Acetyl-Coenzyme A acyltransferase 2 (Mitochondrial 3-oxoacyl-Coenzyme A thiolase), isoform CRA_f OS=Rattus norvegicus GN=Acaa2 PE=4 SV=1	tr|G3V9U2|G3V9U2_RAT	41885.3	1	16	TPFGAYGGLLK	77.6	562.32	1122.63	1123.61	15.91
		Acaa2	Acetyl-Coenzyme A acyltransferase 2 (Mitochondrial 3-oxoacyl-Coenzyme A thiolase), isoform CRA_f OS=Rattus norvegicus GN=Acaa2 PE=4 SV=1	tr|G3V9U2|G3V9U2_RAT	41885.3	1	16	VGVPTETGALTLNR	84.6	714.41	1426.81	1427.79	18.82
		Acaa2	Acetyl-Coenzyme A acyltransferase 2 (Mitochondrial 3-oxoacyl-Coenzyme A thiolase), isoform CRA_f OS=Rattus norvegicus GN=Acaa2 PE=4 SV=1	tr|G3V9U2|G3V9U2_RAT	41885.3	1	16	YALQSQQR	66.9	497.26	992.505	993.511	1.488
		Acaa2	Acetyl-Coenzyme A acyltransferase 2 (Mitochondrial 3-oxoacyl-Coenzyme A thiolase), isoform CRA_f OS=Rattus norvegicus GN=Acaa2 PE=4 SV=1	tr|G3V9U2|G3V9U2_RAT	41885.3	1	8	DFTATDLTEFAAR	48.2	729.36	1456.71	1457.69	15.01
		Acaa2	Acetyl-Coenzyme A acyltransferase 2 (Mitochondrial 3-oxoacyl-Coenzyme A thiolase), isoform CRA_f OS=Rattus norvegicus GN=Acaa2 PE=4 SV=1	tr|G3V9U2|G3V9U2_RAT	41885.3	1	8	GVFIVAAK	53	402.75	803.485	804.498	-6.367
		Acaa2	Acetyl-Coenzyme A acyltransferase 2 (Mitochondrial 3-oxoacyl-Coenzyme A thiolase), isoform CRA_f OS=Rattus norvegicus GN=Acaa2 PE=4 SV=1	tr|G3V9U2|G3V9U2_RAT	41885.3	1	8	HNFTPLAR	44.5	478.26	954.505	955.511	1.965
		Acaa2	Acetyl-Coenzyme A acyltransferase 2 (Mitochondrial 3-oxoacyl-Coenzyme A thiolase), isoform CRA_f OS=Rattus norvegicus GN=Acaa2 PE=4 SV=1	tr|G3V9U2|G3V9U2_RAT	41885.3	1	8	ITAHLVHELR	39	396.9	1187.68	1188.68	0.5065
		Acaa2	Acetyl-Coenzyme A acyltransferase 2 (Mitochondrial 3-oxoacyl-Coenzyme A thiolase), isoform CRA_f OS=Rattus norvegicus GN=Acaa2 PE=4 SV=1	tr|G3V9U2|G3V9U2_RAT	41885.3	1	8	LPMGmTAENLAAK	30	681.85	1361.69	1362.68	12.45	m5: Oxidation (+15.99)
		Acaa2	Acetyl-Coenzyme A acyltransferase 2 (Mitochondrial 3-oxoacyl-Coenzyme A thiolase), isoform CRA_f OS=Rattus norvegicus GN=Acaa2 PE=4 SV=1	tr|G3V9U2|G3V9U2_RAT	41885.3	1	8	LPmGmTAENLAAK	67.2	689.84	1377.67	1378.67	1.486	m3: Oxidation (+15.99), m5: Oxidation (+15.99)
		Acaa2	Acetyl-Coenzyme A acyltransferase 2 (Mitochondrial 3-oxoacyl-Coenzyme A thiolase), isoform CRA_f OS=Rattus norvegicus GN=Acaa2 PE=4 SV=1	tr|G3V9U2|G3V9U2_RAT	41885.3	1	8	TNVSGGAIALGHPLGGSGSR	105	603.32	1806.94	1807.94	2.38
		Acaa2	Acetyl-Coenzyme A acyltransferase 2 (Mitochondrial 3-oxoacyl-Coenzyme A thiolase), isoform CRA_f OS=Rattus norvegicus GN=Acaa2 PE=4 SV=1	tr|G3V9U2|G3V9U2_RAT	41885.3	1	8	VGVPTETGALTLNR	71.4	714.404	1426.79	1427.79	10.49
		Acaa2	Acetyl-Coenzyme A acyltransferase 2 (Mitochondrial 3-oxoacyl-Coenzyme A thiolase), isoform CRA_f OS=Rattus norvegicus GN=Acaa2 PE=4 SV=1	tr|G3V9U2|G3V9U2_RAT	41885.3	1	8	YALQSQQR	61.5	497.26	992.505	993.511	1.488
6		Acadl	Long-chain specific acyl-CoA dehydrogenase, mitochondrial OS=Rattus norvegicus GN=Acadl PE=1 SV=1	sp|P15650|ACADL_RAT	47873.9	1	15	AFVDScLQLHETK	30.4	516.59	1546.75	1547.75	1.962	c6: Carbamidomethyl (+57.02)
		Acadl	Long-chain specific acyl-CoA dehydrogenase, mitochondrial OS=Rattus norvegicus GN=Acadl PE=1 SV=1	sp|P15650|ACADL_RAT	47873.9	1	15	AQDTAELFFEDVR	80.7	770.88	1539.75	1540.73	16.08
		Acadl	Long-chain specific acyl-CoA dehydrogenase, mitochondrial OS=Rattus norvegicus GN=Acadl PE=1 SV=1	sp|P15650|ACADL_RAT	47873.9	1	15	cIGAIAmTEPGAGSDLQGVR	54	1009.99	2017.97	2018.96	8.716	c1: Carbamidomethyl (+57.02), m7: Oxidation (+15.99)
		Acadl	Long-chain specific acyl-CoA dehydrogenase, mitochondrial OS=Rattus norvegicus GN=Acadl PE=1 SV=1	sp|P15650|ACADL_RAT	47873.9	1	15	cIGAIAmTEPGAGSDLQGVR	58.2	673.67	2017.99	2018.96	15.71	c1: Carbamidomethyl (+57.02), m7: Oxidation (+15.99)
		Acadl	Long-chain specific acyl-CoA dehydrogenase, mitochondrial OS=Rattus norvegicus GN=Acadl PE=1 SV=1	sp|P15650|ACADL_RAT	47873.9	1	15	EQIEQFIPQmTAGK	50.3	818.41	1634.81	1635.81	4.746	m10: Oxidation (+15.99)
		Acadl	Long-chain specific acyl-CoA dehydrogenase, mitochondrial OS=Rattus norvegicus GN=Acadl PE=1 SV=1	sp|P15650|ACADL_RAT	47873.9	1	15	IFSSEHDIFR	44.2	417.55	1249.63	1250.62	15.19
		Acadl	Long-chain specific acyl-CoA dehydrogenase, mitochondrial OS=Rattus norvegicus GN=Acadl PE=1 SV=1	sp|P15650|ACADL_RAT	47873.9	1	15	IFSSEHDIFR	76.2	625.82	1249.63	1250.62	13.02
		Acadl	Long-chain specific acyl-CoA dehydrogenase, mitochondrial OS=Rattus norvegicus GN=Acadl PE=1 SV=1	sp|P15650|ACADL_RAT	47873.9	1	15	KLTDIGIR	38.8	458.29	914.565	915.562	11.23
		Acadl	Long-chain specific acyl-CoA dehydrogenase, mitochondrial OS=Rattus norvegicus GN=Acadl PE=1 SV=1	sp|P15650|ACADL_RAT	47873.9	1	15	LDSASASmAK	55.2	498.74	995.465	996.467	6.085	m8: Oxidation (+15.99)
		Acadl	Long-chain specific acyl-CoA dehydrogenase, mitochondrial OS=Rattus norvegicus GN=Acadl PE=1 SV=1	sp|P15650|ACADL_RAT	47873.9	1	15	LPASALLGEENK	95.7	621.35	1240.69	1241.67	15.28
		Acadl	Long-chain specific acyl-CoA dehydrogenase, mitochondrial OS=Rattus norvegicus GN=Acadl PE=1 SV=1	sp|P15650|ACADL_RAT	47873.9	1	15	QGLLGINIAEK	43.1	578.35	1154.69	1155.67	16.68
		Acadl	Long-chain specific acyl-CoA dehydrogenase, mitochondrial OS=Rattus norvegicus GN=Acadl PE=1 SV=1	sp|P15650|ACADL_RAT	47873.9	1	15	RLDSASASmAK	63.5	576.79	1151.57	1152.57	4.306	m9: Oxidation (+15.99)
		Acadl	Long-chain specific acyl-CoA dehydrogenase, mitochondrial OS=Rattus norvegicus GN=Acadl PE=1 SV=1	sp|P15650|ACADL_RAT	47873.9	1	15	SGSDWILNGSK	70.7	582.29	1162.57	1163.57	2.989
		Acadl	Long-chain specific acyl-CoA dehydrogenase, mitochondrial OS=Rattus norvegicus GN=Acadl PE=1 SV=1	sp|P15650|ACADL_RAT	47873.9	1	15	SPAHGISLFLVENGmK	49	572.64	1714.9	1715.88	15.61	m15: Oxidation (+15.99)
		Acadl	Long-chain specific acyl-CoA dehydrogenase, mitochondrial OS=Rattus norvegicus GN=Acadl PE=1 SV=1	sp|P15650|ACADL_RAT	47873.9	1	15	SPAHGISLFLVENGMK	55.4	567.3	1698.88	1699.88	1.001
		Acadl	Long-chain specific acyl-CoA dehydrogenase, mitochondrial OS=Rattus norvegicus GN=Acadl PE=1 SV=1	sp|P15650|ACADL_RAT	47873.9	1	15	TNIcVTR	47	432.222	862.43	863.44	-3.298	c4: Carbamidomethyl (+57.02)
		Acadl	Long-chain specific acyl-CoA dehydrogenase, mitochondrial OS=Rattus norvegicus GN=Acadl PE=1 SV=1	sp|P15650|ACADL_RAT	47873.9	1	15	TVAHIQTVQHK	31.8	421.24	1260.7	1261.7	3.33
		Acadl	Long-chain specific acyl-CoA dehydrogenase, mitochondrial OS=Rattus norvegicus GN=Acadl PE=1 SV=1	sp|P15650|ACADL_RAT	47873.9	1	15	TVAHIQTVQHK	48.2	631.36	1260.71	1261.7	9.097
		Acadl	Long-chain specific acyl-CoA dehydrogenase, mitochondrial OS=Rattus norvegicus GN=Acadl PE=1 SV=1	sp|P15650|ACADL_RAT	47873.9	1	15	VQPIYGGTNEImK	52.2	733.38	1464.75	1465.74	11.57	m12: Oxidation (+15.99)
7		Acadm	Medium-chain specific acyl-CoA dehydrogenase, mitochondrial OS=Rattus norvegicus GN=Acadm PE=1 SV=1	sp|P08503|ACADM_RAT,tr|G3V796|G3V796_RAT	46556.6	0.998	2	SGEYPFPLIK	45.6	575.81	1149.61	1150.61	-1.497
		Acadm	Medium-chain specific acyl-CoA dehydrogenase, mitochondrial OS=Rattus norvegicus GN=Acadm PE=1 SV=1	sp|P08503|ACADM_RAT,tr|G3V796|G3V796_RAT	46556.6	0.998	2	TRPTVAAGAVGLAQR	39	489.954	1466.84	1467.84	6.494
8		Acat1	Acetyl-CoA acetyltransferase, mitochondrial OS=Rattus norvegicus GN=Acat1 PE=1 SV=1	sp|P17764|THIL_RAT	44695	1	23	AGIPKEEVK	58.8	485.783	969.551	970.557	1.09
		Acat1	Acetyl-CoA acetyltransferase, mitochondrial OS=Rattus norvegicus GN=Acat1 PE=1 SV=1	sp|P17764|THIL_RAT	44695	1	23	DGLTDVYNK	55.7	512.76	1023.5	1024.49	17.1
		Acat1	Acetyl-CoA acetyltransferase, mitochondrial OS=Rattus norvegicus GN=Acat1 PE=1 SV=1	sp|P17764|THIL_RAT	44695	1	23	EEQDKYAIGSYTR	27.1	520.59	1558.75	1559.73	13.91
		Acat1	Acetyl-CoA acetyltransferase, mitochondrial OS=Rattus norvegicus GN=Acat1 PE=1 SV=1	sp|P17764|THIL_RAT	44695	1	23	EEQDKYAIGSYTR	51.7	780.38	1558.75	1559.73	12.17
		Acat1	Acetyl-CoA acetyltransferase, mitochondrial OS=Rattus norvegicus GN=Acat1 PE=1 SV=1	sp|P17764|THIL_RAT	44695	1	23	EVYMGNVIQGGEGQAPTR	53.5	635.98	1904.92	1905.91	6.769
		Acat1	Acetyl-CoA acetyltransferase, mitochondrial OS=Rattus norvegicus GN=Acat1 PE=1 SV=1	sp|P17764|THIL_RAT	44695	1	23	EVYMGNVIQGGEGQAPTR	90	953.47	1904.93	1905.91	10.59
		Acat1	Acetyl-CoA acetyltransferase, mitochondrial OS=Rattus norvegicus GN=Acat1 PE=1 SV=1	sp|P17764|THIL_RAT	44695	1	23	EVYmGNVIQGGEGQAPTR	92.2	961.474	1920.93	1921.91	17.2	m4: Oxidation (+15.99)
		Acat1	Acetyl-CoA acetyltransferase, mitochondrial OS=Rattus norvegicus GN=Acat1 PE=1 SV=1	sp|P17764|THIL_RAT	44695	1	23	EVYmGNVIQGGEGQAPTR	87.7	641.313	1920.92	1921.91	8.745	m4: Oxidation (+15.99)
		Acat1	Acetyl-CoA acetyltransferase, mitochondrial OS=Rattus norvegicus GN=Acat1 PE=1 SV=1	sp|P17764|THIL_RAT	44695	1	23	FANEITPITISVK	70.8	716.92	1431.83	1432.8	19.25
		Acat1	Acetyl-CoA acetyltransferase, mitochondrial OS=Rattus norvegicus GN=Acat1 PE=1 SV=1	sp|P17764|THIL_RAT	44695	1	23	GATPYGGVK	39.2	425.23	848.445	849.447	7.155
		Acat1	Acetyl-CoA acetyltransferase, mitochondrial OS=Rattus norvegicus GN=Acat1 PE=1 SV=1	sp|P17764|THIL_RAT	44695	1	23	GATPYGGVKLEDLIVK	34.2	830.48	1658.95	1659.93	12.52
		Acat1	Acetyl-CoA acetyltransferase, mitochondrial OS=Rattus norvegicus GN=Acat1 PE=1 SV=1	sp|P17764|THIL_RAT	44695	1	23	GKPDVVVK	43	421.26	840.505	841.514	-1.927
		Acat1	Acetyl-CoA acetyltransferase, mitochondrial OS=Rattus norvegicus GN=Acat1 PE=1 SV=1	sp|P17764|THIL_RAT	44695	1	23	GKPDVVVKEDEEYK	51.5	545.62	1633.84	1634.83	11.01
		Acat1	Acetyl-CoA acetyltransferase, mitochondrial OS=Rattus norvegicus GN=Acat1 PE=1 SV=1	sp|P17764|THIL_RAT	44695	1	23	GKPDVVVKEDEEYKR	65.6	597.65	1789.93	1790.93	3.854
		Acat1	Acetyl-CoA acetyltransferase, mitochondrial OS=Rattus norvegicus GN=Acat1 PE=1 SV=1	sp|P17764|THIL_RAT	44695	1	23	IHmGNcAENTAK	48.4	681.3	1360.59	1361.59	-0.7361	m3: Oxidation (+15.99), c6: Carbamidomethyl (+57.02)
		Acat1	Acetyl-CoA acetyltransferase, mitochondrial OS=Rattus norvegicus GN=Acat1 PE=1 SV=1	sp|P17764|THIL_RAT	44695	1	23	IHmGNcAENTAKK	33.9	497.24	1488.7	1489.69	11.22	m3: Oxidation (+15.99), c6: Carbamidomethyl (+57.02)
		Acat1	Acetyl-CoA acetyltransferase, mitochondrial OS=Rattus norvegicus GN=Acat1 PE=1 SV=1	sp|P17764|THIL_RAT	44695	1	23	IVVHLAHALK	40.8	550.86	1099.71	1100.69	17.06
		Acat1	Acetyl-CoA acetyltransferase, mitochondrial OS=Rattus norvegicus GN=Acat1 PE=1 SV=1	sp|P17764|THIL_RAT	44695	1	23	IVVHLAHALK	58.5	367.57	1099.69	1100.69	1.365
		Acat1	Acetyl-CoA acetyltransferase, mitochondrial OS=Rattus norvegicus GN=Acat1 PE=1 SV=1	sp|P17764|THIL_RAT	44695	1	23	KLSISR	42.5	352.23	702.445	703.446	9.351
		Acat1	Acetyl-CoA acetyltransferase, mitochondrial OS=Rattus norvegicus GN=Acat1 PE=1 SV=1	sp|P17764|THIL_RAT	44695	1	23	LEDLIVK	53.1	415.26	828.505	829.503	11.55
		Acat1	Acetyl-CoA acetyltransferase, mitochondrial OS=Rattus norvegicus GN=Acat1 PE=1 SV=1	sp|P17764|THIL_RAT	44695	1	23	LEDLIVKDGLTDVYNK	36.1	612.34	1834	1834.98	13.84
		Acat1	Acetyl-CoA acetyltransferase, mitochondrial OS=Rattus norvegicus GN=Acat1 PE=1 SV=1	sp|P17764|THIL_RAT	44695	1	23	LGTIAIQGAIEK	98.2	607.37	1212.73	1213.72	14.22
		Acat1	Acetyl-CoA acetyltransferase, mitochondrial OS=Rattus norvegicus GN=Acat1 PE=1 SV=1	sp|P17764|THIL_RAT	44695	1	23	mLEIDPQK	28.5	495.25	988.485	989.497	-4.787	m1: Oxidation (+15.99)
		Acat1	Acetyl-CoA acetyltransferase, mitochondrial OS=Rattus norvegicus GN=Acat1 PE=1 SV=1	sp|P17764|THIL_RAT	44695	1	23	SKEAWDAGK	66.9	496.25	990.485	991.484	8.349
		Acat1	Acetyl-CoA acetyltransferase, mitochondrial OS=Rattus norvegicus GN=Acat1 PE=1 SV=1	sp|P17764|THIL_RAT	44695	1	23	TPIGSFLGSLASQPATK	47.8	837.962	1673.91	1674.91	6.328
		Acat1	Acetyl-CoA acetyltransferase, mitochondrial OS=Rattus norvegicus GN=Acat1 PE=1 SV=1	sp|P17764|THIL_RAT	44695	1	23	TPIGSFLGSLASQPATK	70.4	558.98	1673.92	1674.91	11.4
		Acat1	Acetyl-CoA acetyltransferase, mitochondrial OS=Rattus norvegicus GN=Acat1 PE=1 SV=1	sp|P17764|THIL_RAT	44695	1	23	VcASGmK	29.9	384.675	767.335	768.338	5.437	c2: Carbamidomethyl (+57.02), m6: Oxidation (+15.99)
		Acat1	Acetyl-CoA acetyltransferase, mitochondrial OS=Rattus norvegicus GN=Acat1 PE=1 SV=1	sp|P17764|THIL_RAT	44695	1	23	VNVHGGAVSLGHPIGmSGAR	65	644.672	1930.99	1931.99	7.576	m16: Oxidation (+15.99)
		Acat1	Acetyl-CoA acetyltransferase, mitochondrial OS=Rattus norvegicus GN=Acat1 PE=1 SV=1	sp|P17764|THIL_RAT	44695	1	23	YAIGSYTR	58	465.74	929.465	930.468	5.135
9		Acly	Uncharacterized protein OS=Rattus norvegicus GN=Acly PE=4 SV=1	tr|F1LQS4|F1LQS4_RAT,tr|G3V888|G3V888_RAT	120546	1	30	ADEVAPAK	36.2	400.71	799.405	800.415	-2.776
		Acly	Uncharacterized protein OS=Rattus norvegicus GN=Acly PE=4 SV=1	tr|F1LQS4|F1LQS4_RAT,tr|G3V888|G3V888_RAT	120546	1	30	ADEVAPAKK	33.4	464.76	927.505	928.51	2.992
		Acly	Uncharacterized protein OS=Rattus norvegicus GN=Acly PE=4 SV=1	tr|F1LQS4|F1LQS4_RAT,tr|G3V888|G3V888_RAT	120546	1	30	AISEQTGK	39.2	417.22	832.425	833.436	-4.466
		Acly	Uncharacterized protein OS=Rattus norvegicus GN=Acly PE=4 SV=1	tr|F1LQS4|F1LQS4_RAT,tr|G3V888|G3V888_RAT	120546	1	30	AIVWGmQTR	53.1	539.28	1076.55	1077.55	1.543	m6: Oxidation (+15.99)
		Acly	Uncharacterized protein OS=Rattus norvegicus GN=Acly PE=4 SV=1	tr|F1LQS4|F1LQS4_RAT,tr|G3V888|G3V888_RAT	120546	1	30	AKPAMPQDSVPSPR	30.5	494.26	1479.76	1480.76	5.134
		Acly	Uncharacterized protein OS=Rattus norvegicus GN=Acly PE=4 SV=1	tr|F1LQS4|F1LQS4_RAT,tr|G3V888|G3V888_RAT	120546	1	30	DLVSSLTSGLLTIGDR	66.8	823.96	1645.91	1646.9	10.01
		Acly	Uncharacterized protein OS=Rattus norvegicus GN=Acly PE=4 SV=1	tr|F1LQS4|F1LQS4_RAT,tr|G3V888|G3V888_RAT	120546	1	30	DYQGPLK	25	410.71	819.405	820.42	-9.047
		Acly	Uncharacterized protein OS=Rattus norvegicus GN=Acly PE=4 SV=1	tr|F1LQS4|F1LQS4_RAT,tr|G3V888|G3V888_RAT	120546	1	30	EHEVTIFVR	34.4	377.21	1128.61	1129.6	13.63
		Acly	Uncharacterized protein OS=Rattus norvegicus GN=Acly PE=4 SV=1	tr|F1LQS4|F1LQS4_RAT,tr|G3V888|G3V888_RAT	120546	1	30	EHEVTIFVR	57.4	565.31	1128.61	1129.6	11.22
		Acly	Uncharacterized protein OS=Rattus norvegicus GN=Acly PE=4 SV=1	tr|F1LQS4|F1LQS4_RAT,tr|G3V888|G3V888_RAT	120546	1	30	EILIPVFK	29.5	479.81	957.605	958.597	16.04
		Acly	Uncharacterized protein OS=Rattus norvegicus GN=Acly PE=4 SV=1	tr|F1LQS4|F1LQS4_RAT,tr|G3V888|G3V888_RAT	120546	1	30	FGGALDAAAK	71.5	460.75	919.485	920.484	9.754
		Acly	Uncharacterized protein OS=Rattus norvegicus GN=Acly PE=4 SV=1	tr|F1LQS4|F1LQS4_RAT,tr|G3V888|G3V888_RAT	120546	1	30	GGPNYQEGLR	36.2	545.77	1089.53	1090.53	4.565
		Acly	Uncharacterized protein OS=Rattus norvegicus GN=Acly PE=4 SV=1	tr|F1LQS4|F1LQS4_RAT,tr|G3V888|G3V888_RAT	120546	1	30	HLLVHAPEDK	35.2	386.88	1157.62	1158.63	-1.12
		Acly	Uncharacterized protein OS=Rattus norvegicus GN=Acly PE=4 SV=1	tr|F1LQS4|F1LQS4_RAT,tr|G3V888|G3V888_RAT	120546	1	30	IGNTGGMLDNILASK	90.9	752.41	1502.81	1503.78	19.2
		Acly	Uncharacterized protein OS=Rattus norvegicus GN=Acly PE=4 SV=1	tr|F1LQS4|F1LQS4_RAT,tr|G3V888|G3V888_RAT	120546	1	30	IGNTGGmLDNILASK	92.9	760.4	1518.79	1519.78	9.187	m7: Oxidation (+15.99)
		Acly	Uncharacterized protein OS=Rattus norvegicus GN=Acly PE=4 SV=1	tr|F1LQS4|F1LQS4_RAT,tr|G3V888|G3V888_RAT	120546	1	30	LGHEATVGK	32.8	456.25	910.485	911.495	-2.109
		Acly	Uncharacterized protein OS=Rattus norvegicus GN=Acly PE=4 SV=1	tr|F1LQS4|F1LQS4_RAT,tr|G3V888|G3V888_RAT	120546	1	30	LGLVGVNLSLDGVK	79.8	692.43	1382.85	1383.82	23.04
		Acly	Uncharacterized protein OS=Rattus norvegicus GN=Acly PE=4 SV=1	tr|F1LQS4|F1LQS4_RAT,tr|G3V888|G3V888_RAT	120546	1	30	LImGIGHR	42.1	456.76	911.505	912.509	4.562	m3: Oxidation (+15.99)
		Acly	Uncharacterized protein OS=Rattus norvegicus GN=Acly PE=4 SV=1	tr|F1LQS4|F1LQS4_RAT,tr|G3V888|G3V888_RAT	120546	1	30	LNAEDIK	46	401.72	801.425	802.431	2.59
		Acly	Uncharacterized protein OS=Rattus norvegicus GN=Acly PE=4 SV=1	tr|F1LQS4|F1LQS4_RAT,tr|G3V888|G3V888_RAT	120546	1	30	LNAEDIKR	72.1	479.77	957.525	958.532	1.02
		Acly	Uncharacterized protein OS=Rattus norvegicus GN=Acly PE=4 SV=1	tr|F1LQS4|F1LQS4_RAT,tr|G3V888|G3V888_RAT	120546	1	30	LTLLNPK	29.2	399.76	797.505	798.509	5.232
		Acly	Uncharacterized protein OS=Rattus norvegicus GN=Acly PE=4 SV=1	tr|F1LQS4|F1LQS4_RAT,tr|G3V888|G3V888_RAT	120546	1	30	LYRPGSVAYVSR	34.8	456.59	1366.75	1367.74	9.141
		Acly	Uncharacterized protein OS=Rattus norvegicus GN=Acly PE=4 SV=1	tr|F1LQS4|F1LQS4_RAT,tr|G3V888|G3V888_RAT	120546	1	30	LYRPGSVAYVSR	44.9	684.38	1366.75	1367.74	7.149
		Acly	Uncharacterized protein OS=Rattus norvegicus GN=Acly PE=4 SV=1	tr|F1LQS4|F1LQS4_RAT,tr|G3V888|G3V888_RAT	120546	1	30	NMADAMK	28.5	390.67	779.325	780.338	-6.692
		Acly	Uncharacterized protein OS=Rattus norvegicus GN=Acly PE=4 SV=1	tr|F1LQS4|F1LQS4_RAT,tr|G3V888|G3V888_RAT	120546	1	30	RGGPNYQEGLR	29	416.22	1245.64	1246.63	13.32
		Acly	Uncharacterized protein OS=Rattus norvegicus GN=Acly PE=4 SV=1	tr|F1LQS4|F1LQS4_RAT,tr|G3V888|G3V888_RAT	120546	1	30	SGGMSNELNNIISR	70.6	746.38	1490.75	1491.72	20.57
		Acly	Uncharacterized protein OS=Rattus norvegicus GN=Acly PE=4 SV=1	tr|F1LQS4|F1LQS4_RAT,tr|G3V888|G3V888_RAT	120546	1	30	SINNPDMR	36.7	473.73	945.445	946.441	12.23
		Acly	Uncharacterized protein OS=Rattus norvegicus GN=Acly PE=4 SV=1	tr|F1LQS4|F1LQS4_RAT,tr|G3V888|G3V888_RAT	120546	1	30	TASFSESR	50.4	442.71	883.405	884.411	2.237
		Acly	Uncharacterized protein OS=Rattus norvegicus GN=Acly PE=4 SV=1	tr|F1LQS4|F1LQS4_RAT,tr|G3V888|G3V888_RAT	120546	1	30	TIAIIAEGIPEALTR	38.7	784.47	1566.93	1567.91	17.27
		Acly	Uncharacterized protein OS=Rattus norvegicus GN=Acly PE=4 SV=1	tr|F1LQS4|F1LQS4_RAT,tr|G3V888|G3V888_RAT	120546	1	30	TILSLmTR	38.8	475.77	949.525	950.534	-1.407	m6: Oxidation (+15.99)
		Acly	Uncharacterized protein OS=Rattus norvegicus GN=Acly PE=4 SV=1	tr|F1LQS4|F1LQS4_RAT,tr|G3V888|G3V888_RAT	120546	1	30	TTDGVYEGVAIGGDR	46.8	755.37	1508.73	1509.72	9.59
		Acly	Uncharacterized protein OS=Rattus norvegicus GN=Acly PE=4 SV=1	tr|F1LQS4|F1LQS4_RAT,tr|G3V888|G3V888_RAT	120546	1	30	VmGEVGK	43.7	368.19	734.365	735.371	2.805	m2: Oxidation (+15.99)
		Acly	Uncharacterized protein OS=Rattus norvegicus GN=Acly PE=4 SV=1	tr|F1LQS4|F1LQS4_RAT,tr|G3V888|G3V888_RAT	120546	1	30	YQDTPGVK	39.8	454.23	906.445	907.452	0.637
		Acly	Uncharacterized protein OS=Rattus norvegicus GN=Acly PE=4 SV=1	tr|F1LQS4|F1LQS4_RAT,tr|G3V888|G3V888_RAT	120546	1	30	ADEVAPAK	43.5	400.71	799.405	800.415	-2.776
		Acly	Uncharacterized protein OS=Rattus norvegicus GN=Acly PE=4 SV=1	tr|F1LQS4|F1LQS4_RAT,tr|G3V888|G3V888_RAT	120546	1	30	ADEVAPAKK	32.5	464.76	927.505	928.51	2.992
		Acly	Uncharacterized protein OS=Rattus norvegicus GN=Acly PE=4 SV=1	tr|F1LQS4|F1LQS4_RAT,tr|G3V888|G3V888_RAT	120546	1	30	AFDSGIIPMEFVNK	40.7	784.41	1566.81	1567.78	19.18
		Acly	Uncharacterized protein OS=Rattus norvegicus GN=Acly PE=4 SV=1	tr|F1LQS4|F1LQS4_RAT,tr|G3V888|G3V888_RAT	120546	1	30	AFDSGIIPmEFVNK	48.1	792.41	1582.81	1583.78	22.2	m9: Oxidation (+15.99)
		Acly	Uncharacterized protein OS=Rattus norvegicus GN=Acly PE=4 SV=1	tr|F1LQS4|F1LQS4_RAT,tr|G3V888|G3V888_RAT	120546	1	30	AISEQTGK	39.3	417.22	832.425	833.436	-4.466
		Acly	Uncharacterized protein OS=Rattus norvegicus GN=Acly PE=4 SV=1	tr|F1LQS4|F1LQS4_RAT,tr|G3V888|G3V888_RAT	120546	1	30	AIVWGmQTR	40.7	539.28	1076.55	1077.55	1.543	m6: Oxidation (+15.99)
		Acly	Uncharacterized protein OS=Rattus norvegicus GN=Acly PE=4 SV=1	tr|F1LQS4|F1LQS4_RAT,tr|G3V888|G3V888_RAT	120546	1	30	AIVWGMQTR	47	531.29	1060.57	1061.56	15.62
		Acly	Uncharacterized protein OS=Rattus norvegicus GN=Acly PE=4 SV=1	tr|F1LQS4|F1LQS4_RAT,tr|G3V888|G3V888_RAT	120546	1	30	AKPAMPQDSVPSPR	28.4	494.26	1479.76	1480.76	5.134
		Acly	Uncharacterized protein OS=Rattus norvegicus GN=Acly PE=4 SV=1	tr|F1LQS4|F1LQS4_RAT,tr|G3V888|G3V888_RAT	120546	1	30	DLVSSLTSGLLTIGDR	63.5	823.96	1645.91	1646.9	10.01
		Acly	Uncharacterized protein OS=Rattus norvegicus GN=Acly PE=4 SV=1	tr|F1LQS4|F1LQS4_RAT,tr|G3V888|G3V888_RAT	120546	1	30	DYQGPLK	24.6	410.711	819.407	820.42	-6.853
		Acly	Uncharacterized protein OS=Rattus norvegicus GN=Acly PE=4 SV=1	tr|F1LQS4|F1LQS4_RAT,tr|G3V888|G3V888_RAT	120546	1	30	EHEVTIFVR	28.2	377.21	1128.61	1129.6	13.63
		Acly	Uncharacterized protein OS=Rattus norvegicus GN=Acly PE=4 SV=1	tr|F1LQS4|F1LQS4_RAT,tr|G3V888|G3V888_RAT	120546	1	30	EHEVTIFVR	59.8	565.31	1128.61	1129.6	11.22
		Acly	Uncharacterized protein OS=Rattus norvegicus GN=Acly PE=4 SV=1	tr|F1LQS4|F1LQS4_RAT,tr|G3V888|G3V888_RAT	120546	1	30	EILIPVFK	32.2	479.81	957.605	958.597	16.04
		Acly	Uncharacterized protein OS=Rattus norvegicus GN=Acly PE=4 SV=1	tr|F1LQS4|F1LQS4_RAT,tr|G3V888|G3V888_RAT	120546	1	30	FGGALDAAAK	57.2	460.75	919.485	920.484	9.754
		Acly	Uncharacterized protein OS=Rattus norvegicus GN=Acly PE=4 SV=1	tr|F1LQS4|F1LQS4_RAT,tr|G3V888|G3V888_RAT	120546	1	30	HLLVHAPEDK	37	386.88	1157.62	1158.63	-1.12
		Acly	Uncharacterized protein OS=Rattus norvegicus GN=Acly PE=4 SV=1	tr|F1LQS4|F1LQS4_RAT,tr|G3V888|G3V888_RAT	120546	1	30	HLLVHAPEDKK	45	429.58	1285.72	1286.72	2.877
		Acly	Uncharacterized protein OS=Rattus norvegicus GN=Acly PE=4 SV=1	tr|F1LQS4|F1LQS4_RAT,tr|G3V888|G3V888_RAT	120546	1	30	IGNTGGmLDNILASK	89.9	760.4	1518.79	1519.78	9.187	m7: Oxidation (+15.99)
		Acly	Uncharacterized protein OS=Rattus norvegicus GN=Acly PE=4 SV=1	tr|F1LQS4|F1LQS4_RAT,tr|G3V888|G3V888_RAT	120546	1	30	IGNTGGMLDNILASK	94.9	752.41	1502.81	1503.78	19.2
		Acly	Uncharacterized protein OS=Rattus norvegicus GN=Acly PE=4 SV=1	tr|F1LQS4|F1LQS4_RAT,tr|G3V888|G3V888_RAT	120546	1	30	LGHEATVGK	66.5	456.25	910.485	911.495	-2.109
		Acly	Uncharacterized protein OS=Rattus norvegicus GN=Acly PE=4 SV=1	tr|F1LQS4|F1LQS4_RAT,tr|G3V888|G3V888_RAT	120546	1	30	LGLVGVNLSLDGVK	70.7	692.43	1382.85	1383.82	23.04
		Acly	Uncharacterized protein OS=Rattus norvegicus GN=Acly PE=4 SV=1	tr|F1LQS4|F1LQS4_RAT,tr|G3V888|G3V888_RAT	120546	1	30	LImGIGHR	41	456.76	911.505	912.509	4.562	m3: Oxidation (+15.99)
		Acly	Uncharacterized protein OS=Rattus norvegicus GN=Acly PE=4 SV=1	tr|F1LQS4|F1LQS4_RAT,tr|G3V888|G3V888_RAT	120546	1	30	LNAEDIKR	50.7	479.77	957.525	958.532	1.02
		Acly	Uncharacterized protein OS=Rattus norvegicus GN=Acly PE=4 SV=1	tr|F1LQS4|F1LQS4_RAT,tr|G3V888|G3V888_RAT	120546	1	30	LTLLNPK	35.3	399.76	797.505	798.509	5.232
		Acly	Uncharacterized protein OS=Rattus norvegicus GN=Acly PE=4 SV=1	tr|F1LQS4|F1LQS4_RAT,tr|G3V888|G3V888_RAT	120546	1	30	LYRPGSVAYVSR	36.2	456.59	1366.75	1367.74	9.141
		Acly	Uncharacterized protein OS=Rattus norvegicus GN=Acly PE=4 SV=1	tr|F1LQS4|F1LQS4_RAT,tr|G3V888|G3V888_RAT	120546	1	30	LYRPGSVAYVSR	38.8	684.38	1366.75	1367.74	7.149
		Acly	Uncharacterized protein OS=Rattus norvegicus GN=Acly PE=4 SV=1	tr|F1LQS4|F1LQS4_RAT,tr|G3V888|G3V888_RAT	120546	1	30	NMADAMK	29.4	390.67	779.325	780.338	-6.692
		Acly	Uncharacterized protein OS=Rattus norvegicus GN=Acly PE=4 SV=1	tr|F1LQS4|F1LQS4_RAT,tr|G3V888|G3V888_RAT	120546	1	30	SAYDSTMETmNYAQIR	56.4	948.91	1895.81	1896.81	1.299	m10: Oxidation (+15.99)
		Acly	Uncharacterized protein OS=Rattus norvegicus GN=Acly PE=4 SV=1	tr|F1LQS4|F1LQS4_RAT,tr|G3V888|G3V888_RAT	120546	1	30	SGGmSNELNNIISR	74.4	754.37	1506.73	1507.72	10.45	m4: Oxidation (+15.99)
		Acly	Uncharacterized protein OS=Rattus norvegicus GN=Acly PE=4 SV=1	tr|F1LQS4|F1LQS4_RAT,tr|G3V888|G3V888_RAT	120546	1	30	SGGMSNELNNIISR	79.7	746.38	1490.75	1491.72	20.57
		Acly	Uncharacterized protein OS=Rattus norvegicus GN=Acly PE=4 SV=1	tr|F1LQS4|F1LQS4_RAT,tr|G3V888|G3V888_RAT	120546	1	30	SINNPDMR	43.4	473.73	945.445	946.441	12.23
		Acly	Uncharacterized protein OS=Rattus norvegicus GN=Acly PE=4 SV=1	tr|F1LQS4|F1LQS4_RAT,tr|G3V888|G3V888_RAT	120546	1	30	TASFSESR	38.3	442.71	883.405	884.411	2.237
		Acly	Uncharacterized protein OS=Rattus norvegicus GN=Acly PE=4 SV=1	tr|F1LQS4|F1LQS4_RAT,tr|G3V888|G3V888_RAT	120546	1	30	TIAIIAEGIPEALTR	43.6	784.475	1566.93	1567.91	23.3
		Acly	Uncharacterized protein OS=Rattus norvegicus GN=Acly PE=4 SV=1	tr|F1LQS4|F1LQS4_RAT,tr|G3V888|G3V888_RAT	120546	1	30	TILSLmTR	43.3	475.77	949.525	950.534	-1.407	m6: Oxidation (+15.99)
		Acly	Uncharacterized protein OS=Rattus norvegicus GN=Acly PE=4 SV=1	tr|F1LQS4|F1LQS4_RAT,tr|G3V888|G3V888_RAT	120546	1	30	TTDGVYEGVAIGGDR	68.1	755.37	1508.73	1509.72	9.59
		Acly	Uncharacterized protein OS=Rattus norvegicus GN=Acly PE=4 SV=1	tr|F1LQS4|F1LQS4_RAT,tr|G3V888|G3V888_RAT	120546	1	30	VmGEVGK	42.6	368.19	734.365	735.371	2.805	m2: Oxidation (+15.99)
		Acly	Uncharacterized protein OS=Rattus norvegicus GN=Acly PE=4 SV=1	tr|F1LQS4|F1LQS4_RAT,tr|G3V888|G3V888_RAT	120546	1	30	YQDTPGVK	41	454.23	906.445	907.452	0.637
		Acly	Uncharacterized protein OS=Rattus norvegicus GN=Acly PE=4 SV=1	tr|F1LQS4|F1LQS4_RAT,tr|G3V888|G3V888_RAT	120546	1	20	ADEVAPAK	46	400.71	799.405	800.415	-2.776
		Acly	Uncharacterized protein OS=Rattus norvegicus GN=Acly PE=4 SV=1	tr|F1LQS4|F1LQS4_RAT,tr|G3V888|G3V888_RAT	120546	1	20	ADEVAPAKK	36	464.76	927.505	928.51	2.992
		Acly	Uncharacterized protein OS=Rattus norvegicus GN=Acly PE=4 SV=1	tr|F1LQS4|F1LQS4_RAT,tr|G3V888|G3V888_RAT	120546	1	20	AISEQTGK	40.2	417.22	832.425	833.436	-4.466
		Acly	Uncharacterized protein OS=Rattus norvegicus GN=Acly PE=4 SV=1	tr|F1LQS4|F1LQS4_RAT,tr|G3V888|G3V888_RAT	120546	1	20	AIVWGMQTR	52.7	531.29	1060.57	1061.56	15.62
		Acly	Uncharacterized protein OS=Rattus norvegicus GN=Acly PE=4 SV=1	tr|F1LQS4|F1LQS4_RAT,tr|G3V888|G3V888_RAT	120546	1	20	DLVSSLTSGLLTIGDR	25.8	823.96	1645.91	1646.9	10.01
		Acly	Uncharacterized protein OS=Rattus norvegicus GN=Acly PE=4 SV=1	tr|F1LQS4|F1LQS4_RAT,tr|G3V888|G3V888_RAT	120546	1	20	DYQGPLK	22.2	410.71	819.405	820.42	-9.047
		Acly	Uncharacterized protein OS=Rattus norvegicus GN=Acly PE=4 SV=1	tr|F1LQS4|F1LQS4_RAT,tr|G3V888|G3V888_RAT	120546	1	20	EHEVTIFVR	53.6	565.31	1128.61	1129.6	11.22
		Acly	Uncharacterized protein OS=Rattus norvegicus GN=Acly PE=4 SV=1	tr|F1LQS4|F1LQS4_RAT,tr|G3V888|G3V888_RAT	120546	1	20	EILIPVFK	23.1	479.81	957.605	958.597	16.04
		Acly	Uncharacterized protein OS=Rattus norvegicus GN=Acly PE=4 SV=1	tr|F1LQS4|F1LQS4_RAT,tr|G3V888|G3V888_RAT	120546	1	20	FGGALDAAAK	60	460.75	919.485	920.484	9.754
		Acly	Uncharacterized protein OS=Rattus norvegicus GN=Acly PE=4 SV=1	tr|F1LQS4|F1LQS4_RAT,tr|G3V888|G3V888_RAT	120546	1	20	HLLVHAPEDKK	39.6	429.58	1285.72	1286.72	2.877
		Acly	Uncharacterized protein OS=Rattus norvegicus GN=Acly PE=4 SV=1	tr|F1LQS4|F1LQS4_RAT,tr|G3V888|G3V888_RAT	120546	1	20	IGNTGGMLDNILASK	93.1	752.41	1502.81	1503.78	19.2
		Acly	Uncharacterized protein OS=Rattus norvegicus GN=Acly PE=4 SV=1	tr|F1LQS4|F1LQS4_RAT,tr|G3V888|G3V888_RAT	120546	1	20	IGNTGGmLDNILASK	98.9	760.4	1518.79	1519.78	9.187	m7: Oxidation (+15.99)
		Acly	Uncharacterized protein OS=Rattus norvegicus GN=Acly PE=4 SV=1	tr|F1LQS4|F1LQS4_RAT,tr|G3V888|G3V888_RAT	120546	1	20	LGHEATVGK	56.3	456.25	910.485	911.495	-2.109
		Acly	Uncharacterized protein OS=Rattus norvegicus GN=Acly PE=4 SV=1	tr|F1LQS4|F1LQS4_RAT,tr|G3V888|G3V888_RAT	120546	1	20	LGLVGVNLSLDGVK	69.2	692.43	1382.85	1383.82	23.04
		Acly	Uncharacterized protein OS=Rattus norvegicus GN=Acly PE=4 SV=1	tr|F1LQS4|F1LQS4_RAT,tr|G3V888|G3V888_RAT	120546	1	20	LTLLNPK	26.7	399.76	797.505	798.509	5.232
		Acly	Uncharacterized protein OS=Rattus norvegicus GN=Acly PE=4 SV=1	tr|F1LQS4|F1LQS4_RAT,tr|G3V888|G3V888_RAT	120546	1	20	LYRPGSVAYVSR	31.2	456.59	1366.75	1367.74	9.141
		Acly	Uncharacterized protein OS=Rattus norvegicus GN=Acly PE=4 SV=1	tr|F1LQS4|F1LQS4_RAT,tr|G3V888|G3V888_RAT	120546	1	20	NMADAMK	31.5	390.67	779.325	780.338	-6.692
		Acly	Uncharacterized protein OS=Rattus norvegicus GN=Acly PE=4 SV=1	tr|F1LQS4|F1LQS4_RAT,tr|G3V888|G3V888_RAT	120546	1	20	SINNPDMR	36.9	473.73	945.445	946.441	12.23
		Acly	Uncharacterized protein OS=Rattus norvegicus GN=Acly PE=4 SV=1	tr|F1LQS4|F1LQS4_RAT,tr|G3V888|G3V888_RAT	120546	1	20	TASFSESR	40.2	442.71	883.405	884.411	2.237
		Acly	Uncharacterized protein OS=Rattus norvegicus GN=Acly PE=4 SV=1	tr|F1LQS4|F1LQS4_RAT,tr|G3V888|G3V888_RAT	120546	1	20	TTDGVYEGVAIGGDR	45.3	755.37	1508.73	1509.72	9.59
		Acly	Uncharacterized protein OS=Rattus norvegicus GN=Acly PE=4 SV=1	tr|F1LQS4|F1LQS4_RAT,tr|G3V888|G3V888_RAT	120546	1	20	YQDTPGVK	41	454.23	906.445	907.452	0.637
10		Aco1	Uncharacterized protein OS=Rattus norvegicus GN=Aco1 PE=4 SV=1	tr|D4ACL3|D4ACL3_RAT,tr|G3V6S2|G3V6S2_RAT	98959.3	1	4	RGNDAIMAR	37.2	502.26	1002.51	1003.51	2.469
		Aco1	Uncharacterized protein OS=Rattus norvegicus GN=Aco1 PE=4 SV=1	tr|D4ACL3|D4ACL3_RAT,tr|G3V6S2|G3V6S2_RAT	98959.3	1	4	SWNALAAPSEK	35.8	587.3	1172.59	1173.59	2.452
		Aco1	Uncharacterized protein OS=Rattus norvegicus GN=Aco1 PE=4 SV=1	tr|D4ACL3|D4ACL3_RAT,tr|G3V6S2|G3V6S2_RAT	98959.3	1	4	VAVSEMK	25.4	382.21	762.405	763.402	14.25
		Aco1	Uncharacterized protein OS=Rattus norvegicus GN=Aco1 PE=4 SV=1	tr|D4ACL3|D4ACL3_RAT,tr|G3V6S2|G3V6S2_RAT	98959.3	1	4	VLLEAAVR	50.8	435.78	869.545	870.541	13.76
11		Aco2	Aconitate hydratase, mitochondrial OS=Rattus norvegicus GN=Aco2 PE=1 SV=2	sp|Q9ER34|ACON_RAT,tr|F1M0K2|F1M0K2_RAT	85436.1	1	5	IVYGHLDDPANQEIER	47.8	623.65	1867.93	1868.91	11.5
		Aco2	Aconitate hydratase, mitochondrial OS=Rattus norvegicus GN=Aco2 PE=1 SV=2	sp|Q9ER34|ACON_RAT,tr|F1M0K2|F1M0K2_RAT	85436.1	1	5	LTGTLSGWTSPK	49.1	624.34	1246.67	1247.66	7.597
		Aco2	Aconitate hydratase, mitochondrial OS=Rattus norvegicus GN=Aco2 PE=1 SV=2	sp|Q9ER34|ACON_RAT,tr|F1M0K2|F1M0K2_RAT	85436.1	1	5	LTIQGLK	31	386.75	771.485	772.493	-0.2873
		Aco2	Aconitate hydratase, mitochondrial OS=Rattus norvegicus GN=Aco2 PE=1 SV=2	sp|Q9ER34|ACON_RAT,tr|F1M0K2|F1M0K2_RAT	85436.1	1	5	SQFTITPGSEQIR	47.3	732.38	1462.75	1463.75	2.513
		Aco2	Aconitate hydratase, mitochondrial OS=Rattus norvegicus GN=Aco2 PE=1 SV=2	sp|Q9ER34|ACON_RAT,tr|F1M0K2|F1M0K2_RAT	85436.1	1	5	VDVSPTSQR	44.5	494.76	987.505	988.506	6.958
12		Acox1	Peroxisomal acyl-coenzyme A oxidase 1 OS=Rattus norvegicus GN=Acox1 PE=1 SV=1	sp|P07872|ACOX1_RAT	74680.6	0.998	2	GLETTATYDPK	74.8	598.3	1194.59	1195.58	7.007
		Acox1	Peroxisomal acyl-coenzyme A oxidase 1 OS=Rattus norvegicus GN=Acox1 PE=1 SV=1	sp|P07872|ACOX1_RAT	74680.6	0.998	2	SFLVGNAAQSLSK	90.9	661.36	1320.71	1321.71	1.27
		Acox1	Peroxisomal acyl-coenzyme A oxidase 1 OS=Rattus norvegicus GN=Acox1 PE=1 SV=1	sp|P07872|ACOX1_RAT	74680.6	1	6	FGYEEmDNGYLK	73	741.32	1480.63	1481.63	4.902	m6: Oxidation (+15.99)
		Acox1	Peroxisomal acyl-coenzyme A oxidase 1 OS=Rattus norvegicus GN=Acox1 PE=1 SV=1	sp|P07872|ACOX1_RAT	74680.6	1	6	GLETTATYDPK	71.6	598.3	1194.59	1195.58	7.007
		Acox1	Peroxisomal acyl-coenzyme A oxidase 1 OS=Rattus norvegicus GN=Acox1 PE=1 SV=1	sp|P07872|ACOX1_RAT	74680.6	1	6	LTYGTmVFVR	68.9	601.82	1201.63	1202.62	7.37	m6: Oxidation (+15.99)
		Acox1	Peroxisomal acyl-coenzyme A oxidase 1 OS=Rattus norvegicus GN=Acox1 PE=1 SV=1	sp|P07872|ACOX1_RAT	74680.6	1	6	LVGGMVSYLNDLPSQR	52.7	874.96	1747.91	1748.9	7.192
		Acox1	Peroxisomal acyl-coenzyme A oxidase 1 OS=Rattus norvegicus GN=Acox1 PE=1 SV=1	sp|P07872|ACOX1_RAT	74680.6	1	6	LVGGmVSYLNDLPSQR	56.6	882.96	1763.91	1764.9	10.01	m5: Oxidation (+15.99)
		Acox1	Peroxisomal acyl-coenzyme A oxidase 1 OS=Rattus norvegicus GN=Acox1 PE=1 SV=1	sp|P07872|ACOX1_RAT	74680.6	1	6	SFLVGNAAQSLSK	104	661.36	1320.71	1321.71	1.27
		Acox1	Peroxisomal acyl-coenzyme A oxidase 1 OS=Rattus norvegicus GN=Acox1 PE=1 SV=1	sp|P07872|ACOX1_RAT	74680.6	1	6	YEVAVKK	49.9	418.75	835.485	836.488	6.071
		Acox1	Peroxisomal acyl-coenzyme A oxidase 1 OS=Rattus norvegicus GN=Acox1 PE=1 SV=1	sp|P07872|ACOX1_RAT	74680.6	1	7	FGYEEmDNGYLK	86.1	741.32	1480.63	1481.63	4.902	m6: Oxidation (+15.99)
		Acox1	Peroxisomal acyl-coenzyme A oxidase 1 OS=Rattus norvegicus GN=Acox1 PE=1 SV=1	sp|P07872|ACOX1_RAT	74680.6	1	7	GLETTATYDPK	71.6	598.3	1194.59	1195.58	7.007
		Acox1	Peroxisomal acyl-coenzyme A oxidase 1 OS=Rattus norvegicus GN=Acox1 PE=1 SV=1	sp|P07872|ACOX1_RAT	74680.6	1	7	IYDQVR	34.7	397.21	792.405	793.42	-9.607
		Acox1	Peroxisomal acyl-coenzyme A oxidase 1 OS=Rattus norvegicus GN=Acox1 PE=1 SV=1	sp|P07872|ACOX1_RAT	74680.6	1	7	LTYGTmVFVR	85.4	601.82	1201.63	1202.62	7.37	m6: Oxidation (+15.99)
		Acox1	Peroxisomal acyl-coenzyme A oxidase 1 OS=Rattus norvegicus GN=Acox1 PE=1 SV=1	sp|P07872|ACOX1_RAT	74680.6	1	7	LVGGMVSYLNDLPSQR	49.6	874.965	1747.92	1748.9	12.88
		Acox1	Peroxisomal acyl-coenzyme A oxidase 1 OS=Rattus norvegicus GN=Acox1 PE=1 SV=1	sp|P07872|ACOX1_RAT	74680.6	1	7	LVGGmVSYLNDLPSQR	67.8	882.964	1763.91	1764.9	14.43	m5: Oxidation (+15.99)
		Acox1	Peroxisomal acyl-coenzyme A oxidase 1 OS=Rattus norvegicus GN=Acox1 PE=1 SV=1	sp|P07872|ACOX1_RAT	74680.6	1	7	SFLVGNAAQSLSK	109	661.366	1320.72	1321.71	9.834
		Acox1	Peroxisomal acyl-coenzyme A oxidase 1 OS=Rattus norvegicus GN=Acox1 PE=1 SV=1	sp|P07872|ACOX1_RAT	74680.6	1	7	YAQVKPDGTYVKPLSNK	71	636.68	1907.02	1908.02	1.416
		Acox1	Peroxisomal acyl-coenzyme A oxidase 1 OS=Rattus norvegicus GN=Acox1 PE=1 SV=1	sp|P07872|ACOX1_RAT	74680.6	1	3	GLETTATYDPK	71.3	598.3	1194.59	1195.58	7.007
		Acox1	Peroxisomal acyl-coenzyme A oxidase 1 OS=Rattus norvegicus GN=Acox1 PE=1 SV=1	sp|P07872|ACOX1_RAT	74680.6	1	3	SFLVGNAAQSLSK	109	661.367	1320.72	1321.71	11.63
		Acox1	Peroxisomal acyl-coenzyme A oxidase 1 OS=Rattus norvegicus GN=Acox1 PE=1 SV=1	sp|P07872|ACOX1_RAT	74680.6	1	3	YAQVKPDGTYVKPLSNK	80.4	636.68	1907.02	1908.02	1.416
13		Acsf2	Acyl-CoA synthetase family member 2, mitochondrial OS=Rattus norvegicus GN=Acsf2 PE=2 SV=1	sp|Q499N5|ACSF2_RAT	67887.6	1	6	ALEAISR	29.6	380.22	758.425	759.436	-4.243
		Acsf2	Acyl-CoA synthetase family member 2, mitochondrial OS=Rattus norvegicus GN=Acsf2 PE=2 SV=1	sp|Q499N5|ACSF2_RAT	67887.6	1	6	HPQVQEAQVVGVKDDR	84.6	602.32	1803.94	1804.93	8.422
		Acsf2	Acyl-CoA synthetase family member 2, mitochondrial OS=Rattus norvegicus GN=Acsf2 PE=2 SV=1	sp|Q499N5|ACSF2_RAT	67887.6	1	6	SGETTTEEEIK	45.4	612.29	1222.57	1223.56	7.174
		Acsf2	Acyl-CoA synthetase family member 2, mitochondrial OS=Rattus norvegicus GN=Acsf2 PE=2 SV=1	sp|Q499N5|ACSF2_RAT	67887.6	1	6	TFETVGQDR	56.6	526.756	1051.5	1052.5	3.533
		Acsf2	Acyl-CoA synthetase family member 2, mitochondrial OS=Rattus norvegicus GN=Acsf2 PE=2 SV=1	sp|Q499N5|ACSF2_RAT	67887.6	1	6	TQQYYNILK	45.4	585.82	1169.63	1170.62	14.76
		Acsf2	Acyl-CoA synthetase family member 2, mitochondrial OS=Rattus norvegicus GN=Acsf2 PE=2 SV=1	sp|Q499N5|ACSF2_RAT	67887.6	1	6	YIVFVEGYPLTVSGK	46.8	836.47	1670.93	1671.9	19.96
14		Actb	Actin, cytoplasmic 1 OS=Rattus norvegicus GN=Actb PE=1 SV=1	sp|P60711|ACTB_RAT,sp|P63259|ACTG_RAT	41737.8	1	3	AGFAGDDAPR	56.3	488.73	975.445	976.448	4.381
		Actb	Actin, cytoplasmic 1 OS=Rattus norvegicus GN=Actb PE=1 SV=1	sp|P60711|ACTB_RAT,sp|P63259|ACTG_RAT	41737.8	1	3	DSYVGDEAQSK	63.7	599.77	1197.53	1198.52	8.659
		Actb	Actin, cytoplasmic 1 OS=Rattus norvegicus GN=Actb PE=1 SV=1	sp|P60711|ACTB_RAT,sp|P63259|ACTG_RAT	41737.8	1	3	QEYDESGPSIVHR	48.2	506.24	1515.7	1516.7	1.782
		Actb	Actin, cytoplasmic 1 OS=Rattus norvegicus GN=Actb PE=1 SV=1	sp|P60711|ACTB_RAT,sp|P63259|ACTG_RAT	41737.8	0.998	2	IWHHTFYNELR	46.7	505.92	1514.74	1515.75	-2.44
		Actb	Actin, cytoplasmic 1 OS=Rattus norvegicus GN=Actb PE=1 SV=1	sp|P60711|ACTB_RAT,sp|P63259|ACTG_RAT	41737.8	0.998	2	QEYDESGPSIVHR	48.4	506.24	1515.7	1516.7	1.782
		Actb	Actin, cytoplasmic 1 OS=Rattus norvegicus GN=Actb PE=1 SV=1	sp|P60711|ACTB_RAT,sp|P63259|ACTG_RAT	41737.8	1	13	AGFAGDDAPR	69.6	488.73	975.445	976.448	4.381
		Actb	Actin, cytoplasmic 1 OS=Rattus norvegicus GN=Actb PE=1 SV=1	sp|P60711|ACTB_RAT,sp|P63259|ACTG_RAT	41737.8	1	13	cDVDIR	43.3	389.18	776.345	777.356	-4.357	c1: Carbamidomethyl (+57.02)
		Actb	Actin, cytoplasmic 1 OS=Rattus norvegicus GN=Actb PE=1 SV=1	sp|P60711|ACTB_RAT,sp|P63259|ACTG_RAT	41737.8	1	13	DLTDYLmK	37.1	507.75	1013.49	1014.48	11.1	m7: Oxidation (+15.99)
		Actb	Actin, cytoplasmic 1 OS=Rattus norvegicus GN=Actb PE=1 SV=1	sp|P60711|ACTB_RAT,sp|P63259|ACTG_RAT	41737.8	1	13	DSYVGDEAQSK	78.9	599.77	1197.53	1198.52	8.659
		Actb	Actin, cytoplasmic 1 OS=Rattus norvegicus GN=Actb PE=1 SV=1	sp|P60711|ACTB_RAT,sp|P63259|ACTG_RAT	41737.8	1	13	DSYVGDEAQSKR	35	452.22	1353.64	1354.62	16.24
		Actb	Actin, cytoplasmic 1 OS=Rattus norvegicus GN=Actb PE=1 SV=1	sp|P60711|ACTB_RAT,sp|P63259|ACTG_RAT	41737.8	1	13	DSYVGDEAQSKR	74.1	677.82	1353.63	1354.62	6.849
		Actb	Actin, cytoplasmic 1 OS=Rattus norvegicus GN=Actb PE=1 SV=1	sp|P60711|ACTB_RAT,sp|P63259|ACTG_RAT	41737.8	1	13	EITALAPSTMK	32.5	581.32	1160.63	1161.62	12.21
		Actb	Actin, cytoplasmic 1 OS=Rattus norvegicus GN=Actb PE=1 SV=1	sp|P60711|ACTB_RAT,sp|P63259|ACTG_RAT	41737.8	1	13	EITALAPSTmK	49.8	589.31	1176.61	1177.61	-0.6258	m10: Oxidation (+15.99)
		Actb	Actin, cytoplasmic 1 OS=Rattus norvegicus GN=Actb PE=1 SV=1	sp|P60711|ACTB_RAT,sp|P63259|ACTG_RAT	41737.8	1	13	GYSFTTTAER	64.4	566.77	1131.53	1132.53	5.102
		Actb	Actin, cytoplasmic 1 OS=Rattus norvegicus GN=Actb PE=1 SV=1	sp|P60711|ACTB_RAT,sp|P63259|ACTG_RAT	41737.8	1	13	HQGVmVGMGQK	28.6	396.53	1186.57	1187.57	7.82	m5: Oxidation (+15.99)
		Actb	Actin, cytoplasmic 1 OS=Rattus norvegicus GN=Actb PE=1 SV=1	sp|P60711|ACTB_RAT,sp|P63259|ACTG_RAT	41737.8	1	13	HQGVmVGmGQK	47.8	602.29	1202.57	1203.56	9.678	m5: Oxidation (+15.99), m8: Oxidation (+15.99)
		Actb	Actin, cytoplasmic 1 OS=Rattus norvegicus GN=Actb PE=1 SV=1	sp|P60711|ACTB_RAT,sp|P63259|ACTG_RAT	41737.8	1	13	HQGVmVGMGQK	71.7	594.29	1186.57	1187.57	5.526	m5: Oxidation (+15.99)
		Actb	Actin, cytoplasmic 1 OS=Rattus norvegicus GN=Actb PE=1 SV=1	sp|P60711|ACTB_RAT,sp|P63259|ACTG_RAT	41737.8	1	13	IIAPPER	32.6	398.24	794.465	795.472	0.3496
		Actb	Actin, cytoplasmic 1 OS=Rattus norvegicus GN=Actb PE=1 SV=1	sp|P60711|ACTB_RAT,sp|P63259|ACTG_RAT	41737.8	1	13	IIAPPERK	35.8	462.29	922.565	923.567	5.715
		Actb	Actin, cytoplasmic 1 OS=Rattus norvegicus GN=Actb PE=1 SV=1	sp|P60711|ACTB_RAT,sp|P63259|ACTG_RAT	41737.8	1	13	IWHHTFYNELR	47.4	505.92	1514.74	1515.75	-2.44
		Actb	Actin, cytoplasmic 1 OS=Rattus norvegicus GN=Actb PE=1 SV=1	sp|P60711|ACTB_RAT,sp|P63259|ACTG_RAT	41737.8	1	13	QEYDESGPSIVHR	43.2	758.86	1515.71	1516.7	6.579
		Actb	Actin, cytoplasmic 1 OS=Rattus norvegicus GN=Actb PE=1 SV=1	sp|P60711|ACTB_RAT,sp|P63259|ACTG_RAT	41737.8	1	13	QEYDESGPSIVHR	46.2	506.24	1515.7	1516.7	1.782
		Actb	Actin, cytoplasmic 1 OS=Rattus norvegicus GN=Actb PE=1 SV=1	sp|P60711|ACTB_RAT,sp|P63259|ACTG_RAT	41737.8	1	13	SYELPDGQVITIGNER	56.8	895.97	1789.93	1790.89	22.66
15		Actn4	Alpha-actinin-4 OS=Rattus norvegicus GN=Actn4 PE=1 SV=2	sp|Q9QXQ0|ACTN4_RAT	104918	0.997	2	HRDYETATLSDIK	54.5	516.93	1547.77	1548.77	6.458
		Actn4	Alpha-actinin-4 OS=Rattus norvegicus GN=Actn4 PE=1 SV=2	sp|Q9QXQ0|ACTN4_RAT	104918	0.997	2	TIQEmQQK	35	511.25	1020.49	1021.5	-5.616	m5: Oxidation (+15.99)
16		Acy1a	Aminoacylase-1A OS=Rattus norvegicus GN=Acy1a PE=1 SV=1	sp|Q6AYS7|ACY1A_RAT	45803.9	1	13	AVGIPALGFSPmNR	43	723.39	1444.77	1445.76	10.83	m12: Oxidation (+15.99)
		Acy1a	Aminoacylase-1A OS=Rattus norvegicus GN=Acy1a PE=1 SV=1	sp|Q6AYS7|ACY1A_RAT	45803.9	1	13	DSEGYIYAR	50.8	537.25	1072.49	1073.49	2.681
		Acy1a	Aminoacylase-1A OS=Rattus norvegicus GN=Acy1a PE=1 SV=1	sp|Q6AYS7|ACY1A_RAT	45803.9	1	13	EGAVTSVNLTK	61.5	559.81	1117.61	1118.61	6.685
		Acy1a	Aminoacylase-1A OS=Rattus norvegicus GN=Acy1a PE=1 SV=1	sp|Q6AYS7|ACY1A_RAT	45803.9	1	13	FIEDTAAEK	56.2	512.258	1022.5	1023.5	8.205
		Acy1a	Aminoacylase-1A OS=Rattus norvegicus GN=Acy1a PE=1 SV=1	sp|Q6AYS7|ACY1A_RAT	45803.9	1	13	GPESEHPSVTLFR	31.1	728.37	1454.73	1455.72	6.854
		Acy1a	Aminoacylase-1A OS=Rattus norvegicus GN=Acy1a PE=1 SV=1	sp|Q6AYS7|ACY1A_RAT	45803.9	1	13	GPESEHPSVTLFR	43.3	485.92	1454.74	1455.72	15.59
		Acy1a	Aminoacylase-1A OS=Rattus norvegicus GN=Acy1a PE=1 SV=1	sp|Q6AYS7|ACY1A_RAT	45803.9	1	13	GVDIYTR	37.6	412.22	822.425	823.431	2.159
		Acy1a	Aminoacylase-1A OS=Rattus norvegicus GN=Acy1a PE=1 SV=1	sp|Q6AYS7|ACY1A_RAT	45803.9	1	13	LVAALASVPALPGES	32.8	697.91	1393.81	1394.79	16.98
		Acy1a	Aminoacylase-1A OS=Rattus norvegicus GN=Acy1a PE=1 SV=1	sp|Q6AYS7|ACY1A_RAT	45803.9	1	13	RPEFQALR	66.2	508.79	1015.57	1016.56	8.93
		Acy1a	Aminoacylase-1A OS=Rattus norvegicus GN=Acy1a PE=1 SV=1	sp|Q6AYS7|ACY1A_RAT	45803.9	1	13	SPWWIR	41.9	422.73	843.445	844.446	7.434
		Acy1a	Aminoacylase-1A OS=Rattus norvegicus GN=Acy1a PE=1 SV=1	sp|Q6AYS7|ACY1A_RAT	45803.9	1	13	SVSIQYLEAVR	69.9	632.86	1263.71	1264.69	18.33
		Acy1a	Aminoacylase-1A OS=Rattus norvegicus GN=Acy1a PE=1 SV=1	sp|Q6AYS7|ACY1A_RAT	45803.9	1	13	TPVLLHDHNER	61.8	444.24	1329.7	1330.69	14.35
		Acy1a	Aminoacylase-1A OS=Rattus norvegicus GN=Acy1a PE=1 SV=1	sp|Q6AYS7|ACY1A_RAT	45803.9	1	13	VTSTGKPGHASR	46.8	599.32	1196.63	1197.63	-0.6863
		Acy1a	Aminoacylase-1A OS=Rattus norvegicus GN=Acy1a PE=1 SV=1	sp|Q6AYS7|ACY1A_RAT	45803.9	1	13	VVNSILAFR	51.8	509.81	1017.61	1018.6	8.225
17		Adh1	Alcohol dehydrogenase 1 OS=Rattus norvegicus GN=Adh1 PE=1 SV=3	sp|P06757|ADH1_RAT,tr|F1LSR9|F1LSR9_RAT,tr|Q8K571|Q8K571_RAT	39645.3	1	3	IDAAAPLDK	44.9	457.25	912.485	913.499	-7.03
		Adh1	Alcohol dehydrogenase 1 OS=Rattus norvegicus GN=Adh1 PE=1 SV=3	sp|P06757|ADH1_RAT,tr|F1LSR9|F1LSR9_RAT,tr|Q8K571|Q8K571_RAT	39645.3	1	3	INEAFDLLR	75.9	545.8	1089.59	1090.59	3.189
		Adh1	Alcohol dehydrogenase 1 OS=Rattus norvegicus GN=Adh1 PE=1 SV=3	sp|P06757|ADH1_RAT,tr|F1LSR9|F1LSR9_RAT,tr|Q8K571|Q8K571_RAT	39645.3	1	3	LVADFmAK	30.8	455.74	909.465	910.47	2.595	m6: Oxidation (+15.99)
		Adh1	Alcohol dehydrogenase 1 OS=Rattus norvegicus GN=Adh1 PE=1 SV=3	sp|P06757|ADH1_RAT,tr|F1LSR9|F1LSR9_RAT,tr|Q8K571|Q8K571_RAT	39645.3	1	4	IDAAAPLDK	47.7	457.25	912.485	913.499	-7.03
		Adh1	Alcohol dehydrogenase 1 OS=Rattus norvegicus GN=Adh1 PE=1 SV=3	sp|P06757|ADH1_RAT,tr|F1LSR9|F1LSR9_RAT,tr|Q8K571|Q8K571_RAT	39645.3	1	4	IIAVDINKDK	35	564.84	1127.67	1128.66	9.018
		Adh1	Alcohol dehydrogenase 1 OS=Rattus norvegicus GN=Adh1 PE=1 SV=3	sp|P06757|ADH1_RAT,tr|F1LSR9|F1LSR9_RAT,tr|Q8K571|Q8K571_RAT	39645.3	1	4	IIAVDINKDK	35.9	376.89	1127.65	1128.66	-6.289
		Adh1	Alcohol dehydrogenase 1 OS=Rattus norvegicus GN=Adh1 PE=1 SV=3	sp|P06757|ADH1_RAT,tr|F1LSR9|F1LSR9_RAT,tr|Q8K571|Q8K571_RAT	39645.3	1	4	INEAFDLLR	77.9	545.8	1089.59	1090.59	3.189
		Adh1	Alcohol dehydrogenase 1 OS=Rattus norvegicus GN=Adh1 PE=1 SV=3	sp|P06757|ADH1_RAT,tr|F1LSR9|F1LSR9_RAT,tr|Q8K571|Q8K571_RAT	39645.3	1	4	LVADFmAK	25.8	455.74	909.465	910.47	2.595	m6: Oxidation (+15.99)
		Adh1	Alcohol dehydrogenase 1 OS=Rattus norvegicus GN=Adh1 PE=1 SV=3	sp|P06757|ADH1_RAT,tr|F1LSR9|F1LSR9_RAT,tr|Q8K571|Q8K571_RAT	39645.3	0.999	3	GKPIHHFISTSTFSQYTVVDDIAVAK	23.8	716.137	2860.52	2861.48	14.93
		Adh1	Alcohol dehydrogenase 1 OS=Rattus norvegicus GN=Adh1 PE=1 SV=3	sp|P06757|ADH1_RAT,tr|F1LSR9|F1LSR9_RAT,tr|Q8K571|Q8K571_RAT	39645.3	0.999	3	INEAFDLLR	43.3	545.817	1089.62	1090.59	34.84
		Adh1	Alcohol dehydrogenase 1 OS=Rattus norvegicus GN=Adh1 PE=1 SV=3	sp|P06757|ADH1_RAT,tr|F1LSR9|F1LSR9_RAT,tr|Q8K571|Q8K571_RAT	39645.3	0.999	3	KFPLEPLITHVLPFEK	29.9	636.734	1907.18	1908.1	45.8
18		Adh5	Alcohol dehydrogenase class-3 OS=Rattus norvegicus GN=Adh5 PE=1 SV=2	sp|P12711|ADHX_RAT,tr|E9PTL2|E9PTL2_RAT,tr|Q7TQ90|Q7TQ90_RAT	39575.6	1	3	GLmPDGTSR	33.5	475.23	948.445	949.441	12.39	m3: Oxidation (+15.99)
		Adh5	Alcohol dehydrogenase class-3 OS=Rattus norvegicus GN=Adh5 PE=1 SV=2	sp|P12711|ADHX_RAT,tr|E9PTL2|E9PTL2_RAT,tr|Q7TQ90|Q7TQ90_RAT	39575.6	1	3	LVSEYmSK	26.1	486.74	971.465	972.471	2.121	m6: Oxidation (+15.99)
		Adh5	Alcohol dehydrogenase class-3 OS=Rattus norvegicus GN=Adh5 PE=1 SV=2	sp|P12711|ADHX_RAT,tr|E9PTL2|E9PTL2_RAT,tr|Q7TQ90|Q7TQ90_RAT	39575.6	1	3	SALEAAHK	47.9	413.73	825.445	826.442	13.28
19		Adk	Adenosine kinase OS=Rattus norvegicus GN=Adk PE=1 SV=3	sp|Q64640|ADK_RAT	40134.3	0.998	2	EQGFETK	33.7	419.7	837.385	838.394	-1.815
		Adk	Adenosine kinase OS=Rattus norvegicus GN=Adk PE=1 SV=3	sp|Q64640|ADK_RAT	40134.3	0.998	2	YSLKPNDQILAEDK	40.6	545.29	1632.85	1633.84	7.346
		Adk	Adenosine kinase OS=Rattus norvegicus GN=Adk PE=1 SV=3	sp|Q64640|ADK_RAT	40134.3	1	5	AATFFGcIGIDK	64.8	650.33	1298.65	1299.64	9.474	c7: Carbamidomethyl (+57.02)
		Adk	Adenosine kinase OS=Rattus norvegicus GN=Adk PE=1 SV=3	sp|Q64640|ADK_RAT	40134.3	1	5	EQGFETK	27.7	419.7	837.385	838.394	-1.815
		Adk	Adenosine kinase OS=Rattus norvegicus GN=Adk PE=1 SV=3	sp|Q64640|ADK_RAT	40134.3	1	5	FKVEYHAGGSTQNSmK	49.2	600.62	1798.84	1799.84	4.049	m15: Oxidation (+15.99)
		Adk	Adenosine kinase OS=Rattus norvegicus GN=Adk PE=1 SV=3	sp|Q64640|ADK_RAT	40134.3	1	5	SLVANLAAANcYK	79.6	697.866	1393.72	1394.71	10.82	c11: Carbamidomethyl (+57.02)
		Adk	Adenosine kinase OS=Rattus norvegicus GN=Adk PE=1 SV=3	sp|Q64640|ADK_RAT	40134.3	1	5	VAQWmIQEPHR	40.3	470.91	1409.71	1410.69	14.66	m5: Oxidation (+15.99)
20		Agxt2	Alanine--glyoxylate aminotransferase 2, mitochondrial OS=Rattus norvegicus GN=Agxt2 PE=1 SV=2	sp|Q64565|AGT2_RAT	57200.8	1	8	AYSNHTDIISFR	51.2	475.24	1422.7	1423.7	6.323
		Agxt2	Alanine--glyoxylate aminotransferase 2, mitochondrial OS=Rattus norvegicus GN=Agxt2 PE=1 SV=2	sp|Q64565|AGT2_RAT	57200.8	1	8	AYSNHTDIISFR	98	712.36	1422.71	1423.7	11.43
		Agxt2	Alanine--glyoxylate aminotransferase 2, mitochondrial OS=Rattus norvegicus GN=Agxt2 PE=1 SV=2	sp|Q64565|AGT2_RAT	57200.8	1	8	DSPVQTVR	52.7	451.24	900.465	901.474	-1.245
		Agxt2	Alanine--glyoxylate aminotransferase 2, mitochondrial OS=Rattus norvegicus GN=Agxt2 PE=1 SV=2	sp|Q64565|AGT2_RAT	57200.8	1	8	EAFALVR	26.8	403.23	804.445	805.457	-4.869
		Agxt2	Alanine--glyoxylate aminotransferase 2, mitochondrial OS=Rattus norvegicus GN=Agxt2 PE=1 SV=2	sp|Q64565|AGT2_RAT	57200.8	1	8	GLMVGIEmVQDK	72.6	668.344	1334.67	1335.66	11.44	m8: Oxidation (+15.99)
		Agxt2	Alanine--glyoxylate aminotransferase 2, mitochondrial OS=Rattus norvegicus GN=Agxt2 PE=1 SV=2	sp|Q64565|AGT2_RAT	57200.8	1	8	GLmVGIEmVQDK	76.5	676.34	1350.67	1351.66	9.505	m3: Oxidation (+15.99), m8: Oxidation (+15.99)
		Agxt2	Alanine--glyoxylate aminotransferase 2, mitochondrial OS=Rattus norvegicus GN=Agxt2 PE=1 SV=2	sp|Q64565|AGT2_RAT	57200.8	1	8	LSALLPEPLK	56.1	540.84	1079.67	1080.67	5.717
		Agxt2	Alanine--glyoxylate aminotransferase 2, mitochondrial OS=Rattus norvegicus GN=Agxt2 PE=1 SV=2	sp|Q64565|AGT2_RAT	57200.8	1	8	NSQEVGTYMLLK	57.4	691.86	1381.71	1382.7	10.25
		Agxt2	Alanine--glyoxylate aminotransferase 2, mitochondrial OS=Rattus norvegicus GN=Agxt2 PE=1 SV=2	sp|Q64565|AGT2_RAT	57200.8	1	8	SALTQHMER	31.6	358.18	1071.52	1072.52	4.664
		Agxt2	Alanine--glyoxylate aminotransferase 2, mitochondrial OS=Rattus norvegicus GN=Agxt2 PE=1 SV=2	sp|Q64565|AGT2_RAT	57200.8	1	8	SALTQHMER	49.6	536.77	1071.53	1072.52	11.45
		Agxt2	Alanine--glyoxylate aminotransferase 2, mitochondrial OS=Rattus norvegicus GN=Agxt2 PE=1 SV=2	sp|Q64565|AGT2_RAT	57200.8	1	8	YQSLAYNHVLEIHK	32.3	572.3	1713.88	1714.89	-3.323
		Agxt2	Alanine--glyoxylate aminotransferase 2, mitochondrial OS=Rattus norvegicus GN=Agxt2 PE=1 SV=2	sp|Q64565|AGT2_RAT	57200.8	1	10	AYSNHTDIISFR	38.5	475.248	1422.72	1423.7	23.47
		Agxt2	Alanine--glyoxylate aminotransferase 2, mitochondrial OS=Rattus norvegicus GN=Agxt2 PE=1 SV=2	sp|Q64565|AGT2_RAT	57200.8	1	10	AYSNHTDIISFR	79.6	712.35	1422.69	1423.7	-2.614
		Agxt2	Alanine--glyoxylate aminotransferase 2, mitochondrial OS=Rattus norvegicus GN=Agxt2 PE=1 SV=2	sp|Q64565|AGT2_RAT	57200.8	1	10	cScAPDGcQAK	29.3	627.24	1252.47	1253.47	1.422	c1: Carbamidomethyl (+57.02), c3: Carbamidomethyl (+57.02), c8: Carbamidomethyl (+57.02)
		Agxt2	Alanine--glyoxylate aminotransferase 2, mitochondrial OS=Rattus norvegicus GN=Agxt2 PE=1 SV=2	sp|Q64565|AGT2_RAT	57200.8	1	10	DSPVQTVR	44	451.24	900.465	901.474	-1.245
		Agxt2	Alanine--glyoxylate aminotransferase 2, mitochondrial OS=Rattus norvegicus GN=Agxt2 PE=1 SV=2	sp|Q64565|AGT2_RAT	57200.8	1	10	EAFALVR	24.6	403.23	804.445	805.457	-4.869
		Agxt2	Alanine--glyoxylate aminotransferase 2, mitochondrial OS=Rattus norvegicus GN=Agxt2 PE=1 SV=2	sp|Q64565|AGT2_RAT	57200.8	1	10	GLMVGIEmVQDK	45.4	668.34	1334.67	1335.66	5.812	m8: Oxidation (+15.99)
		Agxt2	Alanine--glyoxylate aminotransferase 2, mitochondrial OS=Rattus norvegicus GN=Agxt2 PE=1 SV=2	sp|Q64565|AGT2_RAT	57200.8	1	10	GLmVGIEMVQDK	86.5	668.34	1334.67	1335.66	5.812	m3: Oxidation (+15.99)
		Agxt2	Alanine--glyoxylate aminotransferase 2, mitochondrial OS=Rattus norvegicus GN=Agxt2 PE=1 SV=2	sp|Q64565|AGT2_RAT	57200.8	1	10	GLmVGIEmVQDK	94.7	676.338	1350.66	1351.66	6.96	m3: Oxidation (+15.99), m8: Oxidation (+15.99)
		Agxt2	Alanine--glyoxylate aminotransferase 2, mitochondrial OS=Rattus norvegicus GN=Agxt2 PE=1 SV=2	sp|Q64565|AGT2_RAT	57200.8	1	10	LRDEFDIVGDVR	31.2	478.59	1432.75	1433.74	11.79
		Agxt2	Alanine--glyoxylate aminotransferase 2, mitochondrial OS=Rattus norvegicus GN=Agxt2 PE=1 SV=2	sp|Q64565|AGT2_RAT	57200.8	1	10	LRDEFDIVGDVR	73.3	717.38	1432.75	1433.74	9.889
		Agxt2	Alanine--glyoxylate aminotransferase 2, mitochondrial OS=Rattus norvegicus GN=Agxt2 PE=1 SV=2	sp|Q64565|AGT2_RAT	57200.8	1	10	LSALLPEPLK	68.3	540.84	1079.67	1080.67	5.717
		Agxt2	Alanine--glyoxylate aminotransferase 2, mitochondrial OS=Rattus norvegicus GN=Agxt2 PE=1 SV=2	sp|Q64565|AGT2_RAT	57200.8	1	10	NSQEVGTYmLLK	40.2	699.853	1397.69	1398.69	3.234	m9: Oxidation (+15.99)
		Agxt2	Alanine--glyoxylate aminotransferase 2, mitochondrial OS=Rattus norvegicus GN=Agxt2 PE=1 SV=2	sp|Q64565|AGT2_RAT	57200.8	1	10	NSQEVGTYMLLK	55.2	691.86	1381.71	1382.7	10.25
		Agxt2	Alanine--glyoxylate aminotransferase 2, mitochondrial OS=Rattus norvegicus GN=Agxt2 PE=1 SV=2	sp|Q64565|AGT2_RAT	57200.8	1	10	SALTQHMER	57.9	536.76	1071.51	1072.52	-7.2
		Agxt2	Alanine--glyoxylate aminotransferase 2, mitochondrial OS=Rattus norvegicus GN=Agxt2 PE=1 SV=2	sp|Q64565|AGT2_RAT	57200.8	1	10	YQSLAYNHVLEIHK	34.2	572.3	1713.88	1714.89	-3.323
		Agxt2	Alanine--glyoxylate aminotransferase 2, mitochondrial OS=Rattus norvegicus GN=Agxt2 PE=1 SV=2	sp|Q64565|AGT2_RAT	57200.8	0.999	3	DSPVQTVR	51.4	451.24	900.465	901.474	-1.245
		Agxt2	Alanine--glyoxylate aminotransferase 2, mitochondrial OS=Rattus norvegicus GN=Agxt2 PE=1 SV=2	sp|Q64565|AGT2_RAT	57200.8	0.999	3	GLmVGIEmVQDK	104	676.333	1350.65	1351.66	-0.5563	m3: Oxidation (+15.99), m8: Oxidation (+15.99)
		Agxt2	Alanine--glyoxylate aminotransferase 2, mitochondrial OS=Rattus norvegicus GN=Agxt2 PE=1 SV=2	sp|Q64565|AGT2_RAT	57200.8	0.999	3	YQSLAYNHVLEIHK	25.4	572.3	1713.88	1714.89	-3.323
		Agxt2	Alanine--glyoxylate aminotransferase 2, mitochondrial OS=Rattus norvegicus GN=Agxt2 PE=1 SV=2	sp|Q64565|AGT2_RAT	57200.8	0.95	1	NSQEVGTYMLLK	74.4	691.886	1381.76	1382.7	48.06
21		Ahcy	Adenosylhomocysteinase OS=Rattus norvegicus GN=Ahcy PE=1 SV=3	sp|P10760|SAHH_RAT	47538.9	1	19	ALDIAENEmPGLmR	62.4	796.38	1590.75	1591.75	4.428	m9: Oxidation (+15.99), m13: Oxidation (+15.99)
		Ahcy	Adenosylhomocysteinase OS=Rattus norvegicus GN=Ahcy PE=1 SV=3	sp|P10760|SAHH_RAT	47538.9	1	19	ALDIAENEmPGLMR	67.3	788.38	1574.75	1575.75	1.246	m9: Oxidation (+15.99)
		Ahcy	Adenosylhomocysteinase OS=Rattus norvegicus GN=Ahcy PE=1 SV=3	sp|P10760|SAHH_RAT	47538.9	1	19	ATDVmIAGK	59.2	461.24	920.465	921.471	1.696	m5: Oxidation (+15.99)
		Ahcy	Adenosylhomocysteinase OS=Rattus norvegicus GN=Ahcy PE=1 SV=3	sp|P10760|SAHH_RAT	47538.9	1	19	ATDVMIAGK	71.1	453.24	904.465	905.476	-3.89
		Ahcy	Adenosylhomocysteinase OS=Rattus norvegicus GN=Ahcy PE=1 SV=3	sp|P10760|SAHH_RAT	47538.9	1	19	EMYSASKPLK	27.2	385.2	1152.58	1153.59	-5.893
		Ahcy	Adenosylhomocysteinase OS=Rattus norvegicus GN=Ahcy PE=1 SV=3	sp|P10760|SAHH_RAT	47538.9	1	19	EmYSASKPLK	28.3	390.54	1168.6	1169.59	15.64	m2: Oxidation (+15.99)
		Ahcy	Adenosylhomocysteinase OS=Rattus norvegicus GN=Ahcy PE=1 SV=3	sp|P10760|SAHH_RAT	47538.9	1	19	EMYSASKPLK	44.6	577.3	1152.59	1153.59	0.4144
		Ahcy	Adenosylhomocysteinase OS=Rattus norvegicus GN=Ahcy PE=1 SV=3	sp|P10760|SAHH_RAT	47538.9	1	19	ESLIDGIK	39.7	437.75	873.485	874.488	5.121
		Ahcy	Adenosylhomocysteinase OS=Rattus norvegicus GN=Ahcy PE=1 SV=3	sp|P10760|SAHH_RAT	47538.9	1	19	GISEETTTGVHNLYK	81	550.28	1647.82	1648.82	4.611
		Ahcy	Adenosylhomocysteinase OS=Rattus norvegicus GN=Ahcy PE=1 SV=3	sp|P10760|SAHH_RAT	47538.9	1	19	GISEETTTGVHNLYK	100	824.92	1647.83	1648.82	9.023
		Ahcy	Adenosylhomocysteinase OS=Rattus norvegicus GN=Ahcy PE=1 SV=3	sp|P10760|SAHH_RAT	47538.9	1	19	HFEQmK	29.3	418.19	834.365	835.377	-4.833	m5: Oxidation (+15.99)
		Ahcy	Adenosylhomocysteinase OS=Rattus norvegicus GN=Ahcy PE=1 SV=3	sp|P10760|SAHH_RAT	47538.9	1	19	HPQLLSGIR	55.9	510.8	1019.59	1020.6	-2.275
		Ahcy	Adenosylhomocysteinase OS=Rattus norvegicus GN=Ahcy PE=1 SV=3	sp|P10760|SAHH_RAT	47538.9	1	19	IILLAEGR	44.6	442.78	883.545	884.557	-4.321
		Ahcy	Adenosylhomocysteinase OS=Rattus norvegicus GN=Ahcy PE=1 SV=3	sp|P10760|SAHH_RAT	47538.9	1	19	KLDEAVAEAHLGK	68.1	460.92	1379.74	1380.75	-2.099
		Ahcy	Adenosylhomocysteinase OS=Rattus norvegicus GN=Ahcy PE=1 SV=3	sp|P10760|SAHH_RAT	47538.9	1	19	LDEAVAEAHLGK	47.8	418.22	1251.64	1252.65	-6.305
		Ahcy	Adenosylhomocysteinase OS=Rattus norvegicus GN=Ahcy PE=1 SV=3	sp|P10760|SAHH_RAT	47538.9	1	19	LDEAVAEAHLGK	58.5	626.83	1251.65	1252.65	-0.4965
		Ahcy	Adenosylhomocysteinase OS=Rattus norvegicus GN=Ahcy PE=1 SV=3	sp|P10760|SAHH_RAT	47538.9	1	19	MmANGILK	29.1	447.23	892.445	893.458	-6.421	m2: Oxidation (+15.99)
		Ahcy	Adenosylhomocysteinase OS=Rattus norvegicus GN=Ahcy PE=1 SV=3	sp|P10760|SAHH_RAT	47538.9	1	19	mmANGILK	36.3	455.23	908.445	909.453	-0.7169	m1: Oxidation (+15.99), m2: Oxidation (+15.99)
		Ahcy	Adenosylhomocysteinase OS=Rattus norvegicus GN=Ahcy PE=1 SV=3	sp|P10760|SAHH_RAT	47538.9	1	19	MMANGILK	39.8	439.24	876.465	877.463	10.46
		Ahcy	Adenosylhomocysteinase OS=Rattus norvegicus GN=Ahcy PE=1 SV=3	sp|P10760|SAHH_RAT	47538.9	1	19	RATDVmIAGK	30	539.29	1076.57	1077.57	0.4297	m6: Oxidation (+15.99)
		Ahcy	Adenosylhomocysteinase OS=Rattus norvegicus GN=Ahcy PE=1 SV=3	sp|P10760|SAHH_RAT	47538.9	1	19	SKFDNLYGcR	30.6	420.53	1258.57	1259.58	-6.64	c9: Carbamidomethyl (+57.02)
		Ahcy	Adenosylhomocysteinase OS=Rattus norvegicus GN=Ahcy PE=1 SV=3	sp|P10760|SAHH_RAT	47538.9	1	19	SKFDNLYGcR	75.9	630.3	1258.59	1259.58	7.076	c9: Carbamidomethyl (+57.02)
		Ahcy	Adenosylhomocysteinase OS=Rattus norvegicus GN=Ahcy PE=1 SV=3	sp|P10760|SAHH_RAT	47538.9	1	19	VADIGLAAWGR	67.5	564.82	1127.63	1128.62	14.69
		Ahcy	Adenosylhomocysteinase OS=Rattus norvegicus GN=Ahcy PE=1 SV=3	sp|P10760|SAHH_RAT	47538.9	1	19	VAVVAGYGDVGK	83.1	567.82	1133.63	1134.62	15.23
		Ahcy	Adenosylhomocysteinase OS=Rattus norvegicus GN=Ahcy PE=1 SV=3	sp|P10760|SAHH_RAT	47538.9	1	19	VNIKPQVDR	32.9	356.88	1067.62	1068.62	8.705
		Ahcy	Adenosylhomocysteinase OS=Rattus norvegicus GN=Ahcy PE=1 SV=3	sp|P10760|SAHH_RAT	47538.9	1	19	VNIKPQVDR	37.8	534.8	1067.58	1068.62	-22.44
		Ahcy	Adenosylhomocysteinase OS=Rattus norvegicus GN=Ahcy PE=1 SV=3	sp|P10760|SAHH_RAT	47538.9	1	19	VPAINVNDSVTK	84.3	628.85	1255.69	1256.68	6.508
		Ahcy	Adenosylhomocysteinase OS=Rattus norvegicus GN=Ahcy PE=1 SV=3	sp|P10760|SAHH_RAT	47538.9	1	19	WLNENAVEK	28.4	551.78	1101.55	1102.55	-0.0199
		Ahcy	Adenosylhomocysteinase OS=Rattus norvegicus GN=Ahcy PE=1 SV=3	sp|P10760|SAHH_RAT	47538.9	1	19	YPVGVHFLPK	26.6	578.83	1155.65	1156.65	1.105
		Ahcy	Adenosylhomocysteinase OS=Rattus norvegicus GN=Ahcy PE=1 SV=3	sp|P10760|SAHH_RAT	47538.9	1	19	YPVGVHFLPK	37.9	386.22	1155.64	1156.65	-5.186
		Ahcy	Adenosylhomocysteinase OS=Rattus norvegicus GN=Ahcy PE=1 SV=3	sp|P10760|SAHH_RAT	47538.9	1	23	AGIPVFAWK	62	494.79	987.565	988.562	11.31
		Ahcy	Adenosylhomocysteinase OS=Rattus norvegicus GN=Ahcy PE=1 SV=3	sp|P10760|SAHH_RAT	47538.9	1	23	ALDIAENEMPGLmR	44.2	788.39	1574.77	1575.75	13.94	m13: Oxidation (+15.99)
		Ahcy	Adenosylhomocysteinase OS=Rattus norvegicus GN=Ahcy PE=1 SV=3	sp|P10760|SAHH_RAT	47538.9	1	23	ALDIAENEmPGLMR	59.9	788.385	1574.76	1575.75	7.3	m9: Oxidation (+15.99)
		Ahcy	Adenosylhomocysteinase OS=Rattus norvegicus GN=Ahcy PE=1 SV=3	sp|P10760|SAHH_RAT	47538.9	1	23	ALDIAENEmPGLmR	63.5	796.38	1590.75	1591.75	4.428	m9: Oxidation (+15.99), m13: Oxidation (+15.99)
		Ahcy	Adenosylhomocysteinase OS=Rattus norvegicus GN=Ahcy PE=1 SV=3	sp|P10760|SAHH_RAT	47538.9	1	23	ATDVmIAGK	58.5	461.24	920.465	921.471	1.696	m5: Oxidation (+15.99)
		Ahcy	Adenosylhomocysteinase OS=Rattus norvegicus GN=Ahcy PE=1 SV=3	sp|P10760|SAHH_RAT	47538.9	1	23	ATDVMIAGK	65.1	453.24	904.465	905.476	-3.89
		Ahcy	Adenosylhomocysteinase OS=Rattus norvegicus GN=Ahcy PE=1 SV=3	sp|P10760|SAHH_RAT	47538.9	1	23	DGPLNmILDDGGDLTNLIHTK	36.5	756.736	2267.19	2268.12	32.74	m6: Oxidation (+15.99)
		Ahcy	Adenosylhomocysteinase OS=Rattus norvegicus GN=Ahcy PE=1 SV=3	sp|P10760|SAHH_RAT	47538.9	1	23	EMYSASKPLK	26.6	385.2	1152.58	1153.59	-5.893
		Ahcy	Adenosylhomocysteinase OS=Rattus norvegicus GN=Ahcy PE=1 SV=3	sp|P10760|SAHH_RAT	47538.9	1	23	EmYSASKPLK	31.2	390.54	1168.6	1169.59	15.64	m2: Oxidation (+15.99)
		Ahcy	Adenosylhomocysteinase OS=Rattus norvegicus GN=Ahcy PE=1 SV=3	sp|P10760|SAHH_RAT	47538.9	1	23	EmYSASKPLK	46.1	585.3	1168.59	1169.59	4.756	m2: Oxidation (+15.99)
		Ahcy	Adenosylhomocysteinase OS=Rattus norvegicus GN=Ahcy PE=1 SV=3	sp|P10760|SAHH_RAT	47538.9	1	23	EMYSASKPLK	53.8	577.3	1152.59	1153.59	0.4144
		Ahcy	Adenosylhomocysteinase OS=Rattus norvegicus GN=Ahcy PE=1 SV=3	sp|P10760|SAHH_RAT	47538.9	1	23	ESLIDGIK	31.9	437.75	873.485	874.488	5.121
		Ahcy	Adenosylhomocysteinase OS=Rattus norvegicus GN=Ahcy PE=1 SV=3	sp|P10760|SAHH_RAT	47538.9	1	23	ESLIDGIKR	63.9	515.8	1029.59	1030.59	3.278
		Ahcy	Adenosylhomocysteinase OS=Rattus norvegicus GN=Ahcy PE=1 SV=3	sp|P10760|SAHH_RAT	47538.9	1	23	GcAQALR	46	388.2	774.385	775.388	6.078	c2: Carbamidomethyl (+57.02)
		Ahcy	Adenosylhomocysteinase OS=Rattus norvegicus GN=Ahcy PE=1 SV=3	sp|P10760|SAHH_RAT	47538.9	1	23	GISEETTTGVHNLYK	73.3	550.28	1647.82	1648.82	4.611
		Ahcy	Adenosylhomocysteinase OS=Rattus norvegicus GN=Ahcy PE=1 SV=3	sp|P10760|SAHH_RAT	47538.9	1	23	GISEETTTGVHNLYK	105	824.92	1647.83	1648.82	9.023
		Ahcy	Adenosylhomocysteinase OS=Rattus norvegicus GN=Ahcy PE=1 SV=3	sp|P10760|SAHH_RAT	47538.9	1	23	HFEQmK	29.8	418.19	834.365	835.377	-4.833	m5: Oxidation (+15.99)
		Ahcy	Adenosylhomocysteinase OS=Rattus norvegicus GN=Ahcy PE=1 SV=3	sp|P10760|SAHH_RAT	47538.9	1	23	HPQLLSGIR	52.3	510.8	1019.59	1020.6	-2.275
		Ahcy	Adenosylhomocysteinase OS=Rattus norvegicus GN=Ahcy PE=1 SV=3	sp|P10760|SAHH_RAT	47538.9	1	23	IILLAEGR	46.6	442.78	883.545	884.557	-4.321
		Ahcy	Adenosylhomocysteinase OS=Rattus norvegicus GN=Ahcy PE=1 SV=3	sp|P10760|SAHH_RAT	47538.9	1	23	KLDEAVAEAHLGK	66.2	460.92	1379.74	1380.75	-2.099
		Ahcy	Adenosylhomocysteinase OS=Rattus norvegicus GN=Ahcy PE=1 SV=3	sp|P10760|SAHH_RAT	47538.9	1	23	KLDEAVAEAHLGK	85.6	690.88	1379.75	1380.75	3.171
		Ahcy	Adenosylhomocysteinase OS=Rattus norvegicus GN=Ahcy PE=1 SV=3	sp|P10760|SAHH_RAT	47538.9	1	23	LDEAVAEAHLGK	49.7	626.83	1251.65	1252.65	-0.4965
		Ahcy	Adenosylhomocysteinase OS=Rattus norvegicus GN=Ahcy PE=1 SV=3	sp|P10760|SAHH_RAT	47538.9	1	23	LDEAVAEAHLGK	61.8	418.22	1251.64	1252.65	-6.305
		Ahcy	Adenosylhomocysteinase OS=Rattus norvegicus GN=Ahcy PE=1 SV=3	sp|P10760|SAHH_RAT	47538.9	1	23	MmANGILK	38.6	447.23	892.445	893.458	-6.421	m2: Oxidation (+15.99)
		Ahcy	Adenosylhomocysteinase OS=Rattus norvegicus GN=Ahcy PE=1 SV=3	sp|P10760|SAHH_RAT	47538.9	1	23	MMANGILK	46.2	439.24	876.465	877.463	10.46
		Ahcy	Adenosylhomocysteinase OS=Rattus norvegicus GN=Ahcy PE=1 SV=3	sp|P10760|SAHH_RAT	47538.9	1	23	RATDVmIAGK	40	539.29	1076.57	1077.57	0.4297	m6: Oxidation (+15.99)
		Ahcy	Adenosylhomocysteinase OS=Rattus norvegicus GN=Ahcy PE=1 SV=3	sp|P10760|SAHH_RAT	47538.9	1	23	SKFDNLYGcR	27.3	420.53	1258.57	1259.58	-6.64	c9: Carbamidomethyl (+57.02)
		Ahcy	Adenosylhomocysteinase OS=Rattus norvegicus GN=Ahcy PE=1 SV=3	sp|P10760|SAHH_RAT	47538.9	1	23	SKFDNLYGcR	67.3	630.3	1258.59	1259.58	7.076	c9: Carbamidomethyl (+57.02)
		Ahcy	Adenosylhomocysteinase OS=Rattus norvegicus GN=Ahcy PE=1 SV=3	sp|P10760|SAHH_RAT	47538.9	1	23	VADIGLAAWGR	71.8	564.82	1127.63	1128.62	14.69
		Ahcy	Adenosylhomocysteinase OS=Rattus norvegicus GN=Ahcy PE=1 SV=3	sp|P10760|SAHH_RAT	47538.9	1	23	VAVVAGYGDVGK	82.8	567.814	1133.61	1134.62	5.286
		Ahcy	Adenosylhomocysteinase OS=Rattus norvegicus GN=Ahcy PE=1 SV=3	sp|P10760|SAHH_RAT	47538.9	1	23	VNIKPQVDR	32.9	356.88	1067.62	1068.62	8.705
		Ahcy	Adenosylhomocysteinase OS=Rattus norvegicus GN=Ahcy PE=1 SV=3	sp|P10760|SAHH_RAT	47538.9	1	23	VNIKPQVDR	52	534.81	1067.61	1068.62	-3.202
		Ahcy	Adenosylhomocysteinase OS=Rattus norvegicus GN=Ahcy PE=1 SV=3	sp|P10760|SAHH_RAT	47538.9	1	23	VPAINVNDSVTK	81.5	628.85	1255.69	1256.68	6.508
		Ahcy	Adenosylhomocysteinase OS=Rattus norvegicus GN=Ahcy PE=1 SV=3	sp|P10760|SAHH_RAT	47538.9	1	23	WLNENAVEK	38.8	551.78	1101.55	1102.55	-0.0199
		Ahcy	Adenosylhomocysteinase OS=Rattus norvegicus GN=Ahcy PE=1 SV=3	sp|P10760|SAHH_RAT	47538.9	1	23	YPVGVHFLPK	45.5	386.22	1155.64	1156.65	-5.186
		Ahcy	Adenosylhomocysteinase OS=Rattus norvegicus GN=Ahcy PE=1 SV=3	sp|P10760|SAHH_RAT	47538.9	1	23	YPVGVHFLPK	47.8	578.83	1155.65	1156.65	1.105
		Ahcy	Adenosylhomocysteinase OS=Rattus norvegicus GN=Ahcy PE=1 SV=3	sp|P10760|SAHH_RAT	47538.9	1	24	AGIPVFAWK	78.3	494.79	987.565	988.562	11.31
		Ahcy	Adenosylhomocysteinase OS=Rattus norvegicus GN=Ahcy PE=1 SV=3	sp|P10760|SAHH_RAT	47538.9	1	24	ALDIAENEmPGLmR	59.7	531.26	1590.76	1591.75	12.42	m9: Oxidation (+15.99), m13: Oxidation (+15.99)
		Ahcy	Adenosylhomocysteinase OS=Rattus norvegicus GN=Ahcy PE=1 SV=3	sp|P10760|SAHH_RAT	47538.9	1	24	ALDIAENEmPGLMR	66	788.39	1574.77	1575.75	13.94	m9: Oxidation (+15.99)
		Ahcy	Adenosylhomocysteinase OS=Rattus norvegicus GN=Ahcy PE=1 SV=3	sp|P10760|SAHH_RAT	47538.9	1	24	ALDIAENEmPGLmR	67.1	796.387	1590.76	1591.75	13.52	m9: Oxidation (+15.99), m13: Oxidation (+15.99)
		Ahcy	Adenosylhomocysteinase OS=Rattus norvegicus GN=Ahcy PE=1 SV=3	sp|P10760|SAHH_RAT	47538.9	1	24	ALDIAENEMPGLmR	68.3	788.394	1574.77	1575.75	18.37	m13: Oxidation (+15.99)
		Ahcy	Adenosylhomocysteinase OS=Rattus norvegicus GN=Ahcy PE=1 SV=3	sp|P10760|SAHH_RAT	47538.9	1	24	ATDVmIAGK	67	461.24	920.465	921.471	1.696	m5: Oxidation (+15.99)
		Ahcy	Adenosylhomocysteinase OS=Rattus norvegicus GN=Ahcy PE=1 SV=3	sp|P10760|SAHH_RAT	47538.9	1	24	ATDVMIAGK	75.8	453.24	904.465	905.476	-3.89
		Ahcy	Adenosylhomocysteinase OS=Rattus norvegicus GN=Ahcy PE=1 SV=3	sp|P10760|SAHH_RAT	47538.9	1	24	DGPLNmILDDGGDLTNLIHTK	38.6	756.73	2267.17	2268.12	25.21	m6: Oxidation (+15.99)
		Ahcy	Adenosylhomocysteinase OS=Rattus norvegicus GN=Ahcy PE=1 SV=3	sp|P10760|SAHH_RAT	47538.9	1	24	EmYSASKPLK	27.5	585.3	1168.59	1169.59	4.756	m2: Oxidation (+15.99)
		Ahcy	Adenosylhomocysteinase OS=Rattus norvegicus GN=Ahcy PE=1 SV=3	sp|P10760|SAHH_RAT	47538.9	1	24	EMYSASKPLK	28	385.2	1152.58	1153.59	-5.893
		Ahcy	Adenosylhomocysteinase OS=Rattus norvegicus GN=Ahcy PE=1 SV=3	sp|P10760|SAHH_RAT	47538.9	1	24	EmYSASKPLK	29.8	390.54	1168.6	1169.59	15.64	m2: Oxidation (+15.99)
		Ahcy	Adenosylhomocysteinase OS=Rattus norvegicus GN=Ahcy PE=1 SV=3	sp|P10760|SAHH_RAT	47538.9	1	24	EMYSASKPLK	45	577.3	1152.59	1153.59	0.4144
		Ahcy	Adenosylhomocysteinase OS=Rattus norvegicus GN=Ahcy PE=1 SV=3	sp|P10760|SAHH_RAT	47538.9	1	24	ESLIDGIK	39.7	437.75	873.485	874.488	5.121
		Ahcy	Adenosylhomocysteinase OS=Rattus norvegicus GN=Ahcy PE=1 SV=3	sp|P10760|SAHH_RAT	47538.9	1	24	ESLIDGIKR	63.8	515.8	1029.59	1030.59	3.278
		Ahcy	Adenosylhomocysteinase OS=Rattus norvegicus GN=Ahcy PE=1 SV=3	sp|P10760|SAHH_RAT	47538.9	1	24	FDNLYGcR	41.3	522.74	1043.47	1044.46	15.24	c7: Carbamidomethyl (+57.02)
		Ahcy	Adenosylhomocysteinase OS=Rattus norvegicus GN=Ahcy PE=1 SV=3	sp|P10760|SAHH_RAT	47538.9	1	24	GcAQALR	43.7	388.2	774.385	775.388	6.078	c2: Carbamidomethyl (+57.02)
		Ahcy	Adenosylhomocysteinase OS=Rattus norvegicus GN=Ahcy PE=1 SV=3	sp|P10760|SAHH_RAT	47538.9	1	24	GISEETTTGVHNLYK	69.2	550.28	1647.82	1648.82	4.611
		Ahcy	Adenosylhomocysteinase OS=Rattus norvegicus GN=Ahcy PE=1 SV=3	sp|P10760|SAHH_RAT	47538.9	1	24	GISEETTTGVHNLYK	90.3	824.92	1647.83	1648.82	9.023
		Ahcy	Adenosylhomocysteinase OS=Rattus norvegicus GN=Ahcy PE=1 SV=3	sp|P10760|SAHH_RAT	47538.9	1	24	HFEQmK	33.2	418.19	834.365	835.377	-4.833	m5: Oxidation (+15.99)
		Ahcy	Adenosylhomocysteinase OS=Rattus norvegicus GN=Ahcy PE=1 SV=3	sp|P10760|SAHH_RAT	47538.9	1	24	HPQLLSGIR	52.2	510.8	1019.59	1020.6	-2.275
		Ahcy	Adenosylhomocysteinase OS=Rattus norvegicus GN=Ahcy PE=1 SV=3	sp|P10760|SAHH_RAT	47538.9	1	24	IILLAEGR	54.9	442.78	883.546	884.557	-3.507
		Ahcy	Adenosylhomocysteinase OS=Rattus norvegicus GN=Ahcy PE=1 SV=3	sp|P10760|SAHH_RAT	47538.9	1	24	KLDEAVAEAHLGK	68.2	460.92	1379.74	1380.75	-2.099
		Ahcy	Adenosylhomocysteinase OS=Rattus norvegicus GN=Ahcy PE=1 SV=3	sp|P10760|SAHH_RAT	47538.9	1	24	KLDEAVAEAHLGK	95.8	690.88	1379.75	1380.75	3.171
		Ahcy	Adenosylhomocysteinase OS=Rattus norvegicus GN=Ahcy PE=1 SV=3	sp|P10760|SAHH_RAT	47538.9	1	24	LDEAVAEAHLGK	61.4	418.224	1251.65	1252.65	2.46
		Ahcy	Adenosylhomocysteinase OS=Rattus norvegicus GN=Ahcy PE=1 SV=3	sp|P10760|SAHH_RAT	47538.9	1	24	LDEAVAEAHLGK	76.8	626.833	1251.65	1252.65	3.99
		Ahcy	Adenosylhomocysteinase OS=Rattus norvegicus GN=Ahcy PE=1 SV=3	sp|P10760|SAHH_RAT	47538.9	1	24	MmANGILK	29.8	447.231	892.447	893.458	-4.272	m2: Oxidation (+15.99)
		Ahcy	Adenosylhomocysteinase OS=Rattus norvegicus GN=Ahcy PE=1 SV=3	sp|P10760|SAHH_RAT	47538.9	1	24	MMANGILK	38	439.24	876.465	877.463	10.46
		Ahcy	Adenosylhomocysteinase OS=Rattus norvegicus GN=Ahcy PE=1 SV=3	sp|P10760|SAHH_RAT	47538.9	1	24	mmANGILK	42.2	455.23	908.445	909.453	-0.7169	m1: Oxidation (+15.99), m2: Oxidation (+15.99)
		Ahcy	Adenosylhomocysteinase OS=Rattus norvegicus GN=Ahcy PE=1 SV=3	sp|P10760|SAHH_RAT	47538.9	1	24	RATDVmIAGK	47.9	539.29	1076.57	1077.57	0.4297	m6: Oxidation (+15.99)
		Ahcy	Adenosylhomocysteinase OS=Rattus norvegicus GN=Ahcy PE=1 SV=3	sp|P10760|SAHH_RAT	47538.9	1	24	RATDVMIAGK	52.8	531.29	1060.57	1061.58	-4.354
		Ahcy	Adenosylhomocysteinase OS=Rattus norvegicus GN=Ahcy PE=1 SV=3	sp|P10760|SAHH_RAT	47538.9	1	24	SKFDNLYGcR	29.8	420.53	1258.57	1259.58	-6.64	c9: Carbamidomethyl (+57.02)
		Ahcy	Adenosylhomocysteinase OS=Rattus norvegicus GN=Ahcy PE=1 SV=3	sp|P10760|SAHH_RAT	47538.9	1	24	SKFDNLYGcR	66.9	630.3	1258.59	1259.58	7.076	c9: Carbamidomethyl (+57.02)
		Ahcy	Adenosylhomocysteinase OS=Rattus norvegicus GN=Ahcy PE=1 SV=3	sp|P10760|SAHH_RAT	47538.9	1	24	VADIGLAAWGR	63.5	564.82	1127.63	1128.62	14.69
		Ahcy	Adenosylhomocysteinase OS=Rattus norvegicus GN=Ahcy PE=1 SV=3	sp|P10760|SAHH_RAT	47538.9	1	24	VAVVAGYGDVGK	83.1	567.816	1133.62	1134.62	8.9
		Ahcy	Adenosylhomocysteinase OS=Rattus norvegicus GN=Ahcy PE=1 SV=3	sp|P10760|SAHH_RAT	47538.9	1	24	VNIKPQVDR	32.2	356.88	1067.62	1068.62	8.705
		Ahcy	Adenosylhomocysteinase OS=Rattus norvegicus GN=Ahcy PE=1 SV=3	sp|P10760|SAHH_RAT	47538.9	1	24	VNIKPQVDR	47.6	534.81	1067.61	1068.62	-3.202
		Ahcy	Adenosylhomocysteinase OS=Rattus norvegicus GN=Ahcy PE=1 SV=3	sp|P10760|SAHH_RAT	47538.9	1	24	VPAINVNDSVTK	82.1	628.854	1255.69	1256.68	13.1
		Ahcy	Adenosylhomocysteinase OS=Rattus norvegicus GN=Ahcy PE=1 SV=3	sp|P10760|SAHH_RAT	47538.9	1	24	VPAINVNDSVTK	94.4	628.85	1255.69	1256.68	6.508
		Ahcy	Adenosylhomocysteinase OS=Rattus norvegicus GN=Ahcy PE=1 SV=3	sp|P10760|SAHH_RAT	47538.9	1	24	WLNENAVEK	41.3	551.784	1101.55	1102.55	6.492
		Ahcy	Adenosylhomocysteinase OS=Rattus norvegicus GN=Ahcy PE=1 SV=3	sp|P10760|SAHH_RAT	47538.9	1	24	YPVGVHFLPK	44.2	386.22	1155.64	1156.65	-5.186
		Ahcy	Adenosylhomocysteinase OS=Rattus norvegicus GN=Ahcy PE=1 SV=3	sp|P10760|SAHH_RAT	47538.9	1	24	YPVGVHFLPK	47	578.83	1155.65	1156.65	1.105
		Ahcy	Adenosylhomocysteinase OS=Rattus norvegicus GN=Ahcy PE=1 SV=3	sp|P10760|SAHH_RAT	47538.9	1	9	AGIPVFAWK	40.9	494.804	987.593	988.562	39.63
		Ahcy	Adenosylhomocysteinase OS=Rattus norvegicus GN=Ahcy PE=1 SV=3	sp|P10760|SAHH_RAT	47538.9	1	9	ALDIAENEmPGLmR	42.6	796.411	1590.81	1591.75	43.14	m9: Oxidation (+15.99), m13: Oxidation (+15.99)
		Ahcy	Adenosylhomocysteinase OS=Rattus norvegicus GN=Ahcy PE=1 SV=3	sp|P10760|SAHH_RAT	47538.9	1	9	ALDIAENEMPGLmR	56.9	788.412	1574.81	1575.75	41.87	m13: Oxidation (+15.99)
		Ahcy	Adenosylhomocysteinase OS=Rattus norvegicus GN=Ahcy PE=1 SV=3	sp|P10760|SAHH_RAT	47538.9	1	9	ALDIAENEmPGLMR	67.2	788.412	1574.81	1575.75	41.87	m9: Oxidation (+15.99)
		Ahcy	Adenosylhomocysteinase OS=Rattus norvegicus GN=Ahcy PE=1 SV=3	sp|P10760|SAHH_RAT	47538.9	1	9	ALDIAENEMPGLMR	73.6	780.416	1558.82	1559.76	44.41
		Ahcy	Adenosylhomocysteinase OS=Rattus norvegicus GN=Ahcy PE=1 SV=3	sp|P10760|SAHH_RAT	47538.9	1	9	ATDVmIAGK	54.7	461.259	920.503	921.471	42.36	m5: Oxidation (+15.99)
		Ahcy	Adenosylhomocysteinase OS=Rattus norvegicus GN=Ahcy PE=1 SV=3	sp|P10760|SAHH_RAT	47538.9	1	9	DGPLNmILDDGGDLTNLIHTK	81.2	756.747	2267.22	2268.12	47.56	m6: Oxidation (+15.99)
		Ahcy	Adenosylhomocysteinase OS=Rattus norvegicus GN=Ahcy PE=1 SV=3	sp|P10760|SAHH_RAT	47538.9	1	9	GETDEEYLWcIEQTLHFK	55.2	766.719	2297.14	2298.04	45.44	c10: Carbamidomethyl (+57.02)
		Ahcy	Adenosylhomocysteinase OS=Rattus norvegicus GN=Ahcy PE=1 SV=3	sp|P10760|SAHH_RAT	47538.9	1	9	IILLAEGR	42.3	442.804	883.593	884.557	49.18
		Ahcy	Adenosylhomocysteinase OS=Rattus norvegicus GN=Ahcy PE=1 SV=3	sp|P10760|SAHH_RAT	47538.9	1	9	IILLAEGR	52.7	442.804	883.593	884.557	49.18
		Ahcy	Adenosylhomocysteinase OS=Rattus norvegicus GN=Ahcy PE=1 SV=3	sp|P10760|SAHH_RAT	47538.9	1	9	IILLAEGR	55.1	442.804	883.593	884.557	49.18
		Ahcy	Adenosylhomocysteinase OS=Rattus norvegicus GN=Ahcy PE=1 SV=3	sp|P10760|SAHH_RAT	47538.9	1	9	mmANGILKVPAINVNDSVTK	70.1	716.412	2146.21	2147.12	46.63	m1: Oxidation (+15.99), m2: Oxidation (+15.99)
		Ahcy	Adenosylhomocysteinase OS=Rattus norvegicus GN=Ahcy PE=1 SV=3	sp|P10760|SAHH_RAT	47538.9	1	9	VAVVAGYGDVGKGcAQALR	79.7	631.029	1890.06	1890.99	45.24	c14: Carbamidomethyl (+57.02)
		Ahcy	Adenosylhomocysteinase OS=Rattus norvegicus GN=Ahcy PE=1 SV=3	sp|P10760|SAHH_RAT	47538.9	1	9	VPAINVNDSVTK	72.3	628.868	1255.72	1256.68	34.74
22		Aimp1	Small inducible cytokine subfamily E, member 1 OS=Rattus norvegicus GN=Aimp1 PE=2 SV=1	tr|Q4G079|Q4G079_RAT	34573.5	0.992	3	AILQATLR	24.5	443.28	884.545	885.552	1.104
		Aimp1	Small inducible cytokine subfamily E, member 1 OS=Rattus norvegicus GN=Aimp1 PE=2 SV=1	tr|Q4G079|Q4G079_RAT	34573.5	0.992	3	AQTmANSGIK	22.7	518.76	1035.51	1036.51	3.341	m4: Oxidation (+15.99)
		Aimp1	Small inducible cytokine subfamily E, member 1 OS=Rattus norvegicus GN=Aimp1 PE=2 SV=1	tr|Q4G079|Q4G079_RAT	34573.5	0.992	3	GAEADQIIEYLK	36.3	675.35	1348.69	1349.69	-1.646
23		Ak2	Adenylate kinase 2, mitochondrial OS=Rattus norvegicus GN=Ak2 PE=2 SV=2	sp|P29410|KAD2_RAT	26380.4	1	12	AmVASGSELGK	55.2	533.27	1064.53	1065.52	7.661	m2: Oxidation (+15.99)
		Ak2	Adenylate kinase 2, mitochondrial OS=Rattus norvegicus GN=Ak2 PE=2 SV=2	sp|P29410|KAD2_RAT	26380.4	1	12	AmVASGSELGKK	34.9	597.32	1192.63	1193.62	11.03	m2: Oxidation (+15.99)
		Ak2	Adenylate kinase 2, mitochondrial OS=Rattus norvegicus GN=Ak2 PE=2 SV=2	sp|P29410|KAD2_RAT	26380.4	1	12	AmVASGSELGKK	36.3	398.55	1192.63	1193.62	13.31	m2: Oxidation (+15.99)
		Ak2	Adenylate kinase 2, mitochondrial OS=Rattus norvegicus GN=Ak2 PE=2 SV=2	sp|P29410|KAD2_RAT	26380.4	1	12	AVLLGPPGAGK	39.5	490.3	978.585	979.594	-1.043
		Ak2	Adenylate kinase 2, mitochondrial OS=Rattus norvegicus GN=Ak2 PE=2 SV=2	sp|P29410|KAD2_RAT	26380.4	1	12	EAMKDDITGEPLIR	39.2	529.94	1586.8	1587.81	0.2532
		Ak2	Adenylate kinase 2, mitochondrial OS=Rattus norvegicus GN=Ak2 PE=2 SV=2	sp|P29410|KAD2_RAT	26380.4	1	12	EAmKDDITGEPLIR	48.3	535.27	1602.79	1603.8	-2.814	m3: Oxidation (+15.99)
		Ak2	Adenylate kinase 2, mitochondrial OS=Rattus norvegicus GN=Ak2 PE=2 SV=2	sp|P29410|KAD2_RAT	26380.4	1	12	EAmKDDITGEPLIR	53.5	802.41	1602.81	1603.8	7.958	m3: Oxidation (+15.99)
		Ak2	Adenylate kinase 2, mitochondrial OS=Rattus norvegicus GN=Ak2 PE=2 SV=2	sp|P29410|KAD2_RAT	26380.4	1	12	EAmKDDITGEPLIRR	32.9	587.31	1758.91	1759.9	8.175	m3: Oxidation (+15.99)
		Ak2	Adenylate kinase 2, mitochondrial OS=Rattus norvegicus GN=Ak2 PE=2 SV=2	sp|P29410|KAD2_RAT	26380.4	1	12	LKATmDAGK	46	475.75	949.485	950.498	-5.299	m5: Oxidation (+15.99)
		Ak2	Adenylate kinase 2, mitochondrial OS=Rattus norvegicus GN=Ak2 PE=2 SV=2	sp|P29410|KAD2_RAT	26380.4	1	12	LVSDEMVVELIEK	60	752.41	1502.81	1503.8	10.03
		Ak2	Adenylate kinase 2, mitochondrial OS=Rattus norvegicus GN=Ak2 PE=2 SV=2	sp|P29410|KAD2_RAT	26380.4	1	12	LVSDEmVVELIEK	63.6	760.409	1518.8	1519.79	12.58	m6: Oxidation (+15.99)
		Ak2	Adenylate kinase 2, mitochondrial OS=Rattus norvegicus GN=Ak2 PE=2 SV=2	sp|P29410|KAD2_RAT	26380.4	1	12	NGFLLDGFPR	62.4	568.302	1134.59	1135.59	5.564
		Ak2	Adenylate kinase 2, mitochondrial OS=Rattus norvegicus GN=Ak2 PE=2 SV=2	sp|P29410|KAD2_RAT	26380.4	1	12	NLETPScK	21.3	474.73	947.445	948.446	7.499	c7: Carbamidomethyl (+57.02)
		Ak2	Adenylate kinase 2, mitochondrial OS=Rattus norvegicus GN=Ak2 PE=2 SV=2	sp|P29410|KAD2_RAT	26380.4	1	12	QAEMLDDLmDK	37.6	662.79	1323.57	1324.58	-2.67	m9: Oxidation (+15.99)
		Ak2	Adenylate kinase 2, mitochondrial OS=Rattus norvegicus GN=Ak2 PE=2 SV=2	sp|P29410|KAD2_RAT	26380.4	1	12	QAEmLDDLmDK	61.3	670.79	1339.57	1340.57	1.155	m4: Oxidation (+15.99), m9: Oxidation (+15.99)
		Ak2	Adenylate kinase 2, mitochondrial OS=Rattus norvegicus GN=Ak2 PE=2 SV=2	sp|P29410|KAD2_RAT	26380.4	1	12	QAEmLDDLmDKR	37.6	499.56	1495.66	1496.67	-4.562	m4: Oxidation (+15.99), m9: Oxidation (+15.99)
		Ak2	Adenylate kinase 2, mitochondrial OS=Rattus norvegicus GN=Ak2 PE=2 SV=2	sp|P29410|KAD2_RAT	26380.4	1	12	SYHEEFNPPK	32.7	416.53	1246.57	1247.57	5.051
		Ak2	Adenylate kinase 2, mitochondrial OS=Rattus norvegicus GN=Ak2 PE=2 SV=2	sp|P29410|KAD2_RAT	26380.4	1	12	SYHEEFNPPK	41.2	624.29	1246.57	1247.57	2.868
		Ak2	Adenylate kinase 2, mitochondrial OS=Rattus norvegicus GN=Ak2 PE=2 SV=2	sp|P29410|KAD2_RAT	26380.4	1	8	AmVASGSELGK	59.8	533.27	1064.53	1065.52	7.661	m2: Oxidation (+15.99)
		Ak2	Adenylate kinase 2, mitochondrial OS=Rattus norvegicus GN=Ak2 PE=2 SV=2	sp|P29410|KAD2_RAT	26380.4	1	8	AVLLGPPGAGK	39.5	490.3	978.585	979.594	-1.043
		Ak2	Adenylate kinase 2, mitochondrial OS=Rattus norvegicus GN=Ak2 PE=2 SV=2	sp|P29410|KAD2_RAT	26380.4	1	8	EAmKDDITGEPLIR	33	535.27	1602.79	1603.8	-2.814	m3: Oxidation (+15.99)
		Ak2	Adenylate kinase 2, mitochondrial OS=Rattus norvegicus GN=Ak2 PE=2 SV=2	sp|P29410|KAD2_RAT	26380.4	1	8	LVSDEmVVELIEK	79.1	760.41	1518.81	1519.79	13.27	m6: Oxidation (+15.99)
		Ak2	Adenylate kinase 2, mitochondrial OS=Rattus norvegicus GN=Ak2 PE=2 SV=2	sp|P29410|KAD2_RAT	26380.4	1	8	NGFLLDGFPR	56	568.3	1134.59	1135.59	2.711
		Ak2	Adenylate kinase 2, mitochondrial OS=Rattus norvegicus GN=Ak2 PE=2 SV=2	sp|P29410|KAD2_RAT	26380.4	1	8	NLETPScK	20.5	474.73	947.445	948.446	7.499	c7: Carbamidomethyl (+57.02)
		Ak2	Adenylate kinase 2, mitochondrial OS=Rattus norvegicus GN=Ak2 PE=2 SV=2	sp|P29410|KAD2_RAT	26380.4	1	8	QAEmLDDLmDK	60.8	670.79	1339.57	1340.57	1.155	m4: Oxidation (+15.99), m9: Oxidation (+15.99)
		Ak2	Adenylate kinase 2, mitochondrial OS=Rattus norvegicus GN=Ak2 PE=2 SV=2	sp|P29410|KAD2_RAT	26380.4	1	8	SYHEEFNPPK	27.5	416.53	1246.57	1247.57	5.051
		Ak2	Adenylate kinase 2, mitochondrial OS=Rattus norvegicus GN=Ak2 PE=2 SV=2	sp|P29410|KAD2_RAT	26380.4	1	4	AmVASGSELGK	25.6	533.29	1064.57	1065.52	45.65	m2: Oxidation (+15.99)
		Ak2	Adenylate kinase 2, mitochondrial OS=Rattus norvegicus GN=Ak2 PE=2 SV=2	sp|P29410|KAD2_RAT	26380.4	1	4	AMVASGSELGKK	57.2	589.339	1176.66	1177.62	38.8
		Ak2	Adenylate kinase 2, mitochondrial OS=Rattus norvegicus GN=Ak2 PE=2 SV=2	sp|P29410|KAD2_RAT	26380.4	1	4	LVSDEMVVELIEK	77	752.434	1502.85	1503.8	41.41
		Ak2	Adenylate kinase 2, mitochondrial OS=Rattus norvegicus GN=Ak2 PE=2 SV=2	sp|P29410|KAD2_RAT	26380.4	1	4	NGFLLDGFPR	53.8	568.326	1134.64	1135.59	48.62
24		Ak4	Adenylate kinase isoenzyme 4, mitochondrial OS=Rattus norvegicus GN=Ak4 PE=2 SV=1	sp|Q9WUS0|KAD4_RAT,tr|F8WG98|F8WG98_RAT	25203.6	0.999	3	TLVQAEALDR	51.9	558.332	1114.65	1115.61	45.05
		Ak4	Adenylate kinase isoenzyme 4, mitochondrial OS=Rattus norvegicus GN=Ak4 PE=2 SV=1	sp|Q9WUS0|KAD4_RAT,tr|F8WG98|F8WG98_RAT	25203.6	0.999	3	VYNLDFNPPQVLGVDDITGEPLVQQEDDKPEALAAR	62	992.298	3965.16	3965.98	48.97
		Ak4	Adenylate kinase isoenzyme 4, mitochondrial OS=Rattus norvegicus GN=Ak4 PE=2 SV=1	sp|Q9WUS0|KAD4_RAT,tr|F8WG98|F8WG98_RAT	25203.6	0.999	3	YKDAAKPVIELYK	23.7	513.311	1536.91	1537.86	36.2
25		Akap4	A-kinase anchor protein 4 OS=Rattus norvegicus GN=Akap4 PE=1 SV=1	sp|O35774|AKAP4_RAT,tr|F1LMR8|F1LMR8_RAT	93495.6	0.945	1	AEmKGKDK	40.5	461.75	921.485	922.466	28.47	m3: Oxidation (+15.99)
26		Akr1a1	Alcohol dehydrogenase [NADP+] OS=Rattus norvegicus GN=Akr1a1 PE=1 SV=2	sp|P51635|AK1A1_RAT	36506.2	0.978	2	GLEVTAYSPLGSSDR	65	776.39	1550.77	1551.77	4.948
		Akr1a1	Alcohol dehydrogenase [NADP+] OS=Rattus norvegicus GN=Akr1a1 PE=1 SV=2	sp|P51635|AK1A1_RAT	36506.2	0.978	2	YDSTHYK	19.8	457.21	912.405	913.405	8.406
		Akr1a1	Alcohol dehydrogenase [NADP+] OS=Rattus norvegicus GN=Akr1a1 PE=1 SV=2	sp|P51635|AK1A1_RAT	36506.2	1	5	ALGLSNFSSR	48.9	526.28	1050.55	1051.55	-0.3062
		Akr1a1	Alcohol dehydrogenase [NADP+] OS=Rattus norvegicus GN=Akr1a1 PE=1 SV=2	sp|P51635|AK1A1_RAT	36506.2	1	5	GLEVTAYSPLGSSDR	77.2	776.392	1550.77	1551.77	7.281
		Akr1a1	Alcohol dehydrogenase [NADP+] OS=Rattus norvegicus GN=Akr1a1 PE=1 SV=2	sp|P51635|AK1A1_RAT	36506.2	1	5	HHPEDVEPAVR	36.6	429.22	1284.64	1285.63	13.22
		Akr1a1	Alcohol dehydrogenase [NADP+] OS=Rattus norvegicus GN=Akr1a1 PE=1 SV=2	sp|P51635|AK1A1_RAT	36506.2	1	5	YALSVGYR	47.2	464.75	927.485	928.489	4.392
		Akr1a1	Alcohol dehydrogenase [NADP+] OS=Rattus norvegicus GN=Akr1a1 PE=1 SV=2	sp|P51635|AK1A1_RAT	36506.2	1	5	YDSTHYK	30.8	457.21	912.405	913.405	8.406
27		Akr1b7	Aldo-keto reductase family 1, member B7 OS=Rattus norvegicus GN=Akr1b7 PE=1 SV=1	tr|Q5RJP0|Q5RJP0_RAT,tr|Q9QZI2|Q9QZI2_RAT	36122.5	1	5	AAIDAGYR	36.8	418.72	835.425	836.426	7.864
		Akr1b7	Aldo-keto reductase family 1, member B7 OS=Rattus norvegicus GN=Akr1b7 PE=1 SV=1	tr|Q5RJP0|Q5RJP0_RAT,tr|Q9QZI2|Q9QZI2_RAT	36122.5	1	5	LLNKPGLK	38.4	441.79	881.565	882.577	-5.237
		Akr1b7	Aldo-keto reductase family 1, member B7 OS=Rattus norvegicus GN=Akr1b7 PE=1 SV=1	tr|Q5RJP0|Q5RJP0_RAT,tr|Q9QZI2|Q9QZI2_RAT	36122.5	1	5	MPLVGLGTWK	57.9	551.31	1100.61	1101.61	-0.01992
		Akr1b7	Aldo-keto reductase family 1, member B7 OS=Rattus norvegicus GN=Akr1b7 PE=1 SV=1	tr|Q5RJP0|Q5RJP0_RAT,tr|Q9QZI2|Q9QZI2_RAT	36122.5	1	5	REDLFIVSK	64.9	553.82	1105.63	1106.62	11
		Akr1b7	Aldo-keto reductase family 1, member B7 OS=Rattus norvegicus GN=Akr1b7 PE=1 SV=1	tr|Q5RJP0|Q5RJP0_RAT,tr|Q9QZI2|Q9QZI2_RAT	36122.5	1	5	SVTLSHIK	47	442.768	883.522	884.52	10.56
		Akr1b7	Aldo-keto reductase family 1, member B7 OS=Rattus norvegicus GN=Akr1b7 PE=1 SV=1	tr|Q5RJP0|Q5RJP0_RAT,tr|Q9QZI2|Q9QZI2_RAT	36122.5	1	5	TIAQVLIR	54.9	457.3	912.585	913.583	10.59
28		Akr1c9	3-alpha-hydroxysteroid dehydrogenase OS=Rattus norvegicus GN=Akr1c9 PE=1 SV=1	sp|P23457|DIDH_RAT	37028.8	1	11	ALDGLNR	60.2	379.71	757.405	758.416	-3.853
		Akr1c9	3-alpha-hydroxysteroid dehydrogenase OS=Rattus norvegicus GN=Akr1c9 PE=1 SV=1	sp|P23457|DIDH_RAT	37028.8	1	11	DKTWVDQK	37.7	510.26	1018.51	1019.52	-3.062
		Akr1c9	3-alpha-hydroxysteroid dehydrogenase OS=Rattus norvegicus GN=Akr1c9 PE=1 SV=1	sp|P23457|DIDH_RAT	37028.8	1	11	IAIDNGFR	28.1	453.25	904.485	905.484	9.584
		Akr1c9	3-alpha-hydroxysteroid dehydrogenase OS=Rattus norvegicus GN=Akr1c9 PE=1 SV=1	sp|P23457|DIDH_RAT	37028.8	1	11	ILNKPGLK	36.8	441.79	881.565	882.577	-5.237
		Akr1c9	3-alpha-hydroxysteroid dehydrogenase OS=Rattus norvegicus GN=Akr1c9 PE=1 SV=1	sp|P23457|DIDH_RAT	37028.8	1	11	REDIFYTSK	56.5	579.8	1157.59	1158.58	11.81
		Akr1c9	3-alpha-hydroxysteroid dehydrogenase OS=Rattus norvegicus GN=Akr1c9 PE=1 SV=1	sp|P23457|DIDH_RAT	37028.8	1	11	SIGVSNFNcR	54.6	577.28	1152.55	1153.54	9.46	c9: Carbamidomethyl (+57.02)
		Akr1c9	3-alpha-hydroxysteroid dehydrogenase OS=Rattus norvegicus GN=Akr1c9 PE=1 SV=1	sp|P23457|DIDH_RAT	37028.8	1	11	SKIEDGTVKR	43.2	378.22	1131.64	1132.63	11.66
		Akr1c9	3-alpha-hydroxysteroid dehydrogenase OS=Rattus norvegicus GN=Akr1c9 PE=1 SV=1	sp|P23457|DIDH_RAT	37028.8	1	11	SPVLLDDPVLcAIAK	53.1	805.96	1609.91	1610.88	18.76	c11: Carbamidomethyl (+57.02)
		Akr1c9	3-alpha-hydroxysteroid dehydrogenase OS=Rattus norvegicus GN=Akr1c9 PE=1 SV=1	sp|P23457|DIDH_RAT	37028.8	1	11	VAKDEVIK	37.8	451.27	900.525	901.535	-3.019
		Akr1c9	3-alpha-hydroxysteroid dehydrogenase OS=Rattus norvegicus GN=Akr1c9 PE=1 SV=1	sp|P23457|DIDH_RAT	37028.8	1	11	YFDDHPNHPFTDE	28.8	545.23	1632.67	1633.66	12.18
		Akr1c9	3-alpha-hydroxysteroid dehydrogenase OS=Rattus norvegicus GN=Akr1c9 PE=1 SV=1	sp|P23457|DIDH_RAT	37028.8	1	11	YQLQR	28.7	354.2	706.385	707.384	12.97
		Akr1c9	3-alpha-hydroxysteroid dehydrogenase OS=Rattus norvegicus GN=Akr1c9 PE=1 SV=1	sp|P23457|DIDH_RAT	37028.8	1	12	ALDGLNR	60.4	379.71	757.405	758.416	-3.853
		Akr1c9	3-alpha-hydroxysteroid dehydrogenase OS=Rattus norvegicus GN=Akr1c9 PE=1 SV=1	sp|P23457|DIDH_RAT	37028.8	1	12	DKTWVDQK	28.5	510.26	1018.51	1019.52	-3.062
		Akr1c9	3-alpha-hydroxysteroid dehydrogenase OS=Rattus norvegicus GN=Akr1c9 PE=1 SV=1	sp|P23457|DIDH_RAT	37028.8	1	12	IAIDNGFR	42.6	453.25	904.485	905.484	9.584
		Akr1c9	3-alpha-hydroxysteroid dehydrogenase OS=Rattus norvegicus GN=Akr1c9 PE=1 SV=1	sp|P23457|DIDH_RAT	37028.8	1	12	ILNKPGLK	36	441.79	881.565	882.577	-5.237
		Akr1c9	3-alpha-hydroxysteroid dehydrogenase OS=Rattus norvegicus GN=Akr1c9 PE=1 SV=1	sp|P23457|DIDH_RAT	37028.8	1	12	QTPALVALR	33	484.8	967.585	968.589	4.004
		Akr1c9	3-alpha-hydroxysteroid dehydrogenase OS=Rattus norvegicus GN=Akr1c9 PE=1 SV=1	sp|P23457|DIDH_RAT	37028.8	1	12	REDIFYTSK	60.6	579.8	1157.59	1158.58	11.81
		Akr1c9	3-alpha-hydroxysteroid dehydrogenase OS=Rattus norvegicus GN=Akr1c9 PE=1 SV=1	sp|P23457|DIDH_RAT	37028.8	1	12	SIGVSNFNcR	61.8	577.28	1152.55	1153.54	9.46	c9: Carbamidomethyl (+57.02)
		Akr1c9	3-alpha-hydroxysteroid dehydrogenase OS=Rattus norvegicus GN=Akr1c9 PE=1 SV=1	sp|P23457|DIDH_RAT	37028.8	1	12	SKIEDGTVK	50.8	488.77	975.525	976.531	1.616
		Akr1c9	3-alpha-hydroxysteroid dehydrogenase OS=Rattus norvegicus GN=Akr1c9 PE=1 SV=1	sp|P23457|DIDH_RAT	37028.8	1	12	SKIEDGTVKR	60.1	378.22	1131.64	1132.63	11.66
		Akr1c9	3-alpha-hydroxysteroid dehydrogenase OS=Rattus norvegicus GN=Akr1c9 PE=1 SV=1	sp|P23457|DIDH_RAT	37028.8	1	12	SPVLLDDPVLcAIAK	55.8	805.95	1609.89	1610.88	6.34	c11: Carbamidomethyl (+57.02)
		Akr1c9	3-alpha-hydroxysteroid dehydrogenase OS=Rattus norvegicus GN=Akr1c9 PE=1 SV=1	sp|P23457|DIDH_RAT	37028.8	1	12	YFDDHPNHPFTDE	24.5	545.23	1632.67	1633.66	12.18
		Akr1c9	3-alpha-hydroxysteroid dehydrogenase OS=Rattus norvegicus GN=Akr1c9 PE=1 SV=1	sp|P23457|DIDH_RAT	37028.8	1	12	YQLQR	28.5	354.2	706.385	707.384	12.97
		Akr1c9	3-alpha-hydroxysteroid dehydrogenase OS=Rattus norvegicus GN=Akr1c9 PE=1 SV=1	sp|P23457|DIDH_RAT	37028.8	1	21	ALDGLNR	60.6	379.71	757.405	758.416	-3.853
		Akr1c9	3-alpha-hydroxysteroid dehydrogenase OS=Rattus norvegicus GN=Akr1c9 PE=1 SV=1	sp|P23457|DIDH_RAT	37028.8	1	21	cKDAGLAK	49.5	431.73	861.445	862.445	8.595	c1: Carbamidomethyl (+57.02)
		Akr1c9	3-alpha-hydroxysteroid dehydrogenase OS=Rattus norvegicus GN=Akr1c9 PE=1 SV=1	sp|P23457|DIDH_RAT	37028.8	1	21	DKTWVDQK	42.5	510.26	1018.51	1019.52	-3.062
		Akr1c9	3-alpha-hydroxysteroid dehydrogenase OS=Rattus norvegicus GN=Akr1c9 PE=1 SV=1	sp|P23457|DIDH_RAT	37028.8	1	21	EDIFYTSK	25.6	501.743	1001.47	1002.48	-0.08174
		Akr1c9	3-alpha-hydroxysteroid dehydrogenase OS=Rattus norvegicus GN=Akr1c9 PE=1 SV=1	sp|P23457|DIDH_RAT	37028.8	1	21	IAIDNGFR	58.1	453.25	904.485	905.484	9.584
		Akr1c9	3-alpha-hydroxysteroid dehydrogenase OS=Rattus norvegicus GN=Akr1c9 PE=1 SV=1	sp|P23457|DIDH_RAT	37028.8	1	21	IEDGTVK	40.8	381.21	760.405	761.404	11.27
		Akr1c9	3-alpha-hydroxysteroid dehydrogenase OS=Rattus norvegicus GN=Akr1c9 PE=1 SV=1	sp|P23457|DIDH_RAT	37028.8	1	21	IEDGTVKR	50.7	459.26	916.505	917.505	8.15
		Akr1c9	3-alpha-hydroxysteroid dehydrogenase OS=Rattus norvegicus GN=Akr1c9 PE=1 SV=1	sp|P23457|DIDH_RAT	37028.8	1	21	ILNKPGLK	37.7	441.79	881.565	882.577	-5.237
		Akr1c9	3-alpha-hydroxysteroid dehydrogenase OS=Rattus norvegicus GN=Akr1c9 PE=1 SV=1	sp|P23457|DIDH_RAT	37028.8	1	21	LWSTFHRPELVR	30.9	514.29	1539.85	1540.84	11.1
		Akr1c9	3-alpha-hydroxysteroid dehydrogenase OS=Rattus norvegicus GN=Akr1c9 PE=1 SV=1	sp|P23457|DIDH_RAT	37028.8	1	21	mLDYcK	31.8	423.18	844.345	845.353	-0.7124	m1: Oxidation (+15.99), c5: Carbamidomethyl (+57.02)
		Akr1c9	3-alpha-hydroxysteroid dehydrogenase OS=Rattus norvegicus GN=Akr1c9 PE=1 SV=1	sp|P23457|DIDH_RAT	37028.8	1	21	QTPALVALR	31.2	484.8	967.585	968.589	4.004
		Akr1c9	3-alpha-hydroxysteroid dehydrogenase OS=Rattus norvegicus GN=Akr1c9 PE=1 SV=1	sp|P23457|DIDH_RAT	37028.8	1	21	REDIFYTSK	56.5	579.8	1157.59	1158.58	11.81
		Akr1c9	3-alpha-hydroxysteroid dehydrogenase OS=Rattus norvegicus GN=Akr1c9 PE=1 SV=1	sp|P23457|DIDH_RAT	37028.8	1	21	SIGVSNFNcR	62.2	577.28	1152.55	1153.54	9.46	c9: Carbamidomethyl (+57.02)
		Akr1c9	3-alpha-hydroxysteroid dehydrogenase OS=Rattus norvegicus GN=Akr1c9 PE=1 SV=1	sp|P23457|DIDH_RAT	37028.8	1	21	SKDIILVSYcTLGSSR	52.5	600.32	1797.94	1798.94	4.745	c10: Carbamidomethyl (+57.02)
		Akr1c9	3-alpha-hydroxysteroid dehydrogenase OS=Rattus norvegicus GN=Akr1c9 PE=1 SV=1	sp|P23457|DIDH_RAT	37028.8	1	21	SKIEDGTVK	67.2	488.77	975.525	976.531	1.616
		Akr1c9	3-alpha-hydroxysteroid dehydrogenase OS=Rattus norvegicus GN=Akr1c9 PE=1 SV=1	sp|P23457|DIDH_RAT	37028.8	1	21	SKIEDGTVKR	72.1	378.22	1131.64	1132.63	11.66
		Akr1c9	3-alpha-hydroxysteroid dehydrogenase OS=Rattus norvegicus GN=Akr1c9 PE=1 SV=1	sp|P23457|DIDH_RAT	37028.8	1	21	SPVLLDDPVLcAIAK	64.6	805.95	1609.89	1610.88	6.34	c11: Carbamidomethyl (+57.02)
		Akr1c9	3-alpha-hydroxysteroid dehydrogenase OS=Rattus norvegicus GN=Akr1c9 PE=1 SV=1	sp|P23457|DIDH_RAT	37028.8	1	21	VAKDEVIK	52.5	451.27	900.525	901.535	-3.019
		Akr1c9	3-alpha-hydroxysteroid dehydrogenase OS=Rattus norvegicus GN=Akr1c9 PE=1 SV=1	sp|P23457|DIDH_RAT	37028.8	1	21	YFDDHPNHPFTDE	24.7	817.34	1632.67	1633.66	10.51
		Akr1c9	3-alpha-hydroxysteroid dehydrogenase OS=Rattus norvegicus GN=Akr1c9 PE=1 SV=1	sp|P23457|DIDH_RAT	37028.8	1	21	YFDDHPNHPFTDE	29.5	545.23	1632.67	1633.66	12.18
		Akr1c9	3-alpha-hydroxysteroid dehydrogenase OS=Rattus norvegicus GN=Akr1c9 PE=1 SV=1	sp|P23457|DIDH_RAT	37028.8	1	21	YKQTPALVALR	34	630.38	1258.75	1259.75	4.428
		Akr1c9	3-alpha-hydroxysteroid dehydrogenase OS=Rattus norvegicus GN=Akr1c9 PE=1 SV=1	sp|P23457|DIDH_RAT	37028.8	1	21	YKQTPALVALR	49.8	420.59	1258.75	1259.75	6.59
		Akr1c9	3-alpha-hydroxysteroid dehydrogenase OS=Rattus norvegicus GN=Akr1c9 PE=1 SV=1	sp|P23457|DIDH_RAT	37028.8	1	21	YQLQR	26.1	354.2	706.385	707.384	12.97
		Akr1c9	3-alpha-hydroxysteroid dehydrogenase OS=Rattus norvegicus GN=Akr1c9 PE=1 SV=1	sp|P23457|DIDH_RAT	37028.8	1	8	ALDGLNR	57.7	379.71	757.405	758.416	-3.853
		Akr1c9	3-alpha-hydroxysteroid dehydrogenase OS=Rattus norvegicus GN=Akr1c9 PE=1 SV=1	sp|P23457|DIDH_RAT	37028.8	1	8	DKTWVDQK	33.1	510.26	1018.51	1019.52	-3.062
		Akr1c9	3-alpha-hydroxysteroid dehydrogenase OS=Rattus norvegicus GN=Akr1c9 PE=1 SV=1	sp|P23457|DIDH_RAT	37028.8	1	8	IAIDNGFR	46.9	453.25	904.485	905.484	9.584
		Akr1c9	3-alpha-hydroxysteroid dehydrogenase OS=Rattus norvegicus GN=Akr1c9 PE=1 SV=1	sp|P23457|DIDH_RAT	37028.8	1	8	QTPALVALR	19.7	484.8	967.585	968.589	4.004
		Akr1c9	3-alpha-hydroxysteroid dehydrogenase OS=Rattus norvegicus GN=Akr1c9 PE=1 SV=1	sp|P23457|DIDH_RAT	37028.8	1	8	REDIFYTSK	56.2	579.79	1157.57	1158.58	-5.457
		Akr1c9	3-alpha-hydroxysteroid dehydrogenase OS=Rattus norvegicus GN=Akr1c9 PE=1 SV=1	sp|P23457|DIDH_RAT	37028.8	1	8	SKIEDGTVK	32.2	488.77	975.525	976.531	1.616
		Akr1c9	3-alpha-hydroxysteroid dehydrogenase OS=Rattus norvegicus GN=Akr1c9 PE=1 SV=1	sp|P23457|DIDH_RAT	37028.8	1	8	SKIEDGTVKR	46.3	378.22	1131.64	1132.63	11.66
		Akr1c9	3-alpha-hydroxysteroid dehydrogenase OS=Rattus norvegicus GN=Akr1c9 PE=1 SV=1	sp|P23457|DIDH_RAT	37028.8	1	8	YQLQR	27.2	354.2	706.385	707.384	12.97
		Akr1c9	3-alpha-hydroxysteroid dehydrogenase OS=Rattus norvegicus GN=Akr1c9 PE=1 SV=1	sp|P23457|DIDH_RAT	37028.8	1	4	ALDGLNR	23.4	379.71	757.405	758.416	-3.853
		Akr1c9	3-alpha-hydroxysteroid dehydrogenase OS=Rattus norvegicus GN=Akr1c9 PE=1 SV=1	sp|P23457|DIDH_RAT	37028.8	1	4	DKTWVDQK	32.1	510.26	1018.51	1019.52	-3.062
		Akr1c9	3-alpha-hydroxysteroid dehydrogenase OS=Rattus norvegicus GN=Akr1c9 PE=1 SV=1	sp|P23457|DIDH_RAT	37028.8	1	4	REDIFYTSK	36	579.795	1157.57	1158.58	2.674
		Akr1c9	3-alpha-hydroxysteroid dehydrogenase OS=Rattus norvegicus GN=Akr1c9 PE=1 SV=1	sp|P23457|DIDH_RAT	37028.8	1	4	SIGVSNFNcR	39	577.28	1152.55	1153.54	9.46	c9: Carbamidomethyl (+57.02)
		Akr1c9	3-alpha-hydroxysteroid dehydrogenase OS=Rattus norvegicus GN=Akr1c9 PE=1 SV=1	sp|P23457|DIDH_RAT	37028.8	1	6	ALDGLNR	27.4	379.725	757.435	758.416	35.54
		Akr1c9	3-alpha-hydroxysteroid dehydrogenase OS=Rattus norvegicus GN=Akr1c9 PE=1 SV=1	sp|P23457|DIDH_RAT	37028.8	1	6	IAIDNGFR	30.6	453.265	904.516	905.484	43.37
		Akr1c9	3-alpha-hydroxysteroid dehydrogenase OS=Rattus norvegicus GN=Akr1c9 PE=1 SV=1	sp|P23457|DIDH_RAT	37028.8	1	6	IKELTQVFEFQLASEDMK	47	719.4	2155.18	2156.09	41.57
		Akr1c9	3-alpha-hydroxysteroid dehydrogenase OS=Rattus norvegicus GN=Akr1c9 PE=1 SV=1	sp|P23457|DIDH_RAT	37028.8	1	6	IKELTQVFEFQLASEDmK	54.9	724.734	2171.18	2172.09	44.64	m17: Oxidation (+15.99)
		Akr1c9	3-alpha-hydroxysteroid dehydrogenase OS=Rattus norvegicus GN=Akr1c9 PE=1 SV=1	sp|P23457|DIDH_RAT	37028.8	1	6	SPVLLDDPVLcAIAK	72.8	805.982	1609.95	1610.88	45.58	c11: Carbamidomethyl (+57.02)
		Akr1c9	3-alpha-hydroxysteroid dehydrogenase OS=Rattus norvegicus GN=Akr1c9 PE=1 SV=1	sp|P23457|DIDH_RAT	37028.8	1	6	VALNDGNFIPVLGFGTTVPEKVAKDEVIK	38	768.462	3069.82	3070.68	46.43
		Akr1c9	3-alpha-hydroxysteroid dehydrogenase OS=Rattus norvegicus GN=Akr1c9 PE=1 SV=1	sp|P23457|DIDH_RAT	37028.8	1	6	YKQTPALVALR	29.3	630.401	1258.79	1259.75	38.1
29		Akr1d1	3-oxo-5-beta-steroid 4-dehydrogenase OS=Rattus norvegicus GN=Akr1d1 PE=1 SV=1	sp|P31210|AK1D1_RAT,tr|F1LML3|F1LML3_RAT	37378.9	1	18	DELLTSLGK	52.8	488.27	974.525	975.536	-3.303
		Akr1d1	3-oxo-5-beta-steroid 4-dehydrogenase OS=Rattus norvegicus GN=Akr1d1 PE=1 SV=1	sp|P31210|AK1D1_RAT,tr|F1LML3|F1LML3_RAT	37378.9	1	18	DELLTSLGKK	42.1	552.32	1102.63	1103.63	1.611
		Akr1d1	3-oxo-5-beta-steroid 4-dehydrogenase OS=Rattus norvegicus GN=Akr1d1 PE=1 SV=1	sp|P31210|AK1D1_RAT,tr|F1LML3|F1LML3_RAT	37378.9	1	18	DIEALNK	41.3	401.72	801.425	802.431	2.59
		Akr1d1	3-oxo-5-beta-steroid 4-dehydrogenase OS=Rattus norvegicus GN=Akr1d1 PE=1 SV=1	sp|P31210|AK1D1_RAT,tr|F1LML3|F1LML3_RAT	37378.9	1	18	EEmKDIEALNK	52	668.33	1334.65	1335.65	4.839	m3: Oxidation (+15.99)
		Akr1d1	3-oxo-5-beta-steroid 4-dehydrogenase OS=Rattus norvegicus GN=Akr1d1 PE=1 SV=1	sp|P31210|AK1D1_RAT,tr|F1LML3|F1LML3_RAT	37378.9	1	18	ENFQIFDFSLTK	46.5	744.88	1487.75	1488.74	10.53
		Akr1d1	3-oxo-5-beta-steroid 4-dehydrogenase OS=Rattus norvegicus GN=Akr1d1 PE=1 SV=1	sp|P31210|AK1D1_RAT,tr|F1LML3|F1LML3_RAT	37378.9	1	18	HIDGAYVYR	38.2	547.28	1092.55	1093.54	9.307
		Akr1d1	3-oxo-5-beta-steroid 4-dehydrogenase OS=Rattus norvegicus GN=Akr1d1 PE=1 SV=1	sp|P31210|AK1D1_RAT,tr|F1LML3|F1LML3_RAT	37378.9	1	18	IKENFQIFDFSLTK	31.6	577.313	1728.92	1729.92	4.071
		Akr1d1	3-oxo-5-beta-steroid 4-dehydrogenase OS=Rattus norvegicus GN=Akr1d1 PE=1 SV=1	sp|P31210|AK1D1_RAT,tr|F1LML3|F1LML3_RAT	37378.9	1	18	IKENFQIFDFSLTK	59.9	865.47	1728.93	1729.92	9.583
		Akr1d1	3-oxo-5-beta-steroid 4-dehydrogenase OS=Rattus norvegicus GN=Akr1d1 PE=1 SV=1	sp|P31210|AK1D1_RAT,tr|F1LML3|F1LML3_RAT	37378.9	1	18	NEHEVGEAIR	44.3	577.29	1152.57	1153.56	11.34
		Akr1d1	3-oxo-5-beta-steroid 4-dehydrogenase OS=Rattus norvegicus GN=Akr1d1 PE=1 SV=1	sp|P31210|AK1D1_RAT,tr|F1LML3|F1LML3_RAT	37378.9	1	18	NEHEVGEAIR	41.7	385.194	1152.56	1153.56	6.425
		Akr1d1	3-oxo-5-beta-steroid 4-dehydrogenase OS=Rattus norvegicus GN=Akr1d1 PE=1 SV=1	sp|P31210|AK1D1_RAT,tr|F1LML3|F1LML3_RAT	37378.9	1	18	NPLWVNVSSPPLLK	49.5	782.468	1562.92	1563.89	24.83
		Akr1d1	3-oxo-5-beta-steroid 4-dehydrogenase OS=Rattus norvegicus GN=Akr1d1 PE=1 SV=1	sp|P31210|AK1D1_RAT,tr|F1LML3|F1LML3_RAT	37378.9	1	18	QLEVILNKPGLK	33.2	451.28	1350.82	1351.83	-4.141
		Akr1d1	3-oxo-5-beta-steroid 4-dehydrogenase OS=Rattus norvegicus GN=Akr1d1 PE=1 SV=1	sp|P31210|AK1D1_RAT,tr|F1LML3|F1LML3_RAT	37378.9	1	18	QLEVILNKPGLK	56.3	676.42	1350.83	1351.83	1.241
		Akr1d1	3-oxo-5-beta-steroid 4-dehydrogenase OS=Rattus norvegicus GN=Akr1d1 PE=1 SV=1	sp|P31210|AK1D1_RAT,tr|F1LML3|F1LML3_RAT	37378.9	1	18	REEIFYcGK	36.6	601.29	1200.57	1201.57	4.671	c7: Carbamidomethyl (+57.02)
		Akr1d1	3-oxo-5-beta-steroid 4-dehydrogenase OS=Rattus norvegicus GN=Akr1d1 PE=1 SV=1	sp|P31210|AK1D1_RAT,tr|F1LML3|F1LML3_RAT	37378.9	1	18	RQLEVILNKPGLK	28.6	503.315	1506.92	1507.93	-0.4695
		Akr1d1	3-oxo-5-beta-steroid 4-dehydrogenase OS=Rattus norvegicus GN=Akr1d1 PE=1 SV=1	sp|P31210|AK1D1_RAT,tr|F1LML3|F1LML3_RAT	37378.9	1	18	SLGVSNFNR	62.4	497.26	992.505	993.511	1.588
		Akr1d1	3-oxo-5-beta-steroid 4-dehydrogenase OS=Rattus norvegicus GN=Akr1d1 PE=1 SV=1	sp|P31210|AK1D1_RAT,tr|F1LML3|F1LML3_RAT	37378.9	1	18	SLGVSNFNRR	24.6	575.31	1148.61	1149.61	0.4158
		Akr1d1	3-oxo-5-beta-steroid 4-dehydrogenase OS=Rattus norvegicus GN=Akr1d1 PE=1 SV=1	sp|P31210|AK1D1_RAT,tr|F1LML3|F1LML3_RAT	37378.9	1	18	SLGVSNFNRR	36.6	383.88	1148.62	1149.61	11.48
		Akr1d1	3-oxo-5-beta-steroid 4-dehydrogenase OS=Rattus norvegicus GN=Akr1d1 PE=1 SV=1	sp|P31210|AK1D1_RAT,tr|F1LML3|F1LML3_RAT	37378.9	1	18	TAIDEGYR	47.3	462.73	923.445	924.442	11.33
		Akr1d1	3-oxo-5-beta-steroid 4-dehydrogenase OS=Rattus norvegicus GN=Akr1d1 PE=1 SV=1	sp|P31210|AK1D1_RAT,tr|F1LML3|F1LML3_RAT	37378.9	1	18	TLQTLK	47.7	352.22	702.425	703.435	-3.301
		Akr1d1	3-oxo-5-beta-steroid 4-dehydrogenase OS=Rattus norvegicus GN=Akr1d1 PE=1 SV=1	sp|P31210|AK1D1_RAT,tr|F1LML3|F1LML3_RAT	37378.9	1	18	TQAQIVLR	59.7	464.78	927.545	928.558	-5.193
		Akr1d1	3-oxo-5-beta-steroid 4-dehydrogenase OS=Rattus norvegicus GN=Akr1d1 PE=1 SV=1	sp|P31210|AK1D1_RAT,tr|F1LML3|F1LML3_RAT	37378.9	1	18	VKREEIFYcGK	28.2	476.92	1427.74	1428.73	10.45	c9: Carbamidomethyl (+57.02)
		Akr1d1	3-oxo-5-beta-steroid 4-dehydrogenase OS=Rattus norvegicus GN=Akr1d1 PE=1 SV=1	sp|P31210|AK1D1_RAT,tr|F1LML3|F1LML3_RAT	37378.9	0.992	2	HIDGAYVYR	31	547.28	1092.55	1093.54	9.307
		Akr1d1	3-oxo-5-beta-steroid 4-dehydrogenase OS=Rattus norvegicus GN=Akr1d1 PE=1 SV=1	sp|P31210|AK1D1_RAT,tr|F1LML3|F1LML3_RAT	37378.9	0.992	2	TQAQIVLR	47.4	464.78	927.545	928.558	-5.193
		Akr1d1	3-oxo-5-beta-steroid 4-dehydrogenase OS=Rattus norvegicus GN=Akr1d1 PE=1 SV=1	sp|P31210|AK1D1_RAT,tr|F1LML3|F1LML3_RAT	37378.9	1	21	DELLTSLGK	55.9	488.27	974.525	975.536	-3.303
		Akr1d1	3-oxo-5-beta-steroid 4-dehydrogenase OS=Rattus norvegicus GN=Akr1d1 PE=1 SV=1	sp|P31210|AK1D1_RAT,tr|F1LML3|F1LML3_RAT	37378.9	1	21	DELLTSLGKK	36.5	552.32	1102.63	1103.63	1.611
		Akr1d1	3-oxo-5-beta-steroid 4-dehydrogenase OS=Rattus norvegicus GN=Akr1d1 PE=1 SV=1	sp|P31210|AK1D1_RAT,tr|F1LML3|F1LML3_RAT	37378.9	1	21	DIEALNK	43.7	401.72	801.425	802.431	2.59
		Akr1d1	3-oxo-5-beta-steroid 4-dehydrogenase OS=Rattus norvegicus GN=Akr1d1 PE=1 SV=1	sp|P31210|AK1D1_RAT,tr|F1LML3|F1LML3_RAT	37378.9	1	21	EEIFYcGK	29.3	523.24	1044.47	1045.47	6.421	c6: Carbamidomethyl (+57.02)
		Akr1d1	3-oxo-5-beta-steroid 4-dehydrogenase OS=Rattus norvegicus GN=Akr1d1 PE=1 SV=1	sp|P31210|AK1D1_RAT,tr|F1LML3|F1LML3_RAT	37378.9	1	21	EEmKDIEALNK	52.1	668.33	1334.65	1335.65	4.839	m3: Oxidation (+15.99)
		Akr1d1	3-oxo-5-beta-steroid 4-dehydrogenase OS=Rattus norvegicus GN=Akr1d1 PE=1 SV=1	sp|P31210|AK1D1_RAT,tr|F1LML3|F1LML3_RAT	37378.9	1	21	EEMKDIEALNK	60.4	660.33	1318.65	1319.65	1.044
		Akr1d1	3-oxo-5-beta-steroid 4-dehydrogenase OS=Rattus norvegicus GN=Akr1d1 PE=1 SV=1	sp|P31210|AK1D1_RAT,tr|F1LML3|F1LML3_RAT	37378.9	1	21	ENFQIFDFSLTK	60.4	744.88	1487.75	1488.74	10.53
		Akr1d1	3-oxo-5-beta-steroid 4-dehydrogenase OS=Rattus norvegicus GN=Akr1d1 PE=1 SV=1	sp|P31210|AK1D1_RAT,tr|F1LML3|F1LML3_RAT	37378.9	1	21	HIDGAYVYR	69.2	547.28	1092.55	1093.54	9.307
		Akr1d1	3-oxo-5-beta-steroid 4-dehydrogenase OS=Rattus norvegicus GN=Akr1d1 PE=1 SV=1	sp|P31210|AK1D1_RAT,tr|F1LML3|F1LML3_RAT	37378.9	1	21	IKENFQIFDFSLTK	42.9	577.32	1728.94	1729.92	16.94
		Akr1d1	3-oxo-5-beta-steroid 4-dehydrogenase OS=Rattus norvegicus GN=Akr1d1 PE=1 SV=1	sp|P31210|AK1D1_RAT,tr|F1LML3|F1LML3_RAT	37378.9	1	21	IKENFQIFDFSLTK	73	865.48	1728.95	1729.92	21.14
		Akr1d1	3-oxo-5-beta-steroid 4-dehydrogenase OS=Rattus norvegicus GN=Akr1d1 PE=1 SV=1	sp|P31210|AK1D1_RAT,tr|F1LML3|F1LML3_RAT	37378.9	1	21	NEHEVGEAIR	44.3	385.19	1152.55	1153.56	-3.639
		Akr1d1	3-oxo-5-beta-steroid 4-dehydrogenase OS=Rattus norvegicus GN=Akr1d1 PE=1 SV=1	sp|P31210|AK1D1_RAT,tr|F1LML3|F1LML3_RAT	37378.9	1	21	NEHEVGEAIR	57.7	577.29	1152.57	1153.56	11.34
		Akr1d1	3-oxo-5-beta-steroid 4-dehydrogenase OS=Rattus norvegicus GN=Akr1d1 PE=1 SV=1	sp|P31210|AK1D1_RAT,tr|F1LML3|F1LML3_RAT	37378.9	1	21	NEHEVGEAIREK	59.5	470.91	1409.71	1410.7	12.9
		Akr1d1	3-oxo-5-beta-steroid 4-dehydrogenase OS=Rattus norvegicus GN=Akr1d1 PE=1 SV=1	sp|P31210|AK1D1_RAT,tr|F1LML3|F1LML3_RAT	37378.9	1	21	NPLWVNVSSPPLLK	54.8	782.467	1562.92	1563.89	24.36
		Akr1d1	3-oxo-5-beta-steroid 4-dehydrogenase OS=Rattus norvegicus GN=Akr1d1 PE=1 SV=1	sp|P31210|AK1D1_RAT,tr|F1LML3|F1LML3_RAT	37378.9	1	21	QLEVILNKPGLK	36.7	451.285	1350.83	1351.83	7.887
		Akr1d1	3-oxo-5-beta-steroid 4-dehydrogenase OS=Rattus norvegicus GN=Akr1d1 PE=1 SV=1	sp|P31210|AK1D1_RAT,tr|F1LML3|F1LML3_RAT	37378.9	1	21	QLEVILNKPGLK	60.3	676.428	1350.84	1351.83	13.49
		Akr1d1	3-oxo-5-beta-steroid 4-dehydrogenase OS=Rattus norvegicus GN=Akr1d1 PE=1 SV=1	sp|P31210|AK1D1_RAT,tr|F1LML3|F1LML3_RAT	37378.9	1	21	REEIFYcGK	51	601.29	1200.57	1201.57	4.671	c7: Carbamidomethyl (+57.02)
		Akr1d1	3-oxo-5-beta-steroid 4-dehydrogenase OS=Rattus norvegicus GN=Akr1d1 PE=1 SV=1	sp|P31210|AK1D1_RAT,tr|F1LML3|F1LML3_RAT	37378.9	1	21	RQLEVILNKPGLK	43.4	503.319	1506.93	1507.93	6.354
		Akr1d1	3-oxo-5-beta-steroid 4-dehydrogenase OS=Rattus norvegicus GN=Akr1d1 PE=1 SV=1	sp|P31210|AK1D1_RAT,tr|F1LML3|F1LML3_RAT	37378.9	1	21	SLGVSNFNR	52.7	497.26	992.505	993.511	1.588
		Akr1d1	3-oxo-5-beta-steroid 4-dehydrogenase OS=Rattus norvegicus GN=Akr1d1 PE=1 SV=1	sp|P31210|AK1D1_RAT,tr|F1LML3|F1LML3_RAT	37378.9	1	21	SLGVSNFNRR	39.5	383.88	1148.62	1149.61	11.48
		Akr1d1	3-oxo-5-beta-steroid 4-dehydrogenase OS=Rattus norvegicus GN=Akr1d1 PE=1 SV=1	sp|P31210|AK1D1_RAT,tr|F1LML3|F1LML3_RAT	37378.9	1	21	SNLcATWEALEAcK	64.2	826.9	1651.79	1652.74	31.43	c4: Carbamidomethyl (+57.02), c13: Carbamidomethyl (+57.02)
		Akr1d1	3-oxo-5-beta-steroid 4-dehydrogenase OS=Rattus norvegicus GN=Akr1d1 PE=1 SV=1	sp|P31210|AK1D1_RAT,tr|F1LML3|F1LML3_RAT	37378.9	1	21	TAIDEGYR	52.2	462.73	923.445	924.442	11.33
		Akr1d1	3-oxo-5-beta-steroid 4-dehydrogenase OS=Rattus norvegicus GN=Akr1d1 PE=1 SV=1	sp|P31210|AK1D1_RAT,tr|F1LML3|F1LML3_RAT	37378.9	1	21	TLQTLK	47.7	352.22	702.425	703.435	-3.301
		Akr1d1	3-oxo-5-beta-steroid 4-dehydrogenase OS=Rattus norvegicus GN=Akr1d1 PE=1 SV=1	sp|P31210|AK1D1_RAT,tr|F1LML3|F1LML3_RAT	37378.9	1	21	TQAQIVLR	59.9	464.78	927.545	928.558	-5.193
		Akr1d1	3-oxo-5-beta-steroid 4-dehydrogenase OS=Rattus norvegicus GN=Akr1d1 PE=1 SV=1	sp|P31210|AK1D1_RAT,tr|F1LML3|F1LML3_RAT	37378.9	1	21	VKREEIFYcGK	36.7	476.92	1427.74	1428.73	10.45	c9: Carbamidomethyl (+57.02)
		Akr1d1	3-oxo-5-beta-steroid 4-dehydrogenase OS=Rattus norvegicus GN=Akr1d1 PE=1 SV=1	sp|P31210|AK1D1_RAT,tr|F1LML3|F1LML3_RAT	37378.9	1	7	DELLTSLGK	54.4	488.27	974.525	975.536	-3.303
		Akr1d1	3-oxo-5-beta-steroid 4-dehydrogenase OS=Rattus norvegicus GN=Akr1d1 PE=1 SV=1	sp|P31210|AK1D1_RAT,tr|F1LML3|F1LML3_RAT	37378.9	1	7	HIDGAYVYR	69.3	547.28	1092.55	1093.54	9.307
		Akr1d1	3-oxo-5-beta-steroid 4-dehydrogenase OS=Rattus norvegicus GN=Akr1d1 PE=1 SV=1	sp|P31210|AK1D1_RAT,tr|F1LML3|F1LML3_RAT	37378.9	1	7	IKENFQIFDFSLTK	31.3	577.313	1728.92	1729.92	4.799
		Akr1d1	3-oxo-5-beta-steroid 4-dehydrogenase OS=Rattus norvegicus GN=Akr1d1 PE=1 SV=1	sp|P31210|AK1D1_RAT,tr|F1LML3|F1LML3_RAT	37378.9	1	7	NPLWVNVSSPPLLK	42	782.46	1562.91	1563.89	14.88
		Akr1d1	3-oxo-5-beta-steroid 4-dehydrogenase OS=Rattus norvegicus GN=Akr1d1 PE=1 SV=1	sp|P31210|AK1D1_RAT,tr|F1LML3|F1LML3_RAT	37378.9	1	7	QLEVILNKPGLK	30.6	451.28	1350.82	1351.83	-4.141
		Akr1d1	3-oxo-5-beta-steroid 4-dehydrogenase OS=Rattus norvegicus GN=Akr1d1 PE=1 SV=1	sp|P31210|AK1D1_RAT,tr|F1LML3|F1LML3_RAT	37378.9	1	7	QLEVILNKPGLK	48.8	676.42	1350.83	1351.83	1.241
		Akr1d1	3-oxo-5-beta-steroid 4-dehydrogenase OS=Rattus norvegicus GN=Akr1d1 PE=1 SV=1	sp|P31210|AK1D1_RAT,tr|F1LML3|F1LML3_RAT	37378.9	1	7	TAIDEGYR	21.3	462.73	923.445	924.442	11.33
		Akr1d1	3-oxo-5-beta-steroid 4-dehydrogenase OS=Rattus norvegicus GN=Akr1d1 PE=1 SV=1	sp|P31210|AK1D1_RAT,tr|F1LML3|F1LML3_RAT	37378.9	1	7	TQAQIVLR	56	464.78	927.545	928.558	-5.193
		Akr1d1	3-oxo-5-beta-steroid 4-dehydrogenase OS=Rattus norvegicus GN=Akr1d1 PE=1 SV=1	sp|P31210|AK1D1_RAT,tr|F1LML3|F1LML3_RAT	37378.9	1	15	DELLTSLGKK	28.5	552.34	1102.66	1103.63	37.34
		Akr1d1	3-oxo-5-beta-steroid 4-dehydrogenase OS=Rattus norvegicus GN=Akr1d1 PE=1 SV=1	sp|P31210|AK1D1_RAT,tr|F1LML3|F1LML3_RAT	37378.9	1	15	FVEMLMWSDHPEYPFHDEY	27.9	824.718	2471.13	2472.03	43.92
		Akr1d1	3-oxo-5-beta-steroid 4-dehydrogenase OS=Rattus norvegicus GN=Akr1d1 PE=1 SV=1	sp|P31210|AK1D1_RAT,tr|F1LML3|F1LML3_RAT	37378.9	1	15	FVEmLmWSDHPEYPFHDEY	40.4	835.385	2503.13	2504.02	47.75	m4: Oxidation (+15.99), m6: Oxidation (+15.99)
		Akr1d1	3-oxo-5-beta-steroid 4-dehydrogenase OS=Rattus norvegicus GN=Akr1d1 PE=1 SV=1	sp|P31210|AK1D1_RAT,tr|F1LML3|F1LML3_RAT	37378.9	1	15	IKENFQIFDFSLTK	58.1	577.337	1728.99	1729.92	46.21
		Akr1d1	3-oxo-5-beta-steroid 4-dehydrogenase OS=Rattus norvegicus GN=Akr1d1 PE=1 SV=1	sp|P31210|AK1D1_RAT,tr|F1LML3|F1LML3_RAT	37378.9	1	15	IKENFQIFDFSLTKEEmKDIEALNK	69.2	762.427	3045.68	3046.54	46.22	m17: Oxidation (+15.99)
		Akr1d1	3-oxo-5-beta-steroid 4-dehydrogenase OS=Rattus norvegicus GN=Akr1d1 PE=1 SV=1	sp|P31210|AK1D1_RAT,tr|F1LML3|F1LML3_RAT	37378.9	1	15	IKENFQIFDFSLTKEEMKDIEALNK	87.4	758.429	3029.69	3030.55	47.67
		Akr1d1	3-oxo-5-beta-steroid 4-dehydrogenase OS=Rattus norvegicus GN=Akr1d1 PE=1 SV=1	sp|P31210|AK1D1_RAT,tr|F1LML3|F1LML3_RAT	37378.9	1	15	LWSTDHDPEMVRPALER	40	684.701	2051.08	2052	43.86
		Akr1d1	3-oxo-5-beta-steroid 4-dehydrogenase OS=Rattus norvegicus GN=Akr1d1 PE=1 SV=1	sp|P31210|AK1D1_RAT,tr|F1LML3|F1LML3_RAT	37378.9	1	15	NEHEVGEAIR	35.3	577.305	1152.59	1153.56	36.87
		Akr1d1	3-oxo-5-beta-steroid 4-dehydrogenase OS=Rattus norvegicus GN=Akr1d1 PE=1 SV=1	sp|P31210|AK1D1_RAT,tr|F1LML3|F1LML3_RAT	37378.9	1	15	NEHEVGEAIREK	41.5	470.918	1409.73	1410.7	29.76
		Akr1d1	3-oxo-5-beta-steroid 4-dehydrogenase OS=Rattus norvegicus GN=Akr1d1 PE=1 SV=1	sp|P31210|AK1D1_RAT,tr|F1LML3|F1LML3_RAT	37378.9	1	15	NPLWVNVSSPPLLK	89.4	782.486	1562.96	1563.89	48.38
		Akr1d1	3-oxo-5-beta-steroid 4-dehydrogenase OS=Rattus norvegicus GN=Akr1d1 PE=1 SV=1	sp|P31210|AK1D1_RAT,tr|F1LML3|F1LML3_RAT	37378.9	1	15	NPLWVNVSSPPLLKDELLTSLGK	80	840.848	2519.52	2520.41	48.02
		Akr1d1	3-oxo-5-beta-steroid 4-dehydrogenase OS=Rattus norvegicus GN=Akr1d1 PE=1 SV=1	sp|P31210|AK1D1_RAT,tr|F1LML3|F1LML3_RAT	37378.9	1	15	NPLWVNVSSPPLLKDELLTSLGKK	69.8	662.909	2647.61	2648.5	42.4
		Akr1d1	3-oxo-5-beta-steroid 4-dehydrogenase OS=Rattus norvegicus GN=Akr1d1 PE=1 SV=1	sp|P31210|AK1D1_RAT,tr|F1LML3|F1LML3_RAT	37378.9	1	15	SNLcATWEALEAcK	78.1	826.91	1651.81	1652.74	43.73	c4: Carbamidomethyl (+57.02), c13: Carbamidomethyl (+57.02)
		Akr1d1	3-oxo-5-beta-steroid 4-dehydrogenase OS=Rattus norvegicus GN=Akr1d1 PE=1 SV=1	sp|P31210|AK1D1_RAT,tr|F1LML3|F1LML3_RAT	37378.9	1	15	TAIDEGYR	55.5	462.745	923.475	924.442	43.56
		Akr1d1	3-oxo-5-beta-steroid 4-dehydrogenase OS=Rattus norvegicus GN=Akr1d1 PE=1 SV=1	sp|P31210|AK1D1_RAT,tr|F1LML3|F1LML3_RAT	37378.9	1	15	TAIDEGYRHIDGAYVYRNEHEVGEAIR	37.8	784.172	3132.66	3133.51	49.79
		Akr1d1	3-oxo-5-beta-steroid 4-dehydrogenase OS=Rattus norvegicus GN=Akr1d1 PE=1 SV=1	sp|P31210|AK1D1_RAT,tr|F1LML3|F1LML3_RAT	37378.9	1	15	TLQTLK	22.4	352.234	702.454	703.435	36.66
		Akr1d1	3-oxo-5-beta-steroid 4-dehydrogenase OS=Rattus norvegicus GN=Akr1d1 PE=1 SV=1	sp|P31210|AK1D1_RAT,tr|F1LML3|F1LML3_RAT	37378.9	1	15	TLQTLK	25.9	352.234	702.454	703.435	36.66
		Akr1d1	3-oxo-5-beta-steroid 4-dehydrogenase OS=Rattus norvegicus GN=Akr1d1 PE=1 SV=1	sp|P31210|AK1D1_RAT,tr|F1LML3|F1LML3_RAT	37378.9	1	15	YKPVTNQVEcHPYFTQTK	40.7	747.376	2239.11	2240.08	15.13	c10: Carbamidomethyl (+57.02)
		Akr1d1	3-oxo-5-beta-steroid 4-dehydrogenase OS=Rattus norvegicus GN=Akr1d1 PE=1 SV=1	sp|P31210|AK1D1_RAT,tr|F1LML3|F1LML3_RAT	37378.9	1	6	DELLTSLGK	36.1	488.287	974.559	975.536	30.67
		Akr1d1	3-oxo-5-beta-steroid 4-dehydrogenase OS=Rattus norvegicus GN=Akr1d1 PE=1 SV=1	sp|P31210|AK1D1_RAT,tr|F1LML3|F1LML3_RAT	37378.9	1	6	NPLWVNVSSPPLLK	62.5	782.486	1562.96	1563.89	48.38
		Akr1d1	3-oxo-5-beta-steroid 4-dehydrogenase OS=Rattus norvegicus GN=Akr1d1 PE=1 SV=1	sp|P31210|AK1D1_RAT,tr|F1LML3|F1LML3_RAT	37378.9	1	6	QLEVILNKPGLK	53.4	676.438	1350.86	1351.83	28.09
		Akr1d1	3-oxo-5-beta-steroid 4-dehydrogenase OS=Rattus norvegicus GN=Akr1d1 PE=1 SV=1	sp|P31210|AK1D1_RAT,tr|F1LML3|F1LML3_RAT	37378.9	1	6	REEIFYcGK	44.1	601.311	1200.61	1201.57	39.71	c7: Carbamidomethyl (+57.02)
		Akr1d1	3-oxo-5-beta-steroid 4-dehydrogenase OS=Rattus norvegicus GN=Akr1d1 PE=1 SV=1	sp|P31210|AK1D1_RAT,tr|F1LML3|F1LML3_RAT	37378.9	1	6	TAIDEGYR	40.8	462.745	923.475	924.442	43.56
		Akr1d1	3-oxo-5-beta-steroid 4-dehydrogenase OS=Rattus norvegicus GN=Akr1d1 PE=1 SV=1	sp|P31210|AK1D1_RAT,tr|F1LML3|F1LML3_RAT	37378.9	1	6	TQAQIVLR	57.5	464.801	927.587	928.558	39.35
30		Akr7a2	Aflatoxin B1 aldehyde reductase member 2 OS=Rattus norvegicus GN=Akr7a2 PE=1 SV=2	sp|Q8CG45|ARK72_RAT	40675.6	1	3	mDASASAATVR	30.5	548.26	1094.51	1095.51	2.613	m1: Oxidation (+15.99)
		Akr7a2	Aflatoxin B1 aldehyde reductase member 2 OS=Rattus norvegicus GN=Akr7a2 PE=1 SV=2	sp|Q8CG45|ARK72_RAT	40675.6	1	3	TTYGTSAPSmTSAALR	53.9	815.9	1629.79	1630.77	11.38	m10: Oxidation (+15.99)
		Akr7a2	Aflatoxin B1 aldehyde reductase member 2 OS=Rattus norvegicus GN=Akr7a2 PE=1 SV=2	sp|Q8CG45|ARK72_RAT	40675.6	1	3	YEDKDGKQPEGR	27.3	474.56	1420.66	1421.67	-0.2799
		Akr7a2	Aflatoxin B1 aldehyde reductase member 2 OS=Rattus norvegicus GN=Akr7a2 PE=1 SV=2	sp|Q8CG45|ARK72_RAT	40675.6	1	8	AVSGAPLRPGTVLGTmEmGR	34.7	678.02	2031.04	2032.03	6.777	m16: Oxidation (+15.99), m18: Oxidation (+15.99)
		Akr7a2	Aflatoxin B1 aldehyde reductase member 2 OS=Rattus norvegicus GN=Akr7a2 PE=1 SV=2	sp|Q8CG45|ARK72_RAT	40675.6	1	8	AVSGAPLRPGTVLGTMEmGR	69.4	672.69	2015.05	2016.04	9.269	m18: Oxidation (+15.99)
		Akr7a2	Aflatoxin B1 aldehyde reductase member 2 OS=Rattus norvegicus GN=Akr7a2 PE=1 SV=2	sp|Q8CG45|ARK72_RAT	40675.6	1	8	EHHFEAIALVEK	27.9	474.92	1421.74	1422.74	5.484
		Akr7a2	Aflatoxin B1 aldehyde reductase member 2 OS=Rattus norvegicus GN=Akr7a2 PE=1 SV=2	sp|Q8CG45|ARK72_RAT	40675.6	1	8	FYAYNPLAGGLLTGK	59.4	792.934	1583.85	1584.84	12.34
		Akr7a2	Aflatoxin B1 aldehyde reductase member 2 OS=Rattus norvegicus GN=Akr7a2 PE=1 SV=2	sp|Q8CG45|ARK72_RAT	40675.6	1	8	mDASASAATVR	75.7	548.26	1094.51	1095.51	2.613	m1: Oxidation (+15.99)
		Akr7a2	Aflatoxin B1 aldehyde reductase member 2 OS=Rattus norvegicus GN=Akr7a2 PE=1 SV=2	sp|Q8CG45|ARK72_RAT	40675.6	1	8	MDASASAATVR	96.1	540.26	1078.51	1079.51	-2.058
		Akr7a2	Aflatoxin B1 aldehyde reductase member 2 OS=Rattus norvegicus GN=Akr7a2 PE=1 SV=2	sp|Q8CG45|ARK72_RAT	40675.6	1	8	RmDASASAATVR	29.1	417.88	1250.62	1251.61	11.57	m2: Oxidation (+15.99)
		Akr7a2	Aflatoxin B1 aldehyde reductase member 2 OS=Rattus norvegicus GN=Akr7a2 PE=1 SV=2	sp|Q8CG45|ARK72_RAT	40675.6	1	8	RMDASASAATVR	39.8	618.31	1234.61	1235.62	-2.688
		Akr7a2	Aflatoxin B1 aldehyde reductase member 2 OS=Rattus norvegicus GN=Akr7a2 PE=1 SV=2	sp|Q8CG45|ARK72_RAT	40675.6	1	8	SQLETSLKR	32	354.54	1060.6	1061.6	9.798
		Akr7a2	Aflatoxin B1 aldehyde reductase member 2 OS=Rattus norvegicus GN=Akr7a2 PE=1 SV=2	sp|Q8CG45|ARK72_RAT	40675.6	1	8	SQLETSLKR	55	531.3	1060.59	1061.6	-2.187
		Akr7a2	Aflatoxin B1 aldehyde reductase member 2 OS=Rattus norvegicus GN=Akr7a2 PE=1 SV=2	sp|Q8CG45|ARK72_RAT	40675.6	1	8	TTYGTSAPSMTSAALR	46.5	807.9	1613.79	1614.78	8.347
		Akr7a2	Aflatoxin B1 aldehyde reductase member 2 OS=Rattus norvegicus GN=Akr7a2 PE=1 SV=2	sp|Q8CG45|ARK72_RAT	40675.6	1	8	TTYGTSAPSmTSAALR	57	815.9	1629.79	1630.77	11.38	m10: Oxidation (+15.99)
		Akr7a2	Aflatoxin B1 aldehyde reductase member 2 OS=Rattus norvegicus GN=Akr7a2 PE=1 SV=2	sp|Q8CG45|ARK72_RAT	40675.6	1	8	WmYHHSQLQGTR	20	520.58	1558.72	1559.72	5.249	m2: Oxidation (+15.99)
		Akr7a2	Aflatoxin B1 aldehyde reductase member 2 OS=Rattus norvegicus GN=Akr7a2 PE=1 SV=2	sp|Q8CG45|ARK72_RAT	40675.6	1	7	EHHFEAIALVEK	49.4	474.92	1421.74	1422.74	5.484
		Akr7a2	Aflatoxin B1 aldehyde reductase member 2 OS=Rattus norvegicus GN=Akr7a2 PE=1 SV=2	sp|Q8CG45|ARK72_RAT	40675.6	1	7	FYAYNPLAGGLLTGK	58.8	792.935	1583.86	1584.84	13.07
		Akr7a2	Aflatoxin B1 aldehyde reductase member 2 OS=Rattus norvegicus GN=Akr7a2 PE=1 SV=2	sp|Q8CG45|ARK72_RAT	40675.6	1	7	MDASASAATVR	80.2	540.26	1078.51	1079.51	-2.058
		Akr7a2	Aflatoxin B1 aldehyde reductase member 2 OS=Rattus norvegicus GN=Akr7a2 PE=1 SV=2	sp|Q8CG45|ARK72_RAT	40675.6	1	7	SQLETSLKR	69.6	531.3	1060.59	1061.6	-2.187
		Akr7a2	Aflatoxin B1 aldehyde reductase member 2 OS=Rattus norvegicus GN=Akr7a2 PE=1 SV=2	sp|Q8CG45|ARK72_RAT	40675.6	1	7	TTYGTSAPSmTSAALR	52	815.9	1629.79	1630.77	11.38	m10: Oxidation (+15.99)
		Akr7a2	Aflatoxin B1 aldehyde reductase member 2 OS=Rattus norvegicus GN=Akr7a2 PE=1 SV=2	sp|Q8CG45|ARK72_RAT	40675.6	1	7	TTYGTSAPSMTSAALR	75.1	807.9	1613.79	1614.78	8.347
		Akr7a2	Aflatoxin B1 aldehyde reductase member 2 OS=Rattus norvegicus GN=Akr7a2 PE=1 SV=2	sp|Q8CG45|ARK72_RAT	40675.6	1	7	WmYHHSQLQGTR	22.9	520.58	1558.72	1559.72	5.249	m2: Oxidation (+15.99)
		Akr7a2	Aflatoxin B1 aldehyde reductase member 2 OS=Rattus norvegicus GN=Akr7a2 PE=1 SV=2	sp|Q8CG45|ARK72_RAT	40675.6	1	7	YEDKDGKQPEGR	56.9	474.56	1420.66	1421.67	-0.2799
		Akr7a2	Aflatoxin B1 aldehyde reductase member 2 OS=Rattus norvegicus GN=Akr7a2 PE=1 SV=2	sp|Q8CG45|ARK72_RAT	40675.6	1	3	MDASASAATVR	50.2	540.287	1078.56	1079.51	48.04
		Akr7a2	Aflatoxin B1 aldehyde reductase member 2 OS=Rattus norvegicus GN=Akr7a2 PE=1 SV=2	sp|Q8CG45|ARK72_RAT	40675.6	1	3	SNGWILPTVYQGMYNATTR	57.7	724.722	2171.14	2172.05	44.26
		Akr7a2	Aflatoxin B1 aldehyde reductase member 2 OS=Rattus norvegicus GN=Akr7a2 PE=1 SV=2	sp|Q8CG45|ARK72_RAT	40675.6	1	3	TTYGTSAPSMTSAALR	57.5	807.933	1613.85	1614.78	49.29
31		Alad	Delta-aminolevulinic acid dehydratase OS=Rattus norvegicus GN=Alad PE=1 SV=1	sp|P06214|HEM2_RAT	36031.8	1	9	AGADIIITYFAPQLLK	43.7	867.5	1732.99	1733.98	5.062
		Alad	Delta-aminolevulinic acid dehydratase OS=Rattus norvegicus GN=Alad PE=1 SV=1	sp|P06214|HEM2_RAT	36031.8	1	9	AGAFDLR	60.8	375.2	748.385	749.394	-1.897
		Alad	Delta-aminolevulinic acid dehydratase OS=Rattus norvegicus GN=Alad PE=1 SV=1	sp|P06214|HEM2_RAT	36031.8	1	9	DAAQSSPAFGDR	92.9	611.28	1220.55	1221.55	2.602
		Alad	Delta-aminolevulinic acid dehydratase OS=Rattus norvegicus GN=Alad PE=1 SV=1	sp|P06214|HEM2_RAT	36031.8	1	9	DAAQSSPAFGDRR	28	459.89	1376.65	1377.65	3.486
		Alad	Delta-aminolevulinic acid dehydratase OS=Rattus norvegicus GN=Alad PE=1 SV=1	sp|P06214|HEM2_RAT	36031.8	1	9	DAAQSSPAFGDRR	39.3	689.36	1376.7	1377.65	44.58
		Alad	Delta-aminolevulinic acid dehydratase OS=Rattus norvegicus GN=Alad PE=1 SV=1	sp|P06214|HEM2_RAT	36031.8	1	9	DEQGSAADSEDSPTIEAVR	65.3	988.945	1975.88	1976.87	7.627
		Alad	Delta-aminolevulinic acid dehydratase OS=Rattus norvegicus GN=Alad PE=1 SV=1	sp|P06214|HEM2_RAT	36031.8	1	9	FAScFYGPFR	57.8	626.29	1250.57	1251.56	8.959	c4: Carbamidomethyl (+57.02)
		Alad	Delta-aminolevulinic acid dehydratase OS=Rattus norvegicus GN=Alad PE=1 SV=1	sp|P06214|HEM2_RAT	36031.8	1	9	LAEVALAYAK	91.2	524.81	1047.61	1048.6	8.562
		Alad	Delta-aminolevulinic acid dehydratase OS=Rattus norvegicus GN=Alad PE=1 SV=1	sp|P06214|HEM2_RAT	36031.8	1	9	TAVLESMTAFR	60.3	613.326	1224.64	1225.62	17.02
		Alad	Delta-aminolevulinic acid dehydratase OS=Rattus norvegicus GN=Alad PE=1 SV=1	sp|P06214|HEM2_RAT	36031.8	1	9	TAVLESmTAFR	83.4	621.32	1240.63	1241.62	10.68	m7: Oxidation (+15.99)
		Alad	Delta-aminolevulinic acid dehydratase OS=Rattus norvegicus GN=Alad PE=1 SV=1	sp|P06214|HEM2_RAT	36031.8	1	9	VSVMSYSAK	38.4	486.25	970.485	971.486	6.359
		Alad	Delta-aminolevulinic acid dehydratase OS=Rattus norvegicus GN=Alad PE=1 SV=1	sp|P06214|HEM2_RAT	36031.8	1	9	VSVmSYSAK	70.2	494.25	986.485	987.481	11.41	m4: Oxidation (+15.99)
		Alad	Delta-aminolevulinic acid dehydratase OS=Rattus norvegicus GN=Alad PE=1 SV=1	sp|P06214|HEM2_RAT	36031.8	1	4	DAAQSSPAFGDR	61.2	611.28	1220.55	1221.55	2.602
		Alad	Delta-aminolevulinic acid dehydratase OS=Rattus norvegicus GN=Alad PE=1 SV=1	sp|P06214|HEM2_RAT	36031.8	1	4	LAEVALAYAK	91.3	524.81	1047.61	1048.6	8.562
		Alad	Delta-aminolevulinic acid dehydratase OS=Rattus norvegicus GN=Alad PE=1 SV=1	sp|P06214|HEM2_RAT	36031.8	1	4	TAVLESmTAFR	62.1	621.32	1240.63	1241.62	10.68	m7: Oxidation (+15.99)
		Alad	Delta-aminolevulinic acid dehydratase OS=Rattus norvegicus GN=Alad PE=1 SV=1	sp|P06214|HEM2_RAT	36031.8	1	4	VSVmSYSAK	39.1	494.25	986.485	987.481	11.41	m4: Oxidation (+15.99)
32		Alb	Serum albumin OS=Rattus norvegicus GN=Alb PE=1 SV=2	sp|P02770|ALBU_RAT	68731.2	1	7	APQVSTPTLVEAAR	78	720.4	1438.79	1439.79	5.124
		Alb	Serum albumin OS=Rattus norvegicus GN=Alb PE=1 SV=2	sp|P02770|ALBU_RAT	68731.2	1	7	ccSGSLVER	42	534.24	1066.47	1067.46	11.1	c1: Carbamidomethyl (+57.02), c2: Carbamidomethyl (+57.02)
		Alb	Serum albumin OS=Rattus norvegicus GN=Alb PE=1 SV=2	sp|P02770|ALBU_RAT	68731.2	1	7	FKDLGEQHFK	41.5	416.89	1247.65	1248.64	14.5
		Alb	Serum albumin OS=Rattus norvegicus GN=Alb PE=1 SV=2	sp|P02770|ALBU_RAT	68731.2	1	7	KYEATLEK	36.1	491.27	980.525	981.525	7.619
		Alb	Serum albumin OS=Rattus norvegicus GN=Alb PE=1 SV=2	sp|P02770|ALBU_RAT	68731.2	1	7	LATDVTK	37.5	374.22	746.425	747.425	10.54
		Alb	Serum albumin OS=Rattus norvegicus GN=Alb PE=1 SV=2	sp|P02770|ALBU_RAT	68731.2	1	7	LVQEVTDFAK	63.4	575.32	1148.63	1149.62	15.29
		Alb	Serum albumin OS=Rattus norvegicus GN=Alb PE=1 SV=2	sp|P02770|ALBU_RAT	68731.2	1	7	SEIAHR	23.3	356.69	711.365	712.374	-1.294
		Alb	Serum albumin OS=Rattus norvegicus GN=Alb PE=1 SV=2	sp|P02770|ALBU_RAT	68731.2	1	24	AADKDNcFATEGPNLVAR	54.9	650.31	1947.91	1948.92	-1.469	c7: Carbamidomethyl (+57.02)
		Alb	Serum albumin OS=Rattus norvegicus GN=Alb PE=1 SV=2	sp|P02770|ALBU_RAT	68731.2	1	24	AETFTFHSDIcTLPDK	49.4	627.97	1880.89	1881.87	14.05	c11: Carbamidomethyl (+57.02)
		Alb	Serum albumin OS=Rattus norvegicus GN=Alb PE=1 SV=2	sp|P02770|ALBU_RAT	68731.2	1	24	APQVSTPTLVEAAR	60.8	720.401	1438.79	1439.79	6.93
		Alb	Serum albumin OS=Rattus norvegicus GN=Alb PE=1 SV=2	sp|P02770|ALBU_RAT	68731.2	1	24	ccSGSLVER	64.8	534.24	1066.47	1067.46	11.1	c1: Carbamidomethyl (+57.02), c2: Carbamidomethyl (+57.02)
		Alb	Serum albumin OS=Rattus norvegicus GN=Alb PE=1 SV=2	sp|P02770|ALBU_RAT	68731.2	1	24	ccTLPEAQR	47.6	567.76	1133.51	1134.5	8.415	c1: Carbamidomethyl (+57.02), c2: Carbamidomethyl (+57.02)
		Alb	Serum albumin OS=Rattus norvegicus GN=Alb PE=1 SV=2	sp|P02770|ALBU_RAT	68731.2	1	24	cSSMQR	34.9	384.66	767.305	768.313	0.0166	c1: Carbamidomethyl (+57.02)
		Alb	Serum albumin OS=Rattus norvegicus GN=Alb PE=1 SV=2	sp|P02770|ALBU_RAT	68731.2	1	24	DLGEQHFK	26.9	487.243	972.471	973.474	4.97
		Alb	Serum albumin OS=Rattus norvegicus GN=Alb PE=1 SV=2	sp|P02770|ALBU_RAT	68731.2	1	24	DNYGELADccAK	49.9	708.29	1414.57	1415.56	11.27	c9: Carbamidomethyl (+57.02), c10: Carbamidomethyl (+57.02)
		Alb	Serum albumin OS=Rattus norvegicus GN=Alb PE=1 SV=2	sp|P02770|ALBU_RAT	68731.2	1	24	EAHKSEIAHR	30.5	393.21	1176.61	1177.61	6.965
		Alb	Serum albumin OS=Rattus norvegicus GN=Alb PE=1 SV=2	sp|P02770|ALBU_RAT	68731.2	1	24	FKDLGEQHFK	45.3	624.82	1247.63	1248.64	-3.702
		Alb	Serum albumin OS=Rattus norvegicus GN=Alb PE=1 SV=2	sp|P02770|ALBU_RAT	68731.2	1	24	FKDLGEQHFK	46.6	416.89	1247.65	1248.64	14.5
		Alb	Serum albumin OS=Rattus norvegicus GN=Alb PE=1 SV=2	sp|P02770|ALBU_RAT	68731.2	1	24	FPNAEFAEITK	59.7	633.83	1265.65	1266.64	12.77
		Alb	Serum albumin OS=Rattus norvegicus GN=Alb PE=1 SV=2	sp|P02770|ALBU_RAT	68731.2	1	24	GLVLIAFSQYLQK	47.3	740.44	1478.87	1479.86	10.53
		Alb	Serum albumin OS=Rattus norvegicus GN=Alb PE=1 SV=2	sp|P02770|ALBU_RAT	68731.2	1	24	KQTALAELVK	65.7	550.84	1099.67	1100.67	4.704
		Alb	Serum albumin OS=Rattus norvegicus GN=Alb PE=1 SV=2	sp|P02770|ALBU_RAT	68731.2	1	24	KYEATLEK	46.6	491.27	980.525	981.525	7.619
		Alb	Serum albumin OS=Rattus norvegicus GN=Alb PE=1 SV=2	sp|P02770|ALBU_RAT	68731.2	1	24	LATDVTK	52	374.22	746.425	747.425	10.54
		Alb	Serum albumin OS=Rattus norvegicus GN=Alb PE=1 SV=2	sp|P02770|ALBU_RAT	68731.2	1	24	LPcVEDYLSAILNR	32.8	554.96	1661.86	1662.85	8.02	c3: Carbamidomethyl (+57.02)
		Alb	Serum albumin OS=Rattus norvegicus GN=Alb PE=1 SV=2	sp|P02770|ALBU_RAT	68731.2	1	24	LPcVEDYLSAILNR	85.8	831.936	1661.86	1662.85	7.236	c3: Carbamidomethyl (+57.02)
		Alb	Serum albumin OS=Rattus norvegicus GN=Alb PE=1 SV=2	sp|P02770|ALBU_RAT	68731.2	1	24	LRDNYGELADccAK	27.8	562.25	1683.73	1684.74	-3.875	c11: Carbamidomethyl (+57.02), c12: Carbamidomethyl (+57.02)
		Alb	Serum albumin OS=Rattus norvegicus GN=Alb PE=1 SV=2	sp|P02770|ALBU_RAT	68731.2	1	24	LVQEVTDFAK	61.6	575.319	1148.62	1149.62	14.21
		Alb	Serum albumin OS=Rattus norvegicus GN=Alb PE=1 SV=2	sp|P02770|ALBU_RAT	68731.2	1	24	QTALAELVK	29.1	486.79	971.565	972.572	0.1831
		Alb	Serum albumin OS=Rattus norvegicus GN=Alb PE=1 SV=2	sp|P02770|ALBU_RAT	68731.2	1	24	RHPDYSVSLLLR	72.8	485.942	1454.8	1455.81	2.385
		Alb	Serum albumin OS=Rattus norvegicus GN=Alb PE=1 SV=2	sp|P02770|ALBU_RAT	68731.2	1	24	SEIAHR	33.6	356.69	711.365	712.374	-1.294
		Alb	Serum albumin OS=Rattus norvegicus GN=Alb PE=1 SV=2	sp|P02770|ALBU_RAT	68731.2	1	24	SIHTLFGDK	44.5	509.27	1016.53	1017.54	-3.756
		Alb	Serum albumin OS=Rattus norvegicus GN=Alb PE=1 SV=2	sp|P02770|ALBU_RAT	68731.2	1	24	TNcELYEK	52.5	528.74	1055.47	1056.47	5.691	c3: Carbamidomethyl (+57.02)
		Alb	Serum albumin OS=Rattus norvegicus GN=Alb PE=1 SV=2	sp|P02770|ALBU_RAT	68731.2	1	24	YmcENQATISSK	67.8	724.32	1446.63	1447.62	9.324	m2: Oxidation (+15.99), c3: Carbamidomethyl (+57.02)
		Alb	Serum albumin OS=Rattus norvegicus GN=Alb PE=1 SV=2	sp|P02770|ALBU_RAT	68731.2	1	24	YMcENQATISSK	72.9	716.32	1430.63	1431.62	5.876	c3: Carbamidomethyl (+57.02)
		Alb	Serum albumin OS=Rattus norvegicus GN=Alb PE=1 SV=2	sp|P02770|ALBU_RAT	68731.2	1	4	APQVSTPTLVEAAR	67.2	720.4	1438.79	1439.79	5.124
		Alb	Serum albumin OS=Rattus norvegicus GN=Alb PE=1 SV=2	sp|P02770|ALBU_RAT	68731.2	1	4	KYEATLEK	37.9	491.27	980.525	981.525	7.619
		Alb	Serum albumin OS=Rattus norvegicus GN=Alb PE=1 SV=2	sp|P02770|ALBU_RAT	68731.2	1	4	LVQEVTDFAK	59.9	575.316	1148.62	1149.62	9.027
		Alb	Serum albumin OS=Rattus norvegicus GN=Alb PE=1 SV=2	sp|P02770|ALBU_RAT	68731.2	1	4	RHPDYSVSLLLR	52.7	485.94	1454.8	1455.81	-0.8916
		Alb	Serum albumin OS=Rattus norvegicus GN=Alb PE=1 SV=2	sp|P02770|ALBU_RAT	68731.2	1	4	ccSGSLVER	39.5	534.249	1066.48	1067.46	27.39	c1: Carbamidomethyl (+57.02), c2: Carbamidomethyl (+57.02)
		Alb	Serum albumin OS=Rattus norvegicus GN=Alb PE=1 SV=2	sp|P02770|ALBU_RAT	68731.2	1	4	FPNAEFAEITK	23.6	633.833	1265.65	1266.64	17.64
		Alb	Serum albumin OS=Rattus norvegicus GN=Alb PE=1 SV=2	sp|P02770|ALBU_RAT	68731.2	1	4	LVQEVTDFAK	41.1	575.334	1148.65	1149.62	40.16
		Alb	Serum albumin OS=Rattus norvegicus GN=Alb PE=1 SV=2	sp|P02770|ALBU_RAT	68731.2	1	4	RHPYFYAPELLYYAEK	30.5	687.376	2059.11	2060.03	41.8
		Alb	Serum albumin OS=Rattus norvegicus GN=Alb PE=1 SV=2	sp|P02770|ALBU_RAT	68731.2	0.991	2	APQVSTPTLVEAAR	54.9	720.393	1438.77	1439.79	-4.58
		Alb	Serum albumin OS=Rattus norvegicus GN=Alb PE=1 SV=2	sp|P02770|ALBU_RAT	68731.2	0.991	2	ccSGSLVER	28.6	534.259	1066.5	1067.46	46.71	c1: Carbamidomethyl (+57.02), c2: Carbamidomethyl (+57.02)
		Alb	Serum albumin OS=Rattus norvegicus GN=Alb PE=1 SV=2	sp|P02770|ALBU_RAT	68731.2	1	3	APQVSTPTLVEAAR	51.9	720.417	1438.82	1439.79	28.68
		Alb	Serum albumin OS=Rattus norvegicus GN=Alb PE=1 SV=2	sp|P02770|ALBU_RAT	68731.2	1	3	ccSGSLVER	44.1	534.259	1066.5	1067.46	46.71	c1: Carbamidomethyl (+57.02), c2: Carbamidomethyl (+57.02)
		Alb	Serum albumin OS=Rattus norvegicus GN=Alb PE=1 SV=2	sp|P02770|ALBU_RAT	68731.2	1	3	FPNAEFAEITK	50.3	633.844	1265.67	1266.64	35.37
33		Aldh1a7	Aldehyde dehydrogenase, cytosolic 1 OS=Rattus norvegicus GN=Aldh1a7 PE=1 SV=2	sp|P13601|AL1A7_RAT	54560.4	1	6	ANNTPYGLAAGVFTK	104	762.41	1522.81	1523.79	17.97
		Aldh1a7	Aldehyde dehydrogenase, cytosolic 1 OS=Rattus norvegicus GN=Aldh1a7 PE=1 SV=2	sp|P13601|AL1A7_RAT	54560.4	1	6	EmGEQGVYEYTELK	52.3	846.39	1690.77	1691.75	15.17	m2: Oxidation (+15.99)
		Aldh1a7	Aldehyde dehydrogenase, cytosolic 1 OS=Rattus norvegicus GN=Aldh1a7 PE=1 SV=2	sp|P13601|AL1A7_RAT	54560.4	1	6	ILDLIESGKK	42.8	558.34	1114.67	1115.67	4.82
		Aldh1a7	Aldehyde dehydrogenase, cytosolic 1 OS=Rattus norvegicus GN=Aldh1a7 PE=1 SV=2	sp|P13601|AL1A7_RAT	54560.4	1	6	TMDASER	39.4	405.18	808.345	809.346	8.498
		Aldh1a7	Aldehyde dehydrogenase, cytosolic 1 OS=Rattus norvegicus GN=Aldh1a7 PE=1 SV=2	sp|P13601|AL1A7_RAT	54560.4	1	6	VLLATMESmNAGK	43	690.85	1379.69	1380.69	4.681	m9: Oxidation (+15.99)
		Aldh1a7	Aldehyde dehydrogenase, cytosolic 1 OS=Rattus norvegicus GN=Aldh1a7 PE=1 SV=2	sp|P13601|AL1A7_RAT	54560.4	1	6	VLLATmESmNAGK	92.8	698.85	1395.69	1396.68	8.268	m6: Oxidation (+15.99), m9: Oxidation (+15.99)
		Aldh1a7	Aldehyde dehydrogenase, cytosolic 1 OS=Rattus norvegicus GN=Aldh1a7 PE=1 SV=2	sp|P13601|AL1A7_RAT	54560.4	1	6	VSFTGSTEVGK	54.5	556.29	1110.57	1111.56	8.707
34		Aldh1l1	Aldehyde dehydrogenase 1 family, member L1 OS=Rattus norvegicus GN=Aldh1l1 PE=1 SV=1	tr|Q5HZB2|Q5HZB2_RAT	98875.4	1	50	ADPLGLEAEK	69.2	521.78	1041.55	1042.54	10.53
		Aldh1l1	Aldehyde dehydrogenase 1 family, member L1 OS=Rattus norvegicus GN=Aldh1l1 PE=1 SV=1	tr|Q5HZB2|Q5HZB2_RAT	98875.4	1	50	ADPLGLEAEKDGVPVFK	39.9	893	1783.99	1784.94	27.72
		Aldh1l1	Aldehyde dehydrogenase 1 family, member L1 OS=Rattus norvegicus GN=Aldh1l1 PE=1 SV=1	tr|Q5HZB2|Q5HZB2_RAT	98875.4	1	50	ADPLGLEAEKDGVPVFK	65.3	595.66	1783.96	1784.94	12.44
		Aldh1l1	Aldehyde dehydrogenase 1 family, member L1 OS=Rattus norvegicus GN=Aldh1l1 PE=1 SV=1	tr|Q5HZB2|Q5HZB2_RAT	98875.4	1	50	AGLILFGNDDR	66	595.822	1189.63	1190.62	17.27
		Aldh1l1	Aldehyde dehydrogenase 1 family, member L1 OS=Rattus norvegicus GN=Aldh1l1 PE=1 SV=1	tr|Q5HZB2|Q5HZB2_RAT	98875.4	1	50	ALYVSDK	33	398.22	794.425	795.425	10.03
		Aldh1l1	Aldehyde dehydrogenase 1 family, member L1 OS=Rattus norvegicus GN=Aldh1l1 PE=1 SV=1	tr|Q5HZB2|Q5HZB2_RAT	98875.4	1	50	ANATEFGLASGVFTR	110	770.914	1539.81	1540.78	29.26
		Aldh1l1	Aldehyde dehydrogenase 1 family, member L1 OS=Rattus norvegicus GN=Aldh1l1 PE=1 SV=1	tr|Q5HZB2|Q5HZB2_RAT	98875.4	1	50	AVQMGmSSVFFNK	65.7	731.36	1460.71	1461.69	17.97	m6: Oxidation (+15.99)
		Aldh1l1	Aldehyde dehydrogenase 1 family, member L1 OS=Rattus norvegicus GN=Aldh1l1 PE=1 SV=1	tr|Q5HZB2|Q5HZB2_RAT	98875.4	1	50	AVQmGmSSVFFNK	71.6	739.35	1476.69	1477.68	7.68	m4: Oxidation (+15.99), m6: Oxidation (+15.99)
		Aldh1l1	Aldehyde dehydrogenase 1 family, member L1 OS=Rattus norvegicus GN=Aldh1l1 PE=1 SV=1	tr|Q5HZB2|Q5HZB2_RAT	98875.4	1	50	AVQMGMSSVFFNK	78.8	723.37	1444.73	1445.69	28.48
		Aldh1l1	Aldehyde dehydrogenase 1 family, member L1 OS=Rattus norvegicus GN=Aldh1l1 PE=1 SV=1	tr|Q5HZB2|Q5HZB2_RAT	98875.4	1	50	cPQSEEGATYEGIQK	59.1	566.26	1695.76	1696.75	9.982	c1: Carbamidomethyl (+57.02)
		Aldh1l1	Aldehyde dehydrogenase 1 family, member L1 OS=Rattus norvegicus GN=Aldh1l1 PE=1 SV=1	tr|Q5HZB2|Q5HZB2_RAT	98875.4	1	50	cPQSEEGATYEGIQK	92	848.88	1695.75	1696.75	2.483	c1: Carbamidomethyl (+57.02)
		Aldh1l1	Aldehyde dehydrogenase 1 family, member L1 OS=Rattus norvegicus GN=Aldh1l1 PE=1 SV=1	tr|Q5HZB2|Q5HZB2_RAT	98875.4	1	50	cPQSEEGATYEGIQKK	74	608.958	1823.85	1824.84	8.782	c1: Carbamidomethyl (+57.02)
		Aldh1l1	Aldehyde dehydrogenase 1 family, member L1 OS=Rattus norvegicus GN=Aldh1l1 PE=1 SV=1	tr|Q5HZB2|Q5HZB2_RAT	98875.4	1	50	DGVPVFK	54.9	381.21	760.405	761.419	-8.697
		Aldh1l1	Aldehyde dehydrogenase 1 family, member L1 OS=Rattus norvegicus GN=Aldh1l1 PE=1 SV=1	tr|Q5HZB2|Q5HZB2_RAT	98875.4	1	50	DLGEAALNEYLR	65.8	682.36	1362.71	1363.69	20.08
		Aldh1l1	Aldehyde dehydrogenase 1 family, member L1 OS=Rattus norvegicus GN=Aldh1l1 PE=1 SV=1	tr|Q5HZB2|Q5HZB2_RAT	98875.4	1	50	DTNHGPQNHEAHLR	40	542.59	1624.75	1625.75	1.601
		Aldh1l1	Aldehyde dehydrogenase 1 family, member L1 OS=Rattus norvegicus GN=Aldh1l1 PE=1 SV=1	tr|Q5HZB2|Q5HZB2_RAT	98875.4	1	50	EAFENGLWGK	41.3	575.79	1149.57	1150.55	17.28
		Aldh1l1	Aldehyde dehydrogenase 1 family, member L1 OS=Rattus norvegicus GN=Aldh1l1 PE=1 SV=1	tr|Q5HZB2|Q5HZB2_RAT	98875.4	1	50	EcEVLPDDTVSTLYNR	57	955.97	1909.93	1910.88	27.48	c2: Carbamidomethyl (+57.02)
		Aldh1l1	Aldehyde dehydrogenase 1 family, member L1 OS=Rattus norvegicus GN=Aldh1l1 PE=1 SV=1	tr|Q5HZB2|Q5HZB2_RAT	98875.4	1	50	EESFGPImIISR	78.6	697.87	1393.73	1394.7	24.49	m8: Oxidation (+15.99)
		Aldh1l1	Aldehyde dehydrogenase 1 family, member L1 OS=Rattus norvegicus GN=Aldh1l1 PE=1 SV=1	tr|Q5HZB2|Q5HZB2_RAT	98875.4	1	50	EESFGPIMIISR	84.1	689.87	1377.73	1378.7	21.09
		Aldh1l1	Aldehyde dehydrogenase 1 family, member L1 OS=Rattus norvegicus GN=Aldh1l1 PE=1 SV=1	tr|Q5HZB2|Q5HZB2_RAT	98875.4	1	50	EGHEVVGVFTIPDKDGK	57	609.65	1825.93	1826.93	3.723
		Aldh1l1	Aldehyde dehydrogenase 1 family, member L1 OS=Rattus norvegicus GN=Aldh1l1 PE=1 SV=1	tr|Q5HZB2|Q5HZB2_RAT	98875.4	1	50	FADGDVDAVLSR	88.2	632.82	1263.63	1264.62	12.48
		Aldh1l1	Aldehyde dehydrogenase 1 family, member L1 OS=Rattus norvegicus GN=Aldh1l1 PE=1 SV=1	tr|Q5HZB2|Q5HZB2_RAT	98875.4	1	50	FADGDVDAVLSR	119	632.82	1263.63	1264.62	12.48
		Aldh1l1	Aldehyde dehydrogenase 1 family, member L1 OS=Rattus norvegicus GN=Aldh1l1 PE=1 SV=1	tr|Q5HZB2|Q5HZB2_RAT	98875.4	1	50	FAELTLK	60.5	411.247	820.478	821.477	10.71
		Aldh1l1	Aldehyde dehydrogenase 1 family, member L1 OS=Rattus norvegicus GN=Aldh1l1 PE=1 SV=1	tr|Q5HZB2|Q5HZB2_RAT	98875.4	1	50	FLFPEGIK	57.9	475.78	949.545	950.535	18.91
		Aldh1l1	Aldehyde dehydrogenase 1 family, member L1 OS=Rattus norvegicus GN=Aldh1l1 PE=1 SV=1	tr|Q5HZB2|Q5HZB2_RAT	98875.4	1	50	GASAINWTLIHGDK	48.6	494.93	1481.77	1482.77	3.576
		Aldh1l1	Aldehyde dehydrogenase 1 family, member L1 OS=Rattus norvegicus GN=Aldh1l1 PE=1 SV=1	tr|Q5HZB2|Q5HZB2_RAT	98875.4	1	50	GASAINWTLIHGDK	74.9	741.9	1481.79	1482.77	15.23
		Aldh1l1	Aldehyde dehydrogenase 1 family, member L1 OS=Rattus norvegicus GN=Aldh1l1 PE=1 SV=1	tr|Q5HZB2|Q5HZB2_RAT	98875.4	1	50	GASAINWTLIHGDKK	57.2	537.63	1609.87	1610.87	6.395
		Aldh1l1	Aldehyde dehydrogenase 1 family, member L1 OS=Rattus norvegicus GN=Aldh1l1 PE=1 SV=1	tr|Q5HZB2|Q5HZB2_RAT	98875.4	1	50	GASAINWTLIHGDKK	63.1	805.94	1609.87	1610.87	4.704
		Aldh1l1	Aldehyde dehydrogenase 1 family, member L1 OS=Rattus norvegicus GN=Aldh1l1 PE=1 SV=1	tr|Q5HZB2|Q5HZB2_RAT	98875.4	1	50	GEDDESEcVINYVEK	47.2	893.39	1784.77	1785.75	13.56	c8: Carbamidomethyl (+57.02)
		Aldh1l1	Aldehyde dehydrogenase 1 family, member L1 OS=Rattus norvegicus GN=Aldh1l1 PE=1 SV=1	tr|Q5HZB2|Q5HZB2_RAT	98875.4	1	50	GENcIAAGR	55.3	474.221	946.428	947.436	-0.6409	c4: Carbamidomethyl (+57.02)
		Aldh1l1	Aldehyde dehydrogenase 1 family, member L1 OS=Rattus norvegicus GN=Aldh1l1 PE=1 SV=1	tr|Q5HZB2|Q5HZB2_RAT	98875.4	1	50	GmVQAVR	46.5	388.71	775.405	776.408	5.619	m2: Oxidation (+15.99)
		Aldh1l1	Aldehyde dehydrogenase 1 family, member L1 OS=Rattus norvegicus GN=Aldh1l1 PE=1 SV=1	tr|Q5HZB2|Q5HZB2_RAT	98875.4	1	50	GMVQAVR	52.1	380.71	759.405	760.413	-0.9494
		Aldh1l1	Aldehyde dehydrogenase 1 family, member L1 OS=Rattus norvegicus GN=Aldh1l1 PE=1 SV=1	tr|Q5HZB2|Q5HZB2_RAT	98875.4	1	50	GNDKVPGAWTEAcGQK	41.7	573.274	1716.8	1717.8	5.913	c13: Carbamidomethyl (+57.02)
		Aldh1l1	Aldehyde dehydrogenase 1 family, member L1 OS=Rattus norvegicus GN=Aldh1l1 PE=1 SV=1	tr|Q5HZB2|Q5HZB2_RAT	98875.4	1	50	GQALPEVVAK	53.1	506.3	1010.59	1011.58	9.172
		Aldh1l1	Aldehyde dehydrogenase 1 family, member L1 OS=Rattus norvegicus GN=Aldh1l1 PE=1 SV=1	tr|Q5HZB2|Q5HZB2_RAT	98875.4	1	50	GSASSDLELTEAELATAEAVR	57.8	1060.56	2119.1	2120.04	32.87
		Aldh1l1	Aldehyde dehydrogenase 1 family, member L1 OS=Rattus norvegicus GN=Aldh1l1 PE=1 SV=1	tr|Q5HZB2|Q5HZB2_RAT	98875.4	1	50	GVVNILPGSGSLVGQR	83.7	776.96	1551.91	1552.88	20.59
		Aldh1l1	Aldehyde dehydrogenase 1 family, member L1 OS=Rattus norvegicus GN=Aldh1l1 PE=1 SV=1	tr|Q5HZB2|Q5HZB2_RAT	98875.4	1	50	HGSIIYHPSLLPR	60.4	497.281	1488.82	1489.83	1.391
		Aldh1l1	Aldehyde dehydrogenase 1 family, member L1 OS=Rattus norvegicus GN=Aldh1l1 PE=1 SV=1	tr|Q5HZB2|Q5HZB2_RAT	98875.4	1	50	HGSIIYHPSLLPR	104	745.425	1488.84	1489.83	10.58
		Aldh1l1	Aldehyde dehydrogenase 1 family, member L1 OS=Rattus norvegicus GN=Aldh1l1 PE=1 SV=1	tr|Q5HZB2|Q5HZB2_RAT	98875.4	1	50	IGNPLER	58	399.73	797.445	798.447	7.237
		Aldh1l1	Aldehyde dehydrogenase 1 family, member L1 OS=Rattus norvegicus GN=Aldh1l1 PE=1 SV=1	tr|Q5HZB2|Q5HZB2_RAT	98875.4	1	50	ILPNVPEVEDSTDFFK	36.1	925.498	1848.98	1849.92	35.75
		Aldh1l1	Aldehyde dehydrogenase 1 family, member L1 OS=Rattus norvegicus GN=Aldh1l1 PE=1 SV=1	tr|Q5HZB2|Q5HZB2_RAT	98875.4	1	50	IQGATIPINQARPNR	36.5	550.32	1647.94	1648.92	12.8
		Aldh1l1	Aldehyde dehydrogenase 1 family, member L1 OS=Rattus norvegicus GN=Aldh1l1 PE=1 SV=1	tr|Q5HZB2|Q5HZB2_RAT	98875.4	1	50	KIGFTGSTEVGK	58.5	612.34	1222.67	1223.66	7.746
		Aldh1l1	Aldehyde dehydrogenase 1 family, member L1 OS=Rattus norvegicus GN=Aldh1l1 PE=1 SV=1	tr|Q5HZB2|Q5HZB2_RAT	98875.4	1	50	KLVEYcQR	51.2	548.29	1094.57	1095.56	10.14	c6: Carbamidomethyl (+57.02)
		Aldh1l1	Aldehyde dehydrogenase 1 family, member L1 OS=Rattus norvegicus GN=Aldh1l1 PE=1 SV=1	tr|Q5HZB2|Q5HZB2_RAT	98875.4	1	50	KVSLELGGK	62.5	465.79	929.565	930.562	11.47
		Aldh1l1	Aldehyde dehydrogenase 1 family, member L1 OS=Rattus norvegicus GN=Aldh1l1 PE=1 SV=1	tr|Q5HZB2|Q5HZB2_RAT	98875.4	1	50	LFVEESIHNQFVQK	56.6	573.31	1716.91	1717.89	14.32
		Aldh1l1	Aldehyde dehydrogenase 1 family, member L1 OS=Rattus norvegicus GN=Aldh1l1 PE=1 SV=1	tr|Q5HZB2|Q5HZB2_RAT	98875.4	1	50	LFVEESIHNQFVQK	108	859.467	1716.92	1717.89	20.98
		Aldh1l1	Aldehyde dehydrogenase 1 family, member L1 OS=Rattus norvegicus GN=Aldh1l1 PE=1 SV=1	tr|Q5HZB2|Q5HZB2_RAT	98875.4	1	50	LIAEGTAPR	59.2	464.27	926.525	927.526	7.308
		Aldh1l1	Aldehyde dehydrogenase 1 family, member L1 OS=Rattus norvegicus GN=Aldh1l1 PE=1 SV=1	tr|Q5HZB2|Q5HZB2_RAT	98875.4	1	50	LQAGTVFINTYNK	94.7	734.909	1467.8	1468.78	21.43
		Aldh1l1	Aldehyde dehydrogenase 1 family, member L1 OS=Rattus norvegicus GN=Aldh1l1 PE=1 SV=1	tr|Q5HZB2|Q5HZB2_RAT	98875.4	1	50	LSDHPDVR	46.1	469.74	937.465	938.469	3.813
		Aldh1l1	Aldehyde dehydrogenase 1 family, member L1 OS=Rattus norvegicus GN=Aldh1l1 PE=1 SV=1	tr|Q5HZB2|Q5HZB2_RAT	98875.4	1	50	LSDHPDVRK	23.3	533.79	1065.57	1066.56	8.043
		Aldh1l1	Aldehyde dehydrogenase 1 family, member L1 OS=Rattus norvegicus GN=Aldh1l1 PE=1 SV=1	tr|Q5HZB2|Q5HZB2_RAT	98875.4	1	50	LSDHPDVRK	39.6	356.19	1065.55	1066.56	-8.155
		Aldh1l1	Aldehyde dehydrogenase 1 family, member L1 OS=Rattus norvegicus GN=Aldh1l1 PE=1 SV=1	tr|Q5HZB2|Q5HZB2_RAT	98875.4	1	50	LVEEVK	37.7	358.71	715.405	716.419	-8.685
		Aldh1l1	Aldehyde dehydrogenase 1 family, member L1 OS=Rattus norvegicus GN=Aldh1l1 PE=1 SV=1	tr|Q5HZB2|Q5HZB2_RAT	98875.4	1	50	LVEYcQR	52.2	484.24	966.465	967.467	6.318	c5: Carbamidomethyl (+57.02)
		Aldh1l1	Aldehyde dehydrogenase 1 family, member L1 OS=Rattus norvegicus GN=Aldh1l1 PE=1 SV=1	tr|Q5HZB2|Q5HZB2_RAT	98875.4	1	50	MmPASQFFK	22.3	551.76	1101.51	1102.51	6.044	m2: Oxidation (+15.99)
		Aldh1l1	Aldehyde dehydrogenase 1 family, member L1 OS=Rattus norvegicus GN=Aldh1l1 PE=1 SV=1	tr|Q5HZB2|Q5HZB2_RAT	98875.4	1	50	mmPASQFFK	40.3	559.76	1117.51	1118.5	10.5	m1: Oxidation (+15.99), m2: Oxidation (+15.99)
		Aldh1l1	Aldehyde dehydrogenase 1 family, member L1 OS=Rattus norvegicus GN=Aldh1l1 PE=1 SV=1	tr|Q5HZB2|Q5HZB2_RAT	98875.4	1	50	mMPASQFFK	48.6	551.76	1101.51	1102.51	6.044	m1: Oxidation (+15.99)
		Aldh1l1	Aldehyde dehydrogenase 1 family, member L1 OS=Rattus norvegicus GN=Aldh1l1 PE=1 SV=1	tr|Q5HZB2|Q5HZB2_RAT	98875.4	1	50	NIQLEDGK	25.2	458.74	915.465	916.474	-1.006
		Aldh1l1	Aldehyde dehydrogenase 1 family, member L1 OS=Rattus norvegicus GN=Aldh1l1 PE=1 SV=1	tr|Q5HZB2|Q5HZB2_RAT	98875.4	1	50	NIQLEDGK	32.7	458.74	915.465	916.474	-1.006
		Aldh1l1	Aldehyde dehydrogenase 1 family, member L1 OS=Rattus norvegicus GN=Aldh1l1 PE=1 SV=1	tr|Q5HZB2|Q5HZB2_RAT	98875.4	1	50	ScALSNVK	28.9	439.73	877.445	878.44	14.47	c2: Carbamidomethyl (+57.02)
		Aldh1l1	Aldehyde dehydrogenase 1 family, member L1 OS=Rattus norvegicus GN=Aldh1l1 PE=1 SV=1	tr|Q5HZB2|Q5HZB2_RAT	98875.4	1	50	SPLIIFADcDLNK	74.2	753.4	1504.79	1505.77	17.01	c9: Carbamidomethyl (+57.02)
		Aldh1l1	Aldehyde dehydrogenase 1 family, member L1 OS=Rattus norvegicus GN=Aldh1l1 PE=1 SV=1	tr|Q5HZB2|Q5HZB2_RAT	98875.4	1	50	TDVAAPFGGFK	43.2	555.29	1108.57	1109.56	8.993
		Aldh1l1	Aldehyde dehydrogenase 1 family, member L1 OS=Rattus norvegicus GN=Aldh1l1 PE=1 SV=1	tr|Q5HZB2|Q5HZB2_RAT	98875.4	1	50	THVGMSIQTFR	30.8	426.22	1275.64	1276.65	-1.017
		Aldh1l1	Aldehyde dehydrogenase 1 family, member L1 OS=Rattus norvegicus GN=Aldh1l1 PE=1 SV=1	tr|Q5HZB2|Q5HZB2_RAT	98875.4	1	50	THVGmSIQTFR	34	431.56	1291.66	1292.64	17.45	m5: Oxidation (+15.99)
		Aldh1l1	Aldehyde dehydrogenase 1 family, member L1 OS=Rattus norvegicus GN=Aldh1l1 PE=1 SV=1	tr|Q5HZB2|Q5HZB2_RAT	98875.4	1	50	THVGMSIQTFR	67.7	638.83	1275.65	1276.65	4.683
		Aldh1l1	Aldehyde dehydrogenase 1 family, member L1 OS=Rattus norvegicus GN=Aldh1l1 PE=1 SV=1	tr|Q5HZB2|Q5HZB2_RAT	98875.4	1	50	VPGAWTEAcGQK	75.8	652.31	1302.61	1303.61	2.004	c9: Carbamidomethyl (+57.02)
		Aldh1l1	Aldehyde dehydrogenase 1 family, member L1 OS=Rattus norvegicus GN=Aldh1l1 PE=1 SV=1	tr|Q5HZB2|Q5HZB2_RAT	98875.4	1	50	VVEEVEK	50.9	416.23	830.445	831.446	8.272
		Aldh1l1	Aldehyde dehydrogenase 1 family, member L1 OS=Rattus norvegicus GN=Aldh1l1 PE=1 SV=1	tr|Q5HZB2|Q5HZB2_RAT	98875.4	1	50	YFAGWcDK	63.4	523.73	1045.45	1046.44	12.05	c6: Carbamidomethyl (+57.02)
		Aldh1l1	Aldehyde dehydrogenase 1 family, member L1 OS=Rattus norvegicus GN=Aldh1l1 PE=1 SV=1	tr|Q5HZB2|Q5HZB2_RAT	98875.4	1	14	ALYVSDKLQAGTVFINTYNKTDVAAPFGGFK	19.5	834.728	3334.88	3335.73	47.19
		Aldh1l1	Aldehyde dehydrogenase 1 family, member L1 OS=Rattus norvegicus GN=Aldh1l1 PE=1 SV=1	tr|Q5HZB2|Q5HZB2_RAT	98875.4	1	14	AVQmGmSSVFFNKGENcIAAGR	68.6	802.743	2405.21	2406.1	47.41	m4: Oxidation (+15.99), m6: Oxidation (+15.99), c17: Carbamidomethyl (+57.02)
		Aldh1l1	Aldehyde dehydrogenase 1 family, member L1 OS=Rattus norvegicus GN=Aldh1l1 PE=1 SV=1	tr|Q5HZB2|Q5HZB2_RAT	98875.4	1	14	DLGEAALNEYLR	72.7	682.38	1362.74	1363.69	48.9
		Aldh1l1	Aldehyde dehydrogenase 1 family, member L1 OS=Rattus norvegicus GN=Aldh1l1 PE=1 SV=1	tr|Q5HZB2|Q5HZB2_RAT	98875.4	1	14	ELcDGLELENEDVYmATTFR	28.8	807.73	2420.17	2421.06	48.46	c3: Carbamidomethyl (+57.02), m15: Oxidation (+15.99)
		Aldh1l1	Aldehyde dehydrogenase 1 family, member L1 OS=Rattus norvegicus GN=Aldh1l1 PE=1 SV=1	tr|Q5HZB2|Q5HZB2_RAT	98875.4	1	14	ILPNVPEVEDSTDFFK	56.7	925.507	1849	1849.92	45.96
		Aldh1l1	Aldehyde dehydrogenase 1 family, member L1 OS=Rattus norvegicus GN=Aldh1l1 PE=1 SV=1	tr|Q5HZB2|Q5HZB2_RAT	98875.4	1	14	IQGATIPINQARPNR	28.6	550.339	1648	1648.92	47.63
		Aldh1l1	Aldehyde dehydrogenase 1 family, member L1 OS=Rattus norvegicus GN=Aldh1l1 PE=1 SV=1	tr|Q5HZB2|Q5HZB2_RAT	98875.4	1	14	KLVEYcQR	40.3	548.311	1094.61	1095.56	48.24	c6: Carbamidomethyl (+57.02)
		Aldh1l1	Aldehyde dehydrogenase 1 family, member L1 OS=Rattus norvegicus GN=Aldh1l1 PE=1 SV=1	tr|Q5HZB2|Q5HZB2_RAT	98875.4	1	14	LADVmEQHQEELATIEALDAGAVYTLALK	66.6	1053.58	3157.73	3158.59	44.85	m5: Oxidation (+15.99)
		Aldh1l1	Aldehyde dehydrogenase 1 family, member L1 OS=Rattus norvegicus GN=Aldh1l1 PE=1 SV=1	tr|Q5HZB2|Q5HZB2_RAT	98875.4	1	14	LQAGTVFINTYNK	33.7	734.929	1467.84	1468.78	48.14
		Aldh1l1	Aldehyde dehydrogenase 1 family, member L1 OS=Rattus norvegicus GN=Aldh1l1 PE=1 SV=1	tr|Q5HZB2|Q5HZB2_RAT	98875.4	1	14	LVEEVKELcDGLELENEDVYMATTFR	69.6	1034.87	3101.6	3102.46	44.8	c9: Carbamidomethyl (+57.02)
		Aldh1l1	Aldehyde dehydrogenase 1 family, member L1 OS=Rattus norvegicus GN=Aldh1l1 PE=1 SV=1	tr|Q5HZB2|Q5HZB2_RAT	98875.4	1	14	mmPASQFFK	27.2	559.777	1117.54	1118.5	40.11	m1: Oxidation (+15.99), m2: Oxidation (+15.99)
		Aldh1l1	Aldehyde dehydrogenase 1 family, member L1 OS=Rattus norvegicus GN=Aldh1l1 PE=1 SV=1	tr|Q5HZB2|Q5HZB2_RAT	98875.4	1	14	NIQLEDGK	26.8	458.762	915.509	916.474	46.22
		Aldh1l1	Aldehyde dehydrogenase 1 family, member L1 OS=Rattus norvegicus GN=Aldh1l1 PE=1 SV=1	tr|Q5HZB2|Q5HZB2_RAT	98875.4	1	14	TDVAAPFGGFK	45.5	555.311	1108.61	1109.56	46.1
		Aldh1l1	Aldehyde dehydrogenase 1 family, member L1 OS=Rattus norvegicus GN=Aldh1l1 PE=1 SV=1	tr|Q5HZB2|Q5HZB2_RAT	98875.4	1	14	YQALGAELNVLPFcSQFIPmEVINAPR	61.7	1031.9	3092.69	3093.55	46.89	c14: Carbamidomethyl (+57.02), m20: Oxidation (+15.99)
35		Aldh2	Aldehyde dehydrogenase, mitochondrial OS=Rattus norvegicus GN=Aldh2 PE=1 SV=1	sp|P11884|ALDH2_RAT	56488.5	1	3	LGPALATGNVVVMK	50.6	685.41	1368.81	1369.79	18.53
		Aldh2	Aldehyde dehydrogenase, mitochondrial OS=Rattus norvegicus GN=Aldh2 PE=1 SV=1	sp|P11884|ALDH2_RAT	56488.5	1	3	LGPALATGNVVVmK	55.4	693.4	1384.79	1385.78	7.55	m13: Oxidation (+15.99)
		Aldh2	Aldehyde dehydrogenase, mitochondrial OS=Rattus norvegicus GN=Aldh2 PE=1 SV=1	sp|P11884|ALDH2_RAT	56488.5	1	3	LLcGGGAAADR	73.4	530.77	1059.53	1060.52	11.42	c3: Carbamidomethyl (+57.02)
		Aldh2	Aldehyde dehydrogenase, mitochondrial OS=Rattus norvegicus GN=Aldh2 PE=1 SV=1	sp|P11884|ALDH2_RAT	56488.5	1	3	TEQGPQVDETQFK	68.7	753.86	1505.71	1506.71	3.569
		Aldh2	Aldehyde dehydrogenase, mitochondrial OS=Rattus norvegicus GN=Aldh2 PE=1 SV=1	sp|P11884|ALDH2_RAT	56488.5	0.998	2	LGPALATGNVVVmK	57.6	693.4	1384.79	1385.78	7.55	m13: Oxidation (+15.99)
		Aldh2	Aldehyde dehydrogenase, mitochondrial OS=Rattus norvegicus GN=Aldh2 PE=1 SV=1	sp|P11884|ALDH2_RAT	56488.5	0.998	2	TEQGPQVDETQFK	61.2	753.86	1505.71	1506.71	3.569
		Aldh2	Aldehyde dehydrogenase, mitochondrial OS=Rattus norvegicus GN=Aldh2 PE=1 SV=1	sp|P11884|ALDH2_RAT	56488.5	1	8	LGPALATGNVVVMK	47.1	685.41	1368.81	1369.79	18.53
		Aldh2	Aldehyde dehydrogenase, mitochondrial OS=Rattus norvegicus GN=Aldh2 PE=1 SV=1	sp|P11884|ALDH2_RAT	56488.5	1	8	LGPALATGNVVVmK	75.5	693.4	1384.79	1385.78	7.55	m13: Oxidation (+15.99)
		Aldh2	Aldehyde dehydrogenase, mitochondrial OS=Rattus norvegicus GN=Aldh2 PE=1 SV=1	sp|P11884|ALDH2_RAT	56488.5	1	8	LLcGGGAAADR	26.9	530.76	1059.51	1060.52	-7.437	c3: Carbamidomethyl (+57.02)
		Aldh2	Aldehyde dehydrogenase, mitochondrial OS=Rattus norvegicus GN=Aldh2 PE=1 SV=1	sp|P11884|ALDH2_RAT	56488.5	1	8	TEQGPQVDETQFK	59.1	753.86	1505.71	1506.71	3.569
		Aldh2	Aldehyde dehydrogenase, mitochondrial OS=Rattus norvegicus GN=Aldh2 PE=1 SV=1	sp|P11884|ALDH2_RAT	56488.5	1	8	TEQGPQVDETQFKK	40.9	545.61	1633.81	1634.8	8.014
		Aldh2	Aldehyde dehydrogenase, mitochondrial OS=Rattus norvegicus GN=Aldh2 PE=1 SV=1	sp|P11884|ALDH2_RAT	56488.5	1	8	TFVQEDVYDEFVER	73.4	888.43	1774.85	1775.81	22.74
		Aldh2	Aldehyde dehydrogenase, mitochondrial OS=Rattus norvegicus GN=Aldh2 PE=1 SV=1	sp|P11884|ALDH2_RAT	56488.5	1	8	TIPIDGDFFSYTR	33.2	766.381	1530.75	1531.74	7.859
		Aldh2	Aldehyde dehydrogenase, mitochondrial OS=Rattus norvegicus GN=Aldh2 PE=1 SV=1	sp|P11884|ALDH2_RAT	56488.5	1	8	VAEQTPLTALYVANLIK	45	922.544	1843.07	1844.05	15.63
		Aldh2	Aldehyde dehydrogenase, mitochondrial OS=Rattus norvegicus GN=Aldh2 PE=1 SV=1	sp|P11884|ALDH2_RAT	56488.5	1	8	VVGNPFDSR	44.5	495.76	989.505	990.5	12.5
36		Aldh4a1	Aldh4a1 protein (Fragment) OS=Rattus norvegicus GN=Aldh4a1 PE=2 SV=1	tr|B4F768|B4F768_RAT	62952.8	1	3	KEWDLKPVADR	29.5	452.92	1355.74	1356.73	13.42
		Aldh4a1	Aldh4a1 protein (Fragment) OS=Rattus norvegicus GN=Aldh4a1 PE=2 SV=1	tr|B4F768|B4F768_RAT	62952.8	1	3	NAAGNFYINDK	60.1	613.8	1225.59	1226.58	10.34
		Aldh4a1	Aldh4a1 protein (Fragment) OS=Rattus norvegicus GN=Aldh4a1 PE=2 SV=1	tr|B4F768|B4F768_RAT	62952.8	1	3	QVAQNLDR	46.5	472.25	942.485	943.496	-3.097
		Aldh4a1	Aldh4a1 protein (Fragment) OS=Rattus norvegicus GN=Aldh4a1 PE=2 SV=1	tr|B4F768|B4F768_RAT	62952.8	0.998	2	KEWDLKPVADR	37.5	452.92	1355.74	1356.73	13.42
		Aldh4a1	Aldh4a1 protein (Fragment) OS=Rattus norvegicus GN=Aldh4a1 PE=2 SV=1	tr|B4F768|B4F768_RAT	62952.8	0.998	2	NAAGNFYINDK	56.1	613.8	1225.59	1226.58	10.34
		Aldh4a1	Aldh4a1 protein (Fragment) OS=Rattus norvegicus GN=Aldh4a1 PE=2 SV=1	tr|B4F768|B4F768_RAT	62952.8	1	11	AADMLSGPR	31.4	459.23	916.445	917.451	1.829
		Aldh4a1	Aldh4a1 protein (Fragment) OS=Rattus norvegicus GN=Aldh4a1 PE=2 SV=1	tr|B4F768|B4F768_RAT	62952.8	1	11	AIEAAVLAR	37.4	457.299	912.583	913.547	47.39
		Aldh4a1	Aldh4a1 protein (Fragment) OS=Rattus norvegicus GN=Aldh4a1 PE=2 SV=1	tr|B4F768|B4F768_RAT	62952.8	1	11	ASGTNDKPGGPHYILR	93.6	561.63	1681.87	1682.86	8.499
		Aldh4a1	Aldh4a1 protein (Fragment) OS=Rattus norvegicus GN=Aldh4a1 PE=2 SV=1	tr|B4F768|B4F768_RAT	62952.8	1	11	DPQEPIMK	40.1	479.24	956.465	957.471	1.544
		Aldh4a1	Aldh4a1 protein (Fragment) OS=Rattus norvegicus GN=Aldh4a1 PE=2 SV=1	tr|B4F768|B4F768_RAT	62952.8	1	11	NAAGNFYINDK	58.3	613.8	1225.59	1226.58	10.34
		Aldh4a1	Aldh4a1 protein (Fragment) OS=Rattus norvegicus GN=Aldh4a1 PE=2 SV=1	tr|B4F768|B4F768_RAT	62952.8	1	11	QVAQNLDR	46.5	472.25	942.485	943.496	-3.097
		Aldh4a1	Aldh4a1 protein (Fragment) OS=Rattus norvegicus GN=Aldh4a1 PE=2 SV=1	tr|B4F768|B4F768_RAT	62952.8	1	11	SAFEYGGQK	42.4	493.73	985.445	986.458	-5.192
		Aldh4a1	Aldh4a1 protein (Fragment) OS=Rattus norvegicus GN=Aldh4a1 PE=2 SV=1	tr|B4F768|B4F768_RAT	62952.8	1	11	STGSVVGQQPFGGAR	40.6	724.37	1446.73	1447.73	2.61
		Aldh4a1	Aldh4a1 protein (Fragment) OS=Rattus norvegicus GN=Aldh4a1 PE=2 SV=1	tr|B4F768|B4F768_RAT	62952.8	1	11	TIVQEATR	42.6	459.26	916.505	917.505	8.259
		Aldh4a1	Aldh4a1 protein (Fragment) OS=Rattus norvegicus GN=Aldh4a1 PE=2 SV=1	tr|B4F768|B4F768_RAT	62952.8	1	11	WTSPQVIK	27.6	479.77	957.525	958.536	-3.153
		Aldh4a1	Aldh4a1 protein (Fragment) OS=Rattus norvegicus GN=Aldh4a1 PE=2 SV=1	tr|B4F768|B4F768_RAT	62952.8	1	11	YQLSPFNHGHK	55.3	664.33	1326.65	1327.65	-1.146
		Aldh4a1	Aldh4a1 protein (Fragment) OS=Rattus norvegicus GN=Aldh4a1 PE=2 SV=1	tr|B4F768|B4F768_RAT	62952.8	1	18	AADMLSGPR	41	459.23	916.445	917.451	1.829
		Aldh4a1	Aldh4a1 protein (Fragment) OS=Rattus norvegicus GN=Aldh4a1 PE=2 SV=1	tr|B4F768|B4F768_RAT	62952.8	1	18	AADmLSGPR	61.2	467.23	932.445	933.446	7.245	m4: Oxidation (+15.99)
		Aldh4a1	Aldh4a1 protein (Fragment) OS=Rattus norvegicus GN=Aldh4a1 PE=2 SV=1	tr|B4F768|B4F768_RAT	62952.8	1	18	AIEAAVLAR	51.8	457.285	912.556	913.547	18.34
		Aldh4a1	Aldh4a1 protein (Fragment) OS=Rattus norvegicus GN=Aldh4a1 PE=2 SV=1	tr|B4F768|B4F768_RAT	62952.8	1	18	ASGTNDKPGGPHYILR	70.8	561.63	1681.87	1682.86	8.499
		Aldh4a1	Aldh4a1 protein (Fragment) OS=Rattus norvegicus GN=Aldh4a1 PE=2 SV=1	tr|B4F768|B4F768_RAT	62952.8	1	18	DPQEPImK	36.9	487.24	972.465	973.466	6.742	m7: Oxidation (+15.99)
		Aldh4a1	Aldh4a1 protein (Fragment) OS=Rattus norvegicus GN=Aldh4a1 PE=2 SV=1	tr|B4F768|B4F768_RAT	62952.8	1	18	DPQEPIMK	37.7	479.24	956.465	957.471	1.544
		Aldh4a1	Aldh4a1 protein (Fragment) OS=Rattus norvegicus GN=Aldh4a1 PE=2 SV=1	tr|B4F768|B4F768_RAT	62952.8	1	18	ETHKPLGDWR	22.2	413.55	1237.63	1238.63	6.137
		Aldh4a1	Aldh4a1 protein (Fragment) OS=Rattus norvegicus GN=Aldh4a1 PE=2 SV=1	tr|B4F768|B4F768_RAT	62952.8	1	18	FcYADK	33.8	402.17	802.325	803.339	-8.2	c2: Carbamidomethyl (+57.02)
		Aldh4a1	Aldh4a1 protein (Fragment) OS=Rattus norvegicus GN=Aldh4a1 PE=2 SV=1	tr|B4F768|B4F768_RAT	62952.8	1	18	KEWDLKPVADR	46.8	452.92	1355.74	1356.73	13.42
		Aldh4a1	Aldh4a1 protein (Fragment) OS=Rattus norvegicus GN=Aldh4a1 PE=2 SV=1	tr|B4F768|B4F768_RAT	62952.8	1	18	LAGEcGGK	42.3	396.19	790.365	791.372	1.153	c5: Carbamidomethyl (+57.02)
		Aldh4a1	Aldh4a1 protein (Fragment) OS=Rattus norvegicus GN=Aldh4a1 PE=2 SV=1	tr|B4F768|B4F768_RAT	62952.8	1	18	LYVPQSLWPQIK	32	736.43	1470.85	1471.83	14.8
		Aldh4a1	Aldh4a1 protein (Fragment) OS=Rattus norvegicus GN=Aldh4a1 PE=2 SV=1	tr|B4F768|B4F768_RAT	62952.8	1	18	NAAGNFYINDK	71.7	613.8	1225.59	1226.58	10.34
		Aldh4a1	Aldh4a1 protein (Fragment) OS=Rattus norvegicus GN=Aldh4a1 PE=2 SV=1	tr|B4F768|B4F768_RAT	62952.8	1	18	QVAQNLDR	49.8	472.25	942.485	943.496	-3.097
		Aldh4a1	Aldh4a1 protein (Fragment) OS=Rattus norvegicus GN=Aldh4a1 PE=2 SV=1	tr|B4F768|B4F768_RAT	62952.8	1	18	SAFEYGGQK	39.7	493.733	985.451	986.458	0.2008
		Aldh4a1	Aldh4a1 protein (Fragment) OS=Rattus norvegicus GN=Aldh4a1 PE=2 SV=1	tr|B4F768|B4F768_RAT	62952.8	1	18	TIVQEATR	45	459.26	916.505	917.505	8.259
		Aldh4a1	Aldh4a1 protein (Fragment) OS=Rattus norvegicus GN=Aldh4a1 PE=2 SV=1	tr|B4F768|B4F768_RAT	62952.8	1	18	TMVGQGK	32.5	360.69	719.365	720.371	2.329
		Aldh4a1	Aldh4a1 protein (Fragment) OS=Rattus norvegicus GN=Aldh4a1 PE=2 SV=1	tr|B4F768|B4F768_RAT	62952.8	1	18	VANEPILAFTQGSPER	98.4	864.969	1727.92	1728.89	22.54
		Aldh4a1	Aldh4a1 protein (Fragment) OS=Rattus norvegicus GN=Aldh4a1 PE=2 SV=1	tr|B4F768|B4F768_RAT	62952.8	1	18	VGNPAEDFGTFFSAVIDAK	26.3	992.99	1983.97	1984.97	3.767
		Aldh4a1	Aldh4a1 protein (Fragment) OS=Rattus norvegicus GN=Aldh4a1 PE=2 SV=1	tr|B4F768|B4F768_RAT	62952.8	1	18	WTSPQVIK	30.4	479.77	957.526	958.536	-2.422
		Aldh4a1	Aldh4a1 protein (Fragment) OS=Rattus norvegicus GN=Aldh4a1 PE=2 SV=1	tr|B4F768|B4F768_RAT	62952.8	1	18	YQLSPFNHGHK	49.9	664.33	1326.65	1327.65	-1.146
		Aldh4a1	Aldh4a1 protein (Fragment) OS=Rattus norvegicus GN=Aldh4a1 PE=2 SV=1	tr|B4F768|B4F768_RAT	62952.8	1	9	AADMLSGPR	62.7	459.23	916.445	917.451	1.829
		Aldh4a1	Aldh4a1 protein (Fragment) OS=Rattus norvegicus GN=Aldh4a1 PE=2 SV=1	tr|B4F768|B4F768_RAT	62952.8	1	9	ASGTNDKPGGPHYILR	62	561.63	1681.87	1682.86	8.499
		Aldh4a1	Aldh4a1 protein (Fragment) OS=Rattus norvegicus GN=Aldh4a1 PE=2 SV=1	tr|B4F768|B4F768_RAT	62952.8	1	9	KEWDLKPVADR	43.2	452.91	1355.71	1356.73	-8.696
		Aldh4a1	Aldh4a1 protein (Fragment) OS=Rattus norvegicus GN=Aldh4a1 PE=2 SV=1	tr|B4F768|B4F768_RAT	62952.8	1	9	NAAGNFYINDK	58.5	613.8	1225.59	1226.58	10.34
		Aldh4a1	Aldh4a1 protein (Fragment) OS=Rattus norvegicus GN=Aldh4a1 PE=2 SV=1	tr|B4F768|B4F768_RAT	62952.8	1	9	QVAQNLDR	44.2	472.254	942.493	943.496	4.534
		Aldh4a1	Aldh4a1 protein (Fragment) OS=Rattus norvegicus GN=Aldh4a1 PE=2 SV=1	tr|B4F768|B4F768_RAT	62952.8	1	9	SAFEYGGQK	42.3	493.73	985.445	986.458	-5.192
		Aldh4a1	Aldh4a1 protein (Fragment) OS=Rattus norvegicus GN=Aldh4a1 PE=2 SV=1	tr|B4F768|B4F768_RAT	62952.8	1	9	STGSVVGQQPFGGAR	27.9	724.37	1446.73	1447.73	2.61
		Aldh4a1	Aldh4a1 protein (Fragment) OS=Rattus norvegicus GN=Aldh4a1 PE=2 SV=1	tr|B4F768|B4F768_RAT	62952.8	1	9	TIVQEATR	42.6	459.26	916.505	917.505	8.259
		Aldh4a1	Aldh4a1 protein (Fragment) OS=Rattus norvegicus GN=Aldh4a1 PE=2 SV=1	tr|B4F768|B4F768_RAT	62952.8	1	9	WTSPQVIK	37.1	479.77	957.525	958.536	-3.153
37		Aldh6a1	Methylmalonate-semialdehyde dehydrogenase [acylating], mitochondrial OS=Rattus norvegicus GN=Aldh6a1 PE=1 SV=1	sp|Q02253|MMSA_RAT,tr|G3V7J0|G3V7J0_RAT	57808.1	1	10	AFPAWADTSILSR	27.1	717.89	1433.77	1434.74	24.45
		Aldh6a1	Methylmalonate-semialdehyde dehydrogenase [acylating], mitochondrial OS=Rattus norvegicus GN=Aldh6a1 PE=1 SV=1	sp|Q02253|MMSA_RAT,tr|G3V7J0|G3V7J0_RAT	57808.1	1	10	AISFVGSNQAGEYIFER	31.8	944.47	1886.93	1887.92	4.861
		Aldh6a1	Methylmalonate-semialdehyde dehydrogenase [acylating], mitochondrial OS=Rattus norvegicus GN=Aldh6a1 PE=1 SV=1	sp|Q02253|MMSA_RAT,tr|G3V7J0|G3V7J0_RAT	57808.1	1	10	EGASILLDGR	37.5	515.78	1029.55	1030.55	-0.2154
		Aldh6a1	Methylmalonate-semialdehyde dehydrogenase [acylating], mitochondrial OS=Rattus norvegicus GN=Aldh6a1 PE=1 SV=1	sp|Q02253|MMSA_RAT,tr|G3V7J0|G3V7J0_RAT	57808.1	1	10	GDTNFYGK	42.1	451.21	900.405	901.405	8.407
		Aldh6a1	Methylmalonate-semialdehyde dehydrogenase [acylating], mitochondrial OS=Rattus norvegicus GN=Aldh6a1 PE=1 SV=1	sp|Q02253|MMSA_RAT,tr|G3V7J0|G3V7J0_RAT	57808.1	1	10	LITLEQGK	45.1	451.276	900.538	901.535	11.36
		Aldh6a1	Methylmalonate-semialdehyde dehydrogenase [acylating], mitochondrial OS=Rattus norvegicus GN=Aldh6a1 PE=1 SV=1	sp|Q02253|MMSA_RAT,tr|G3V7J0|G3V7J0_RAT	57808.1	1	10	QQVLLR	35.8	378.74	755.465	756.473	-0.02901
		Aldh6a1	Methylmalonate-semialdehyde dehydrogenase [acylating], mitochondrial OS=Rattus norvegicus GN=Aldh6a1 PE=1 SV=1	sp|Q02253|MMSA_RAT,tr|G3V7J0|G3V7J0_RAT	57808.1	1	10	RVQANMGAK	49.1	487.76	973.505	974.52	-7.513
		Aldh6a1	Methylmalonate-semialdehyde dehydrogenase [acylating], mitochondrial OS=Rattus norvegicus GN=Aldh6a1 PE=1 SV=1	sp|Q02253|MMSA_RAT,tr|G3V7J0|G3V7J0_RAT	57808.1	1	10	TLADAEGDVFR	62.9	597.3	1192.59	1193.58	10.79
		Aldh6a1	Methylmalonate-semialdehyde dehydrogenase [acylating], mitochondrial OS=Rattus norvegicus GN=Aldh6a1 PE=1 SV=1	sp|Q02253|MMSA_RAT,tr|G3V7J0|G3V7J0_RAT	57808.1	1	10	VPGATmLLAK	63.5	508.8	1015.59	1016.58	11.47	m6: Oxidation (+15.99)
		Aldh6a1	Methylmalonate-semialdehyde dehydrogenase [acylating], mitochondrial OS=Rattus norvegicus GN=Aldh6a1 PE=1 SV=1	sp|Q02253|MMSA_RAT,tr|G3V7J0|G3V7J0_RAT	57808.1	1	10	VQANmGAK	29.5	417.71	833.405	834.414	-1.363	m5: Oxidation (+15.99)
		Aldh6a1	Methylmalonate-semialdehyde dehydrogenase [acylating], mitochondrial OS=Rattus norvegicus GN=Aldh6a1 PE=1 SV=1	sp|Q02253|MMSA_RAT,tr|G3V7J0|G3V7J0_RAT	57808.1	1	25	AEmEAAVAAcK	96.2	583.77	1165.53	1166.52	12.6	m3: Oxidation (+15.99), c10: Carbamidomethyl (+57.02)
		Aldh6a1	Methylmalonate-semialdehyde dehydrogenase [acylating], mitochondrial OS=Rattus norvegicus GN=Aldh6a1 PE=1 SV=1	sp|Q02253|MMSA_RAT,tr|G3V7J0|G3V7J0_RAT	57808.1	1	25	AFPAWADTSILSR	82.4	717.886	1433.76	1434.74	18.51
		Aldh6a1	Methylmalonate-semialdehyde dehydrogenase [acylating], mitochondrial OS=Rattus norvegicus GN=Aldh6a1 PE=1 SV=1	sp|Q02253|MMSA_RAT,tr|G3V7J0|G3V7J0_RAT	57808.1	1	25	AISFVGSNQAGEYIFER	67.5	944.48	1886.95	1887.92	15.45
		Aldh6a1	Methylmalonate-semialdehyde dehydrogenase [acylating], mitochondrial OS=Rattus norvegicus GN=Aldh6a1 PE=1 SV=1	sp|Q02253|MMSA_RAT,tr|G3V7J0|G3V7J0_RAT	57808.1	1	25	cmALSTAVLVGEAK	71	733.384	1464.75	1465.74	14.07	c1: Carbamidomethyl (+57.02), m2: Oxidation (+15.99)
		Aldh6a1	Methylmalonate-semialdehyde dehydrogenase [acylating], mitochondrial OS=Rattus norvegicus GN=Aldh6a1 PE=1 SV=1	sp|Q02253|MMSA_RAT,tr|G3V7J0|G3V7J0_RAT	57808.1	1	25	cmALSTAVLVGEAKK	67.4	531.95	1592.83	1593.83	0.892	c1: Carbamidomethyl (+57.02), m2: Oxidation (+15.99)
		Aldh6a1	Methylmalonate-semialdehyde dehydrogenase [acylating], mitochondrial OS=Rattus norvegicus GN=Aldh6a1 PE=1 SV=1	sp|Q02253|MMSA_RAT,tr|G3V7J0|G3V7J0_RAT	57808.1	1	25	DMDLYSYR	43.2	531.74	1061.47	1062.46	15.6
		Aldh6a1	Methylmalonate-semialdehyde dehydrogenase [acylating], mitochondrial OS=Rattus norvegicus GN=Aldh6a1 PE=1 SV=1	sp|Q02253|MMSA_RAT,tr|G3V7J0|G3V7J0_RAT	57808.1	1	25	DmDLYSYR	46.7	539.73	1077.45	1078.45	1.542	m2: Oxidation (+15.99)
		Aldh6a1	Methylmalonate-semialdehyde dehydrogenase [acylating], mitochondrial OS=Rattus norvegicus GN=Aldh6a1 PE=1 SV=1	sp|Q02253|MMSA_RAT,tr|G3V7J0|G3V7J0_RAT	57808.1	1	25	EGASILLDGR	59	515.78	1029.55	1030.55	-0.2154
		Aldh6a1	Methylmalonate-semialdehyde dehydrogenase [acylating], mitochondrial OS=Rattus norvegicus GN=Aldh6a1 PE=1 SV=1	sp|Q02253|MMSA_RAT,tr|G3V7J0|G3V7J0_RAT	57808.1	1	25	EGASILLDGRK	56.2	579.83	1157.65	1158.65	4.124
		Aldh6a1	Methylmalonate-semialdehyde dehydrogenase [acylating], mitochondrial OS=Rattus norvegicus GN=Aldh6a1 PE=1 SV=1	sp|Q02253|MMSA_RAT,tr|G3V7J0|G3V7J0_RAT	57808.1	1	25	ENLKEIAR	36.9	486.78	971.545	972.547	5.53
		Aldh6a1	Methylmalonate-semialdehyde dehydrogenase [acylating], mitochondrial OS=Rattus norvegicus GN=Aldh6a1 PE=1 SV=1	sp|Q02253|MMSA_RAT,tr|G3V7J0|G3V7J0_RAT	57808.1	1	25	ENTLNQLVGAAFGAAGQR	52.3	908.98	1815.95	1816.93	12.43
		Aldh6a1	Methylmalonate-semialdehyde dehydrogenase [acylating], mitochondrial OS=Rattus norvegicus GN=Aldh6a1 PE=1 SV=1	sp|Q02253|MMSA_RAT,tr|G3V7J0|G3V7J0_RAT	57808.1	1	25	ERVcNLIDSGAK	28.6	454.57	1360.69	1361.68	8.179	c4: Carbamidomethyl (+57.02)
		Aldh6a1	Methylmalonate-semialdehyde dehydrogenase [acylating], mitochondrial OS=Rattus norvegicus GN=Aldh6a1 PE=1 SV=1	sp|Q02253|MMSA_RAT,tr|G3V7J0|G3V7J0_RAT	57808.1	1	25	ERVcNLIDSGAK	54.5	681.35	1360.69	1361.68	6.178	c4: Carbamidomethyl (+57.02)
		Aldh6a1	Methylmalonate-semialdehyde dehydrogenase [acylating], mitochondrial OS=Rattus norvegicus GN=Aldh6a1 PE=1 SV=1	sp|Q02253|MMSA_RAT,tr|G3V7J0|G3V7J0_RAT	57808.1	1	25	GDTNFYGK	46	451.21	900.405	901.405	8.407
		Aldh6a1	Methylmalonate-semialdehyde dehydrogenase [acylating], mitochondrial OS=Rattus norvegicus GN=Aldh6a1 PE=1 SV=1	sp|Q02253|MMSA_RAT,tr|G3V7J0|G3V7J0_RAT	57808.1	1	25	KWLPELVER	39.5	585.345	1168.67	1169.67	11.98
		Aldh6a1	Methylmalonate-semialdehyde dehydrogenase [acylating], mitochondrial OS=Rattus norvegicus GN=Aldh6a1 PE=1 SV=1	sp|Q02253|MMSA_RAT,tr|G3V7J0|G3V7J0_RAT	57808.1	1	25	LITLEQGK	51.4	451.278	900.542	901.535	15.5
		Aldh6a1	Methylmalonate-semialdehyde dehydrogenase [acylating], mitochondrial OS=Rattus norvegicus GN=Aldh6a1 PE=1 SV=1	sp|Q02253|MMSA_RAT,tr|G3V7J0|G3V7J0_RAT	57808.1	1	25	NHGVVmPDANK	30.3	399.86	1196.56	1197.57	-2.265	m6: Oxidation (+15.99)
		Aldh6a1	Methylmalonate-semialdehyde dehydrogenase [acylating], mitochondrial OS=Rattus norvegicus GN=Aldh6a1 PE=1 SV=1	sp|Q02253|MMSA_RAT,tr|G3V7J0|G3V7J0_RAT	57808.1	1	25	NHGVVMPDANK	62	591.29	1180.57	1181.57	-0.4417
		Aldh6a1	Methylmalonate-semialdehyde dehydrogenase [acylating], mitochondrial OS=Rattus norvegicus GN=Aldh6a1 PE=1 SV=1	sp|Q02253|MMSA_RAT,tr|G3V7J0|G3V7J0_RAT	57808.1	1	25	NHGVVmPDANK	65.2	599.29	1196.57	1197.57	3.81	m6: Oxidation (+15.99)
		Aldh6a1	Methylmalonate-semialdehyde dehydrogenase [acylating], mitochondrial OS=Rattus norvegicus GN=Aldh6a1 PE=1 SV=1	sp|Q02253|MMSA_RAT,tr|G3V7J0|G3V7J0_RAT	57808.1	1	25	QGIQFYTQLK	60.7	613.347	1224.68	1225.66	23.77
		Aldh6a1	Methylmalonate-semialdehyde dehydrogenase [acylating], mitochondrial OS=Rattus norvegicus GN=Aldh6a1 PE=1 SV=1	sp|Q02253|MMSA_RAT,tr|G3V7J0|G3V7J0_RAT	57808.1	1	25	QQVLLR	35.8	378.74	755.465	756.473	-0.02901
		Aldh6a1	Methylmalonate-semialdehyde dehydrogenase [acylating], mitochondrial OS=Rattus norvegicus GN=Aldh6a1 PE=1 SV=1	sp|Q02253|MMSA_RAT,tr|G3V7J0|G3V7J0_RAT	57808.1	1	25	RVQANmGAK	49.4	495.761	989.507	990.515	-0.2796	m6: Oxidation (+15.99)
		Aldh6a1	Methylmalonate-semialdehyde dehydrogenase [acylating], mitochondrial OS=Rattus norvegicus GN=Aldh6a1 PE=1 SV=1	sp|Q02253|MMSA_RAT,tr|G3V7J0|G3V7J0_RAT	57808.1	1	25	RVQANMGAK	64.5	487.76	973.505	974.52	-7.513
		Aldh6a1	Methylmalonate-semialdehyde dehydrogenase [acylating], mitochondrial OS=Rattus norvegicus GN=Aldh6a1 PE=1 SV=1	sp|Q02253|MMSA_RAT,tr|G3V7J0|G3V7J0_RAT	57808.1	1	25	SSFRGDTNFYGK	39.2	460.22	1377.64	1378.64	4.934
		Aldh6a1	Methylmalonate-semialdehyde dehydrogenase [acylating], mitochondrial OS=Rattus norvegicus GN=Aldh6a1 PE=1 SV=1	sp|Q02253|MMSA_RAT,tr|G3V7J0|G3V7J0_RAT	57808.1	1	25	SSFRGDTNFYGK	44.9	689.83	1377.65	1378.64	10.21
		Aldh6a1	Methylmalonate-semialdehyde dehydrogenase [acylating], mitochondrial OS=Rattus norvegicus GN=Aldh6a1 PE=1 SV=1	sp|Q02253|MMSA_RAT,tr|G3V7J0|G3V7J0_RAT	57808.1	1	25	TITSQWK	43.1	432.24	862.465	863.462	12.13
		Aldh6a1	Methylmalonate-semialdehyde dehydrogenase [acylating], mitochondrial OS=Rattus norvegicus GN=Aldh6a1 PE=1 SV=1	sp|Q02253|MMSA_RAT,tr|G3V7J0|G3V7J0_RAT	57808.1	1	25	TLADAEGDVFR	75.4	597.3	1192.59	1193.58	10.79
		Aldh6a1	Methylmalonate-semialdehyde dehydrogenase [acylating], mitochondrial OS=Rattus norvegicus GN=Aldh6a1 PE=1 SV=1	sp|Q02253|MMSA_RAT,tr|G3V7J0|G3V7J0_RAT	57808.1	1	25	VcNLIDSGAK	63.9	538.78	1075.55	1076.54	11.25	c2: Carbamidomethyl (+57.02)
		Aldh6a1	Methylmalonate-semialdehyde dehydrogenase [acylating], mitochondrial OS=Rattus norvegicus GN=Aldh6a1 PE=1 SV=1	sp|Q02253|MMSA_RAT,tr|G3V7J0|G3V7J0_RAT	57808.1	1	25	VPGATmLLAK	51.4	508.8	1015.59	1016.58	11.47	m6: Oxidation (+15.99)
		Aldh6a1	Methylmalonate-semialdehyde dehydrogenase [acylating], mitochondrial OS=Rattus norvegicus GN=Aldh6a1 PE=1 SV=1	sp|Q02253|MMSA_RAT,tr|G3V7J0|G3V7J0_RAT	57808.1	1	25	VPGATMLLAK	67.5	500.8	999.585	1000.59	6.574
		Aldh6a1	Methylmalonate-semialdehyde dehydrogenase [acylating], mitochondrial OS=Rattus norvegicus GN=Aldh6a1 PE=1 SV=1	sp|Q02253|MMSA_RAT,tr|G3V7J0|G3V7J0_RAT	57808.1	1	25	VQANMGAK	28.9	409.71	817.405	818.419	-7.602
		Aldh6a1	Methylmalonate-semialdehyde dehydrogenase [acylating], mitochondrial OS=Rattus norvegicus GN=Aldh6a1 PE=1 SV=1	sp|Q02253|MMSA_RAT,tr|G3V7J0|G3V7J0_RAT	57808.1	1	25	VQANmGAK	36.9	417.71	833.405	834.414	-1.363	m5: Oxidation (+15.99)
		Aldh6a1	Methylmalonate-semialdehyde dehydrogenase [acylating], mitochondrial OS=Rattus norvegicus GN=Aldh6a1 PE=1 SV=1	sp|Q02253|MMSA_RAT,tr|G3V7J0|G3V7J0_RAT	57808.1	1	25	WIDIHNPATNEVVGR	69.3	574.31	1719.91	1720.88	22.55
38		Aldh7a1	Alpha-aminoadipic semialdehyde dehydrogenase OS=Rattus norvegicus GN=Aldh7a1 PE=1 SV=2	sp|Q64057|AL7A1_RAT	58749.4	1	4	EGGTVVYGGK	28.5	483.75	965.485	966.489	3.599
		Aldh7a1	Alpha-aminoadipic semialdehyde dehydrogenase OS=Rattus norvegicus GN=Aldh7a1 PE=1 SV=2	sp|Q64057|AL7A1_RAT	58749.4	1	4	ETFAPILYVFK	52.4	664.37	1326.73	1327.73	2.243
		Aldh7a1	Alpha-aminoadipic semialdehyde dehydrogenase OS=Rattus norvegicus GN=Aldh7a1 PE=1 SV=2	sp|Q64057|AL7A1_RAT	58749.4	1	4	GAPTTSLVSIAVTK	74.3	672.9	1343.79	1344.77	14.34
		Aldh7a1	Alpha-aminoadipic semialdehyde dehydrogenase OS=Rattus norvegicus GN=Aldh7a1 PE=1 SV=2	sp|Q64057|AL7A1_RAT	58749.4	1	4	LVSLEmGK	27.6	446.74	891.465	892.481	-9.229	m6: Oxidation (+15.99)
39		Aldh9a1	4-trimethylaminobutyraldehyde dehydrogenase OS=Rattus norvegicus GN=Aldh9a1 PE=1 SV=1	sp|Q9JLJ3|AL9A1_RAT,tr|G3V6J0|G3V6J0_RAT	53653.2	0.999	3	AFEPATGR	26	424.72	847.425	848.426	7.753
		Aldh9a1	4-trimethylaminobutyraldehyde dehydrogenase OS=Rattus norvegicus GN=Aldh9a1 PE=1 SV=1	sp|Q9JLJ3|AL9A1_RAT,tr|G3V6J0|G3V6J0_RAT	53653.2	0.999	3	EVNLAVENAK	44.7	543.8	1085.59	1086.58	12.68
		Aldh9a1	4-trimethylaminobutyraldehyde dehydrogenase OS=Rattus norvegicus GN=Aldh9a1 PE=1 SV=1	sp|Q9JLJ3|AL9A1_RAT,tr|G3V6J0|G3V6J0_RAT	53653.2	0.999	3	VEPVDASGTEK	37.5	566.28	1130.55	1131.55	-0.1961
40		Aldoa	Fructose-bisphosphate aldolase A OS=Rattus norvegicus GN=Aldoa PE=1 SV=2	sp|P05065|ALDOA_RAT,tr|G3V900|G3V900_RAT	39352.6	1	3	ADDGRPFPQVIK	39.5	448.24	1341.7	1342.71	-4.616
		Aldoa	Fructose-bisphosphate aldolase A OS=Rattus norvegicus GN=Aldoa PE=1 SV=2	sp|P05065|ALDOA_RAT,tr|G3V900|G3V900_RAT	39352.6	1	3	ALQASALK	47.3	401.25	800.485	801.483	12.2
		Aldoa	Fructose-bisphosphate aldolase A OS=Rattus norvegicus GN=Aldoa PE=1 SV=2	sp|P05065|ALDOA_RAT,tr|G3V900|G3V900_RAT	39352.6	1	3	GILAADESTGSIAK	70	666.86	1331.71	1332.7	8.988
		Aldoa	Fructose-bisphosphate aldolase A OS=Rattus norvegicus GN=Aldoa PE=1 SV=2	sp|P05065|ALDOA_RAT,tr|G3V900|G3V900_RAT	39352.6	1	3	VLAAVYK	54.8	382.24	762.465	763.471	1.936
41		Aldob	Fructose-bisphosphate aldolase B OS=Rattus norvegicus GN=Aldob PE=1 SV=2	sp|P00884|ALDOB_RAT,tr|Q66HT1|Q66HT1_RAT	39618.5	1	7	ALQASALAAWGGK	69.7	622.35	1242.69	1243.68	10.68
		Aldob	Fructose-bisphosphate aldolase B OS=Rattus norvegicus GN=Aldob PE=1 SV=2	sp|P00884|ALDOB_RAT,tr|Q66HT1|Q66HT1_RAT	39618.5	1	7	ELSEIAQR	44.7	473.26	944.505	945.5	13.41
		Aldob	Fructose-bisphosphate aldolase B OS=Rattus norvegicus GN=Aldob PE=1 SV=2	sp|P00884|ALDOB_RAT,tr|Q66HT1|Q66HT1_RAT	39618.5	1	7	ETTIQGLDGLSER	76.3	709.865	1417.71	1418.71	6.512
		Aldob	Fructose-bisphosphate aldolase B OS=Rattus norvegicus GN=Aldob PE=1 SV=2	sp|P00884|ALDOB_RAT,tr|Q66HT1|Q66HT1_RAT	39618.5	1	7	GILAADESVGTmGNR	46.5	753.87	1505.73	1506.72	7.21	m12: Oxidation (+15.99)
		Aldob	Fructose-bisphosphate aldolase B OS=Rattus norvegicus GN=Aldob PE=1 SV=2	sp|P00884|ALDOB_RAT,tr|Q66HT1|Q66HT1_RAT	39618.5	1	7	LDQGGAPLAGTNK	73.9	621.33	1240.65	1241.65	3.204
		Aldob	Fructose-bisphosphate aldolase B OS=Rattus norvegicus GN=Aldob PE=1 SV=2	sp|P00884|ALDOB_RAT,tr|Q66HT1|Q66HT1_RAT	39618.5	1	7	VLAAVYK	54.8	382.24	762.465	763.471	1.936
		Aldob	Fructose-bisphosphate aldolase B OS=Rattus norvegicus GN=Aldob PE=1 SV=2	sp|P00884|ALDOB_RAT,tr|Q66HT1|Q66HT1_RAT	39618.5	1	7	YTPEQVAmATVTALHR	51.2	601.98	1802.92	1803.91	10.86	m8: Oxidation (+15.99)
		Aldob	Fructose-bisphosphate aldolase B OS=Rattus norvegicus GN=Aldob PE=1 SV=2	sp|P00884|ALDOB_RAT,tr|Q66HT1|Q66HT1_RAT	39618.5	1	11	ALQASALAAWGGK	86.5	622.35	1242.69	1243.68	10.68
		Aldob	Fructose-bisphosphate aldolase B OS=Rattus norvegicus GN=Aldob PE=1 SV=2	sp|P00884|ALDOB_RAT,tr|Q66HT1|Q66HT1_RAT	39618.5	1	11	ATQEAFmK	47.6	471.23	940.445	941.44	13.77	m7: Oxidation (+15.99)
		Aldob	Fructose-bisphosphate aldolase B OS=Rattus norvegicus GN=Aldob PE=1 SV=2	sp|P00884|ALDOB_RAT,tr|Q66HT1|Q66HT1_RAT	39618.5	1	11	ELSEIAQR	43.9	473.26	944.505	945.5	13.41
		Aldob	Fructose-bisphosphate aldolase B OS=Rattus norvegicus GN=Aldob PE=1 SV=2	sp|P00884|ALDOB_RAT,tr|Q66HT1|Q66HT1_RAT	39618.5	1	11	ETTIQGLDGLSER	89.2	709.866	1417.72	1418.71	9.345
		Aldob	Fructose-bisphosphate aldolase B OS=Rattus norvegicus GN=Aldob PE=1 SV=2	sp|P00884|ALDOB_RAT,tr|Q66HT1|Q66HT1_RAT	39618.5	1	11	FPALTSEQKK	48.8	574.82	1147.63	1148.63	1.374
		Aldob	Fructose-bisphosphate aldolase B OS=Rattus norvegicus GN=Aldob PE=1 SV=2	sp|P00884|ALDOB_RAT,tr|Q66HT1|Q66HT1_RAT	39618.5	1	11	GILAADESVGTmGNR	85.8	753.87	1505.73	1506.72	7.21	m12: Oxidation (+15.99)
		Aldob	Fructose-bisphosphate aldolase B OS=Rattus norvegicus GN=Aldob PE=1 SV=2	sp|P00884|ALDOB_RAT,tr|Q66HT1|Q66HT1_RAT	39618.5	1	11	IKVENTEENRR	36.6	463.25	1386.73	1387.73	4.757
		Aldob	Fructose-bisphosphate aldolase B OS=Rattus norvegicus GN=Aldob PE=1 SV=2	sp|P00884|ALDOB_RAT,tr|Q66HT1|Q66HT1_RAT	39618.5	1	11	LDQGGAPLAGTNK	85.4	621.33	1240.65	1241.65	3.204
		Aldob	Fructose-bisphosphate aldolase B OS=Rattus norvegicus GN=Aldob PE=1 SV=2	sp|P00884|ALDOB_RAT,tr|Q66HT1|Q66HT1_RAT	39618.5	1	11	LSFSYGR	28.9	415.22	828.425	829.42	15.04
		Aldob	Fructose-bisphosphate aldolase B OS=Rattus norvegicus GN=Aldob PE=1 SV=2	sp|P00884|ALDOB_RAT,tr|Q66HT1|Q66HT1_RAT	39618.5	1	11	VLAAVYK	40.8	382.24	762.465	763.471	1.936
		Aldob	Fructose-bisphosphate aldolase B OS=Rattus norvegicus GN=Aldob PE=1 SV=2	sp|P00884|ALDOB_RAT,tr|Q66HT1|Q66HT1_RAT	39618.5	1	11	YTPEQVAmATVTALHR	63.1	601.98	1802.92	1803.91	10.86	m8: Oxidation (+15.99)
		Aldob	Fructose-bisphosphate aldolase B OS=Rattus norvegicus GN=Aldob PE=1 SV=2	sp|P00884|ALDOB_RAT,tr|Q66HT1|Q66HT1_RAT	39618.5	1	7	ALQASALAAWGGK	76.7	622.35	1242.69	1243.68	10.68
		Aldob	Fructose-bisphosphate aldolase B OS=Rattus norvegicus GN=Aldob PE=1 SV=2	sp|P00884|ALDOB_RAT,tr|Q66HT1|Q66HT1_RAT	39618.5	1	7	ATQEAFmK	39.2	471.22	940.425	941.44	-7.475	m7: Oxidation (+15.99)
		Aldob	Fructose-bisphosphate aldolase B OS=Rattus norvegicus GN=Aldob PE=1 SV=2	sp|P00884|ALDOB_RAT,tr|Q66HT1|Q66HT1_RAT	39618.5	1	7	ELSEIAQR	43.6	473.26	944.505	945.5	13.41
		Aldob	Fructose-bisphosphate aldolase B OS=Rattus norvegicus GN=Aldob PE=1 SV=2	sp|P00884|ALDOB_RAT,tr|Q66HT1|Q66HT1_RAT	39618.5	1	7	ETTIQGLDGLSER	48.7	709.86	1417.71	1418.71	0.196
		Aldob	Fructose-bisphosphate aldolase B OS=Rattus norvegicus GN=Aldob PE=1 SV=2	sp|P00884|ALDOB_RAT,tr|Q66HT1|Q66HT1_RAT	39618.5	1	7	IKVENTEENRR	31.9	463.25	1386.73	1387.73	4.757
		Aldob	Fructose-bisphosphate aldolase B OS=Rattus norvegicus GN=Aldob PE=1 SV=2	sp|P00884|ALDOB_RAT,tr|Q66HT1|Q66HT1_RAT	39618.5	1	7	LDQGGAPLAGTNK	59.7	621.33	1240.65	1241.65	3.204
		Aldob	Fructose-bisphosphate aldolase B OS=Rattus norvegicus GN=Aldob PE=1 SV=2	sp|P00884|ALDOB_RAT,tr|Q66HT1|Q66HT1_RAT	39618.5	1	7	YTPEQVAmATVTALHR	50	601.98	1802.92	1803.91	10.86	m8: Oxidation (+15.99)
42		Arg1	Arginase-1 OS=Rattus norvegicus GN=Arg1 PE=1 SV=2	sp|P07824|ARGI1_RAT	34973.7	1	8	DIVYIGLR	57.6	474.78	947.545	948.551	1.347
		Arg1	Arginase-1 OS=Rattus norvegicus GN=Arg1 PE=1 SV=2	sp|P07824|ARGI1_RAT	34973.7	1	8	DVDPGEHYIIK	72.7	643.33	1284.65	1285.64	7.917
		Arg1	Arginase-1 OS=Rattus norvegicus GN=Arg1 PE=1 SV=2	sp|P07824|ARGI1_RAT	34973.7	1	8	GPAALRK	27.5	356.73	711.445	712.447	8.672
		Arg1	Arginase-1 OS=Rattus norvegicus GN=Arg1 PE=1 SV=2	sp|P07824|ARGI1_RAT	34973.7	1	8	LKETEYNVR	24.7	384.54	1150.6	1151.61	-0.08505
		Arg1	Arginase-1 OS=Rattus norvegicus GN=Arg1 PE=1 SV=2	sp|P07824|ARGI1_RAT	34973.7	1	8	LKETEYNVR	43.6	576.31	1150.61	1151.61	6.233
		Arg1	Arginase-1 OS=Rattus norvegicus GN=Arg1 PE=1 SV=2	sp|P07824|ARGI1_RAT	34973.7	1	8	TGLLSGLDImEVNPTLGK	28.8	937.53	1873.05	1873.99	31.14	m10: Oxidation (+15.99)
		Arg1	Arginase-1 OS=Rattus norvegicus GN=Arg1 PE=1 SV=2	sp|P07824|ARGI1_RAT	34973.7	1	8	TPEEVTR	57.3	416.22	830.425	831.421	14.41
		Arg1	Arginase-1 OS=Rattus norvegicus GN=Arg1 PE=1 SV=2	sp|P07824|ARGI1_RAT	34973.7	1	8	VmEETFSYLLGR	77.3	730.87	1459.73	1460.71	16.2	m2: Oxidation (+15.99)
		Arg1	Arginase-1 OS=Rattus norvegicus GN=Arg1 PE=1 SV=2	sp|P07824|ARGI1_RAT	34973.7	1	8	YFSmTEVDK	52.3	568.25	1134.49	1135.5	-4.348	m4: Oxidation (+15.99)
		Arg1	Arginase-1 OS=Rattus norvegicus GN=Arg1 PE=1 SV=2	sp|P07824|ARGI1_RAT	34973.7	0.996	2	LKETEYNVR	26.9	576.31	1150.61	1151.61	6.233
		Arg1	Arginase-1 OS=Rattus norvegicus GN=Arg1 PE=1 SV=2	sp|P07824|ARGI1_RAT	34973.7	0.996	2	LKETEYNVR	29.2	384.54	1150.6	1151.61	-0.08505
		Arg1	Arginase-1 OS=Rattus norvegicus GN=Arg1 PE=1 SV=2	sp|P07824|ARGI1_RAT	34973.7	0.996	2	YFSmTEVDK	36.3	568.25	1134.49	1135.5	-4.348	m4: Oxidation (+15.99)
		Arg1	Arginase-1 OS=Rattus norvegicus GN=Arg1 PE=1 SV=2	sp|P07824|ARGI1_RAT	34973.7	0.998	2	DHGDLAFVDVPNDSPFQIVK	45.7	738.404	2212.19	2213.09	49.01
		Arg1	Arginase-1 OS=Rattus norvegicus GN=Arg1 PE=1 SV=2	sp|P07824|ARGI1_RAT	34973.7	0.998	2	TVNTAVALTLScFGTKR	55.8	613.691	1838.05	1838.98	42.92	c12: Carbamidomethyl (+57.02)
43		Arglu1	Arginine and glutamate-rich protein 1 OS=Rattus norvegicus GN=Arglu1 PE=2 SV=1	sp|Q5BJT0|ARGL1_RAT	32887.9	1	9	IAEAQAK	42.3	365.71	729.405	730.409	4.488
		Arglu1	Arginine and glutamate-rich protein 1 OS=Rattus norvegicus GN=Arglu1 PE=2 SV=1	sp|Q5BJT0|ARGL1_RAT	32887.9	1	9	ILEENNRK	33.7	508.28	1014.55	1015.55	-0.4155
		Arglu1	Arginine and glutamate-rich protein 1 OS=Rattus norvegicus GN=Arglu1 PE=2 SV=1	sp|Q5BJT0|ARGL1_RAT	32887.9	1	9	IVEEQR	36.9	387.21	772.405	773.415	-3.261
		Arglu1	Arginine and glutamate-rich protein 1 OS=Rattus norvegicus GN=Arglu1 PE=2 SV=1	sp|Q5BJT0|ARGL1_RAT	32887.9	1	9	LAEEQLR	36.3	429.74	857.465	858.468	5.449
		Arglu1	Arginine and glutamate-rich protein 1 OS=Rattus norvegicus GN=Arglu1 PE=2 SV=1	sp|Q5BJT0|ARGL1_RAT	32887.9	1	9	LIEEETAR	55.9	480.753	959.491	960.5	-1.605
		Arglu1	Arginine and glutamate-rich protein 1 OS=Rattus norvegicus GN=Arglu1 PE=2 SV=1	sp|Q5BJT0|ARGL1_RAT	32887.9	1	9	mKLEQER	31.8	475.24	948.465	949.477	-4.778	m1: Oxidation (+15.99)
		Arglu1	Arginine and glutamate-rich protein 1 OS=Rattus norvegicus GN=Arglu1 PE=2 SV=1	sp|Q5BJT0|ARGL1_RAT	32887.9	1	9	QLLEELER	41.8	515.284	1028.55	1029.56	3.203
		Arglu1	Arginine and glutamate-rich protein 1 OS=Rattus norvegicus GN=Arglu1 PE=2 SV=1	sp|Q5BJT0|ARGL1_RAT	32887.9	1	9	RVEEELEK	29	516.27	1030.53	1031.54	-3.996
		Arglu1	Arginine and glutamate-rich protein 1 OS=Rattus norvegicus GN=Arglu1 PE=2 SV=1	sp|Q5BJT0|ARGL1_RAT	32887.9	1	9	RVEELVAK	58.6	472.28	942.545	943.557	-4.686
44		Aspg	60 kDa lysophospholipase OS=Rattus norvegicus GN=Aspg PE=1 SV=1	sp|O88202|LPP60_RAT	60795.5	1	4	DYSGQTPLHVAAR	36.9	472.24	1413.7	1414.71	-1.412
		Aspg	60 kDa lysophospholipase OS=Rattus norvegicus GN=Aspg PE=1 SV=1	sp|O88202|LPP60_RAT	60795.5	1	4	DYSGQTPLHVAAR	64.1	707.86	1413.71	1414.71	3.731
		Aspg	60 kDa lysophospholipase OS=Rattus norvegicus GN=Aspg PE=1 SV=1	sp|O88202|LPP60_RAT	60795.5	1	4	LSYVLGQPGLSLSDR	40.9	802.94	1603.87	1604.86	5.158
		Aspg	60 kDa lysophospholipase OS=Rattus norvegicus GN=Aspg PE=1 SV=1	sp|O88202|LPP60_RAT	60795.5	1	4	SEGGVLVPGR	47.1	485.77	969.525	970.532	1.008
		Aspg	60 kDa lysophospholipase OS=Rattus norvegicus GN=Aspg PE=1 SV=1	sp|O88202|LPP60_RAT	60795.5	1	4	VSAQPQPH	46.3	432.22	862.425	863.437	-5.006
45		Ass1	Argininosuccinate synthase OS=Rattus norvegicus GN=Ass1 PE=2 SV=1	sp|P09034|ASSY_RAT	46497.1	0.995	2	KVFIEDVSK	58.4	532.8	1063.59	1064.6	-5.657
		Ass1	Argininosuccinate synthase OS=Rattus norvegicus GN=Ass1 PE=2 SV=1	sp|P09034|ASSY_RAT	46497.1	0.995	2	NQAPPGLYTK	30.3	544.79	1087.57	1088.57	-0.8469
		Ass1	Argininosuccinate synthase OS=Rattus norvegicus GN=Ass1 PE=2 SV=1	sp|P09034|ASSY_RAT	46497.1	1	12	APNTPDVLEIEFK	55.8	736.9	1471.79	1472.76	19.95
		Ass1	Argininosuccinate synthase OS=Rattus norvegicus GN=Ass1 PE=2 SV=1	sp|P09034|ASSY_RAT	46497.1	1	12	EDFEEAR	27	448.19	894.365	895.379	-7.284
		Ass1	Argininosuccinate synthase OS=Rattus norvegicus GN=Ass1 PE=2 SV=1	sp|P09034|ASSY_RAT	46497.1	1	12	GQVYILGR	45	453.27	904.525	905.52	13.56
		Ass1	Argininosuccinate synthase OS=Rattus norvegicus GN=Ass1 PE=2 SV=1	sp|P09034|ASSY_RAT	46497.1	1	12	IDIVENR	29.4	429.74	857.465	858.468	5.449
		Ass1	Argininosuccinate synthase OS=Rattus norvegicus GN=Ass1 PE=2 SV=1	sp|P09034|ASSY_RAT	46497.1	1	12	KVFIEDVSK	65.8	532.806	1063.6	1064.6	6.029
		Ass1	Argininosuccinate synthase OS=Rattus norvegicus GN=Ass1 PE=2 SV=1	sp|P09034|ASSY_RAT	46497.1	1	12	LKEYHR	40.9	423.24	844.465	845.463	11.68
		Ass1	Argininosuccinate synthase OS=Rattus norvegicus GN=Ass1 PE=2 SV=1	sp|P09034|ASSY_RAT	46497.1	1	12	MPEFYNR	48.1	478.72	955.425	956.429	3.427
		Ass1	Argininosuccinate synthase OS=Rattus norvegicus GN=Ass1 PE=2 SV=1	sp|P09034|ASSY_RAT	46497.1	1	12	NDLMEYAK	44.7	492.23	982.445	983.45	2.418
		Ass1	Argininosuccinate synthase OS=Rattus norvegicus GN=Ass1 PE=2 SV=1	sp|P09034|ASSY_RAT	46497.1	1	12	NQAPPGLYTK	44.2	544.79	1087.57	1088.57	-0.8469
		Ass1	Argininosuccinate synthase OS=Rattus norvegicus GN=Ass1 PE=2 SV=1	sp|P09034|ASSY_RAT	46497.1	1	12	VFIEDVSK	38.9	468.76	935.505	936.504	9.587
		Ass1	Argininosuccinate synthase OS=Rattus norvegicus GN=Ass1 PE=2 SV=1	sp|P09034|ASSY_RAT	46497.1	1	12	VQVSVFK	45.1	403.74	805.465	806.477	-5.359
		Ass1	Argininosuccinate synthase OS=Rattus norvegicus GN=Ass1 PE=2 SV=1	sp|P09034|ASSY_RAT	46497.1	1	12	YVSHGATGK	59.9	460.24	918.465	919.463	10.31
		Ass1	Argininosuccinate synthase OS=Rattus norvegicus GN=Ass1 PE=2 SV=1	sp|P09034|ASSY_RAT	46497.1	1	15	APNTPDVLEIEFK	86.2	736.89	1471.77	1472.76	6.368
		Ass1	Argininosuccinate synthase OS=Rattus norvegicus GN=Ass1 PE=2 SV=1	sp|P09034|ASSY_RAT	46497.1	1	15	APNTPDVLEIEFKK	73	534.298	1599.87	1600.86	13.29
		Ass1	Argininosuccinate synthase OS=Rattus norvegicus GN=Ass1 PE=2 SV=1	sp|P09034|ASSY_RAT	46497.1	1	15	GQVYILGR	45.2	453.27	904.525	905.52	13.56
		Ass1	Argininosuccinate synthase OS=Rattus norvegicus GN=Ass1 PE=2 SV=1	sp|P09034|ASSY_RAT	46497.1	1	15	GRNDLMEYAK	24.9	399.53	1195.57	1196.57	2.091
		Ass1	Argininosuccinate synthase OS=Rattus norvegicus GN=Ass1 PE=2 SV=1	sp|P09034|ASSY_RAT	46497.1	1	15	GRNDLMEYAK	63.1	598.79	1195.57	1196.57	-0.1855
		Ass1	Argininosuccinate synthase OS=Rattus norvegicus GN=Ass1 PE=2 SV=1	sp|P09034|ASSY_RAT	46497.1	1	15	IDIVENR	38.2	429.74	857.465	858.468	5.449
		Ass1	Argininosuccinate synthase OS=Rattus norvegicus GN=Ass1 PE=2 SV=1	sp|P09034|ASSY_RAT	46497.1	1	15	KVFIEDVSK	51.9	355.54	1063.6	1064.6	6.295
		Ass1	Argininosuccinate synthase OS=Rattus norvegicus GN=Ass1 PE=2 SV=1	sp|P09034|ASSY_RAT	46497.1	1	15	KVFIEDVSK	69.6	532.807	1063.6	1064.6	7.456
		Ass1	Argininosuccinate synthase OS=Rattus norvegicus GN=Ass1 PE=2 SV=1	sp|P09034|ASSY_RAT	46497.1	1	15	LKEYHR	46.7	423.24	844.465	845.463	11.68
		Ass1	Argininosuccinate synthase OS=Rattus norvegicus GN=Ass1 PE=2 SV=1	sp|P09034|ASSY_RAT	46497.1	1	15	MPEFYNR	50.7	478.72	955.425	956.429	3.427
		Ass1	Argininosuccinate synthase OS=Rattus norvegicus GN=Ass1 PE=2 SV=1	sp|P09034|ASSY_RAT	46497.1	1	15	mPEFYNR	51.2	486.72	971.425	972.424	8.6	m1: Oxidation (+15.99)
		Ass1	Argininosuccinate synthase OS=Rattus norvegicus GN=Ass1 PE=2 SV=1	sp|P09034|ASSY_RAT	46497.1	1	15	NDLmEYAK	24.9	500.23	998.445	999.445	7.467	m4: Oxidation (+15.99)
		Ass1	Argininosuccinate synthase OS=Rattus norvegicus GN=Ass1 PE=2 SV=1	sp|P09034|ASSY_RAT	46497.1	1	15	NDLMEYAK	47.8	492.23	982.445	983.45	2.418
		Ass1	Argininosuccinate synthase OS=Rattus norvegicus GN=Ass1 PE=2 SV=1	sp|P09034|ASSY_RAT	46497.1	1	15	NQAPPGLYTK	47.5	544.79	1087.57	1088.57	-0.001784
		Ass1	Argininosuccinate synthase OS=Rattus norvegicus GN=Ass1 PE=2 SV=1	sp|P09034|ASSY_RAT	46497.1	1	15	QHGIPIPVTPK	27.2	396.24	1185.7	1186.69	9.187
		Ass1	Argininosuccinate synthase OS=Rattus norvegicus GN=Ass1 PE=2 SV=1	sp|P09034|ASSY_RAT	46497.1	1	15	QHGIPIPVTPK	27.6	593.85	1185.69	1186.69	-1.535
		Ass1	Argininosuccinate synthase OS=Rattus norvegicus GN=Ass1 PE=2 SV=1	sp|P09034|ASSY_RAT	46497.1	1	15	QVEIAQR	60.8	422.24	842.465	843.468	5.191
		Ass1	Argininosuccinate synthase OS=Rattus norvegicus GN=Ass1 PE=2 SV=1	sp|P09034|ASSY_RAT	46497.1	1	15	VFIEDVSK	58.4	468.76	935.505	936.504	9.587
		Ass1	Argininosuccinate synthase OS=Rattus norvegicus GN=Ass1 PE=2 SV=1	sp|P09034|ASSY_RAT	46497.1	1	15	VQVSVFK	35.5	403.74	805.465	806.477	-5.359
		Ass1	Argininosuccinate synthase OS=Rattus norvegicus GN=Ass1 PE=2 SV=1	sp|P09034|ASSY_RAT	46497.1	1	15	YVSHGATGK	46.1	460.24	918.465	919.463	10.31
		Ass1	Argininosuccinate synthase OS=Rattus norvegicus GN=Ass1 PE=2 SV=1	sp|P09034|ASSY_RAT	46497.1	1	10	APNTPDVLEIEFK	90.5	736.9	1471.79	1472.76	19.95
		Ass1	Argininosuccinate synthase OS=Rattus norvegicus GN=Ass1 PE=2 SV=1	sp|P09034|ASSY_RAT	46497.1	1	10	EDFEEAR	28.3	448.192	894.369	895.379	-3.375
		Ass1	Argininosuccinate synthase OS=Rattus norvegicus GN=Ass1 PE=2 SV=1	sp|P09034|ASSY_RAT	46497.1	1	10	GQVYILGR	44.8	453.27	904.525	905.52	13.56
		Ass1	Argininosuccinate synthase OS=Rattus norvegicus GN=Ass1 PE=2 SV=1	sp|P09034|ASSY_RAT	46497.1	1	10	IDIVENR	37.9	429.74	857.465	858.468	5.449
		Ass1	Argininosuccinate synthase OS=Rattus norvegicus GN=Ass1 PE=2 SV=1	sp|P09034|ASSY_RAT	46497.1	1	10	KVFIEDVSK	68.4	532.81	1063.61	1064.6	13.13
		Ass1	Argininosuccinate synthase OS=Rattus norvegicus GN=Ass1 PE=2 SV=1	sp|P09034|ASSY_RAT	46497.1	1	10	LKEYHR	38.7	423.24	844.465	845.463	11.68
		Ass1	Argininosuccinate synthase OS=Rattus norvegicus GN=Ass1 PE=2 SV=1	sp|P09034|ASSY_RAT	46497.1	1	10	NQAPPGLYTK	47.4	544.79	1087.57	1088.57	-0.8469
		Ass1	Argininosuccinate synthase OS=Rattus norvegicus GN=Ass1 PE=2 SV=1	sp|P09034|ASSY_RAT	46497.1	1	10	QHGIPIPVTPK	23.9	396.24	1185.7	1186.69	9.187
		Ass1	Argininosuccinate synthase OS=Rattus norvegicus GN=Ass1 PE=2 SV=1	sp|P09034|ASSY_RAT	46497.1	1	10	VQVSVFK	44.7	403.74	805.465	806.477	-5.359
		Ass1	Argininosuccinate synthase OS=Rattus norvegicus GN=Ass1 PE=2 SV=1	sp|P09034|ASSY_RAT	46497.1	1	10	YVSHGATGK	64.3	460.24	918.465	919.463	10.31
		Ass1	Argininosuccinate synthase OS=Rattus norvegicus GN=Ass1 PE=2 SV=1	sp|P09034|ASSY_RAT	46497.1	1	15	APNTPDVLEIEFK	85.1	736.89	1471.77	1472.76	6.368
		Ass1	Argininosuccinate synthase OS=Rattus norvegicus GN=Ass1 PE=2 SV=1	sp|P09034|ASSY_RAT	46497.1	1	15	APNTPDVLEIEFKK	74.8	534.3	1599.88	1600.86	16.93
		Ass1	Argininosuccinate synthase OS=Rattus norvegicus GN=Ass1 PE=2 SV=1	sp|P09034|ASSY_RAT	46497.1	1	15	EDFEEAR	27.8	448.192	894.369	895.379	-3.911
		Ass1	Argininosuccinate synthase OS=Rattus norvegicus GN=Ass1 PE=2 SV=1	sp|P09034|ASSY_RAT	46497.1	1	15	GQVYILGR	45	453.27	904.525	905.52	13.56
		Ass1	Argininosuccinate synthase OS=Rattus norvegicus GN=Ass1 PE=2 SV=1	sp|P09034|ASSY_RAT	46497.1	1	15	IDIVENR	31.7	429.74	857.465	858.468	5.449
		Ass1	Argininosuccinate synthase OS=Rattus norvegicus GN=Ass1 PE=2 SV=1	sp|P09034|ASSY_RAT	46497.1	1	15	KVFIEDVSK	61	532.81	1063.61	1064.6	13.13
		Ass1	Argininosuccinate synthase OS=Rattus norvegicus GN=Ass1 PE=2 SV=1	sp|P09034|ASSY_RAT	46497.1	1	15	LKEYHR	40.8	423.24	844.465	845.463	11.68
		Ass1	Argininosuccinate synthase OS=Rattus norvegicus GN=Ass1 PE=2 SV=1	sp|P09034|ASSY_RAT	46497.1	1	15	mPEFYNR	42.8	486.72	971.425	972.424	8.6	m1: Oxidation (+15.99)
		Ass1	Argininosuccinate synthase OS=Rattus norvegicus GN=Ass1 PE=2 SV=1	sp|P09034|ASSY_RAT	46497.1	1	15	MPEFYNR	54.8	478.72	955.425	956.429	3.427
		Ass1	Argininosuccinate synthase OS=Rattus norvegicus GN=Ass1 PE=2 SV=1	sp|P09034|ASSY_RAT	46497.1	1	15	NDLmEYAK	27.9	500.23	998.445	999.445	7.467	m4: Oxidation (+15.99)
		Ass1	Argininosuccinate synthase OS=Rattus norvegicus GN=Ass1 PE=2 SV=1	sp|P09034|ASSY_RAT	46497.1	1	15	NDLMEYAK	53	492.23	982.445	983.45	2.418
		Ass1	Argininosuccinate synthase OS=Rattus norvegicus GN=Ass1 PE=2 SV=1	sp|P09034|ASSY_RAT	46497.1	1	15	NQAPPGLYTK	50.3	544.79	1087.57	1088.57	-0.8469
		Ass1	Argininosuccinate synthase OS=Rattus norvegicus GN=Ass1 PE=2 SV=1	sp|P09034|ASSY_RAT	46497.1	1	15	QHGIPIPVTPK	23.2	396.24	1185.7	1186.69	9.187
		Ass1	Argininosuccinate synthase OS=Rattus norvegicus GN=Ass1 PE=2 SV=1	sp|P09034|ASSY_RAT	46497.1	1	15	QVEIAQR	29.8	422.24	842.465	843.468	5.191
		Ass1	Argininosuccinate synthase OS=Rattus norvegicus GN=Ass1 PE=2 SV=1	sp|P09034|ASSY_RAT	46497.1	1	15	VFIEDVSK	49.3	468.76	935.505	936.504	9.587
		Ass1	Argininosuccinate synthase OS=Rattus norvegicus GN=Ass1 PE=2 SV=1	sp|P09034|ASSY_RAT	46497.1	1	15	VQVSVFK	47.7	403.74	805.465	806.477	-5.359
		Ass1	Argininosuccinate synthase OS=Rattus norvegicus GN=Ass1 PE=2 SV=1	sp|P09034|ASSY_RAT	46497.1	1	15	YVSHGATGK	43.9	460.24	918.465	919.463	10.31
		Ass1	Argininosuccinate synthase OS=Rattus norvegicus GN=Ass1 PE=2 SV=1	sp|P09034|ASSY_RAT	46497.1	1	5	GQVYILGR	41.7	453.26	904.505	905.52	-8.528
		Ass1	Argininosuccinate synthase OS=Rattus norvegicus GN=Ass1 PE=2 SV=1	sp|P09034|ASSY_RAT	46497.1	1	5	IDIVENR	24.8	429.74	857.465	858.468	5.449
		Ass1	Argininosuccinate synthase OS=Rattus norvegicus GN=Ass1 PE=2 SV=1	sp|P09034|ASSY_RAT	46497.1	1	5	KVFIEDVSK	62	532.8	1063.59	1064.6	-5.657
		Ass1	Argininosuccinate synthase OS=Rattus norvegicus GN=Ass1 PE=2 SV=1	sp|P09034|ASSY_RAT	46497.1	1	5	NQAPPGLYTK	41.4	544.79	1087.57	1088.57	-0.8469
		Ass1	Argininosuccinate synthase OS=Rattus norvegicus GN=Ass1 PE=2 SV=1	sp|P09034|ASSY_RAT	46497.1	1	5	YVSHGATGK	30.7	460.24	918.465	919.463	10.31
		Ass1	Argininosuccinate synthase OS=Rattus norvegicus GN=Ass1 PE=2 SV=1	sp|P09034|ASSY_RAT	46497.1	1	5	GQVYILGR	45	453.266	904.518	905.52	5.144
		Ass1	Argininosuccinate synthase OS=Rattus norvegicus GN=Ass1 PE=2 SV=1	sp|P09034|ASSY_RAT	46497.1	1	5	IDIVENR	26.7	429.74	857.465	858.468	5.449
		Ass1	Argininosuccinate synthase OS=Rattus norvegicus GN=Ass1 PE=2 SV=1	sp|P09034|ASSY_RAT	46497.1	1	5	KVFIEDVSK	53.3	532.81	1063.61	1064.6	13.13
		Ass1	Argininosuccinate synthase OS=Rattus norvegicus GN=Ass1 PE=2 SV=1	sp|P09034|ASSY_RAT	46497.1	1	5	MPEFYNR	42	478.72	955.425	956.429	3.427
		Ass1	Argininosuccinate synthase OS=Rattus norvegicus GN=Ass1 PE=2 SV=1	sp|P09034|ASSY_RAT	46497.1	1	5	mPEFYNR	47.7	486.72	971.425	972.424	8.6	m1: Oxidation (+15.99)
		Ass1	Argininosuccinate synthase OS=Rattus norvegicus GN=Ass1 PE=2 SV=1	sp|P09034|ASSY_RAT	46497.1	1	5	NQAPPGLYTK	44.2	544.79	1087.57	1088.57	-0.8469
		Ass1	Argininosuccinate synthase OS=Rattus norvegicus GN=Ass1 PE=2 SV=1	sp|P09034|ASSY_RAT	46497.1	1	12	APNTPDVLEIEFK	82.2	736.89	1471.77	1472.76	6.368
		Ass1	Argininosuccinate synthase OS=Rattus norvegicus GN=Ass1 PE=2 SV=1	sp|P09034|ASSY_RAT	46497.1	1	12	APNTPDVLEIEFKK	69.3	534.29	1599.85	1600.86	-1.81
		Ass1	Argininosuccinate synthase OS=Rattus norvegicus GN=Ass1 PE=2 SV=1	sp|P09034|ASSY_RAT	46497.1	1	12	GQVYILGR	45.1	453.26	904.505	905.52	-8.528
		Ass1	Argininosuccinate synthase OS=Rattus norvegicus GN=Ass1 PE=2 SV=1	sp|P09034|ASSY_RAT	46497.1	1	12	IDIVENR	35.9	429.74	857.465	858.468	5.449
		Ass1	Argininosuccinate synthase OS=Rattus norvegicus GN=Ass1 PE=2 SV=1	sp|P09034|ASSY_RAT	46497.1	1	12	KVFIEDVSK	61.8	532.8	1063.59	1064.6	-5.657
		Ass1	Argininosuccinate synthase OS=Rattus norvegicus GN=Ass1 PE=2 SV=1	sp|P09034|ASSY_RAT	46497.1	1	12	mPEFYNR	53.1	486.72	971.425	972.424	8.6	m1: Oxidation (+15.99)
		Ass1	Argininosuccinate synthase OS=Rattus norvegicus GN=Ass1 PE=2 SV=1	sp|P09034|ASSY_RAT	46497.1	1	12	NDLmEYAK	51.8	500.23	998.445	999.445	7.467	m4: Oxidation (+15.99)
		Ass1	Argininosuccinate synthase OS=Rattus norvegicus GN=Ass1 PE=2 SV=1	sp|P09034|ASSY_RAT	46497.1	1	12	NQAPPGLYTK	35.5	544.79	1087.57	1088.57	-0.8469
		Ass1	Argininosuccinate synthase OS=Rattus norvegicus GN=Ass1 PE=2 SV=1	sp|P09034|ASSY_RAT	46497.1	1	12	QHGIPIPVTPK	26.4	593.85	1185.69	1186.69	-1.535
		Ass1	Argininosuccinate synthase OS=Rattus norvegicus GN=Ass1 PE=2 SV=1	sp|P09034|ASSY_RAT	46497.1	1	12	QHGIPIPVTPK	31.7	396.24	1185.7	1186.69	9.187
		Ass1	Argininosuccinate synthase OS=Rattus norvegicus GN=Ass1 PE=2 SV=1	sp|P09034|ASSY_RAT	46497.1	1	12	VFIEDVSK	35.6	468.76	935.505	936.504	9.587
		Ass1	Argininosuccinate synthase OS=Rattus norvegicus GN=Ass1 PE=2 SV=1	sp|P09034|ASSY_RAT	46497.1	1	12	VQVSVFK	51.1	403.74	805.465	806.477	-5.359
		Ass1	Argininosuccinate synthase OS=Rattus norvegicus GN=Ass1 PE=2 SV=1	sp|P09034|ASSY_RAT	46497.1	1	12	YVSHGATGK	72.8	460.24	918.465	919.463	10.31
		Ass1	Argininosuccinate synthase OS=Rattus norvegicus GN=Ass1 PE=2 SV=1	sp|P09034|ASSY_RAT	46497.1	1	18	APNTPDVLEIEFK	97	736.89	1471.77	1472.76	6.368
		Ass1	Argininosuccinate synthase OS=Rattus norvegicus GN=Ass1 PE=2 SV=1	sp|P09034|ASSY_RAT	46497.1	1	18	APNTPDVLEIEFKK	70.5	534.3	1599.88	1600.86	16.93
		Ass1	Argininosuccinate synthase OS=Rattus norvegicus GN=Ass1 PE=2 SV=1	sp|P09034|ASSY_RAT	46497.1	1	18	EDFEEAR	27.7	448.19	894.365	895.379	-7.284
		Ass1	Argininosuccinate synthase OS=Rattus norvegicus GN=Ass1 PE=2 SV=1	sp|P09034|ASSY_RAT	46497.1	1	18	GQVYILGR	45.2	453.27	904.525	905.52	13.56
		Ass1	Argininosuccinate synthase OS=Rattus norvegicus GN=Ass1 PE=2 SV=1	sp|P09034|ASSY_RAT	46497.1	1	18	GRNDLMEYAK	62.7	598.79	1195.57	1196.57	-0.1855
		Ass1	Argininosuccinate synthase OS=Rattus norvegicus GN=Ass1 PE=2 SV=1	sp|P09034|ASSY_RAT	46497.1	1	18	IDIVENR	38	429.74	857.465	858.468	5.449
		Ass1	Argininosuccinate synthase OS=Rattus norvegicus GN=Ass1 PE=2 SV=1	sp|P09034|ASSY_RAT	46497.1	1	18	KQVEIAQR	53.1	486.29	970.565	971.563	9.652
		Ass1	Argininosuccinate synthase OS=Rattus norvegicus GN=Ass1 PE=2 SV=1	sp|P09034|ASSY_RAT	46497.1	1	18	KVFIEDVSK	31.3	355.54	1063.6	1064.6	6.295
		Ass1	Argininosuccinate synthase OS=Rattus norvegicus GN=Ass1 PE=2 SV=1	sp|P09034|ASSY_RAT	46497.1	1	18	KVFIEDVSK	77.4	532.8	1063.59	1064.6	-5.657
		Ass1	Argininosuccinate synthase OS=Rattus norvegicus GN=Ass1 PE=2 SV=1	sp|P09034|ASSY_RAT	46497.1	1	18	LKEYHR	32	423.24	844.465	845.463	11.68
		Ass1	Argininosuccinate synthase OS=Rattus norvegicus GN=Ass1 PE=2 SV=1	sp|P09034|ASSY_RAT	46497.1	1	18	mPEFYNR	49.3	486.72	971.425	972.424	8.6	m1: Oxidation (+15.99)
		Ass1	Argininosuccinate synthase OS=Rattus norvegicus GN=Ass1 PE=2 SV=1	sp|P09034|ASSY_RAT	46497.1	1	18	MPEFYNR	52.6	478.72	955.425	956.429	3.427
		Ass1	Argininosuccinate synthase OS=Rattus norvegicus GN=Ass1 PE=2 SV=1	sp|P09034|ASSY_RAT	46497.1	1	18	NDLmEYAK	30	500.23	998.445	999.445	7.467	m4: Oxidation (+15.99)
		Ass1	Argininosuccinate synthase OS=Rattus norvegicus GN=Ass1 PE=2 SV=1	sp|P09034|ASSY_RAT	46497.1	1	18	NDLMEYAK	38	492.23	982.445	983.45	2.418
		Ass1	Argininosuccinate synthase OS=Rattus norvegicus GN=Ass1 PE=2 SV=1	sp|P09034|ASSY_RAT	46497.1	1	18	NQAPPGLYTK	29.3	544.79	1087.57	1088.57	-0.8469
		Ass1	Argininosuccinate synthase OS=Rattus norvegicus GN=Ass1 PE=2 SV=1	sp|P09034|ASSY_RAT	46497.1	1	18	QHGIPIPVTPK	25.8	396.24	1185.7	1186.69	9.187
		Ass1	Argininosuccinate synthase OS=Rattus norvegicus GN=Ass1 PE=2 SV=1	sp|P09034|ASSY_RAT	46497.1	1	18	QVEIAQR	47.4	422.24	842.465	843.468	5.191
		Ass1	Argininosuccinate synthase OS=Rattus norvegicus GN=Ass1 PE=2 SV=1	sp|P09034|ASSY_RAT	46497.1	1	18	SQERVEGK	23.3	466.75	931.485	932.48	14.02
		Ass1	Argininosuccinate synthase OS=Rattus norvegicus GN=Ass1 PE=2 SV=1	sp|P09034|ASSY_RAT	46497.1	1	18	VFIEDVSK	61.5	468.76	935.505	936.504	9.587
		Ass1	Argininosuccinate synthase OS=Rattus norvegicus GN=Ass1 PE=2 SV=1	sp|P09034|ASSY_RAT	46497.1	1	18	VQVSVFK	51	403.74	805.465	806.477	-5.359
		Ass1	Argininosuccinate synthase OS=Rattus norvegicus GN=Ass1 PE=2 SV=1	sp|P09034|ASSY_RAT	46497.1	1	18	YLLGTSLARPcIAR	44	530.97	1589.89	1590.88	10.58	c11: Carbamidomethyl (+57.02)
		Ass1	Argininosuccinate synthase OS=Rattus norvegicus GN=Ass1 PE=2 SV=1	sp|P09034|ASSY_RAT	46497.1	1	18	YVSHGATGK	52.4	460.24	918.465	919.463	10.31
		Ass1	Argininosuccinate synthase OS=Rattus norvegicus GN=Ass1 PE=2 SV=1	sp|P09034|ASSY_RAT	46497.1	1	20	APNTPDVLEIEFK	69.3	736.875	1471.73	1472.76	-14.45
		Ass1	Argininosuccinate synthase OS=Rattus norvegicus GN=Ass1 PE=2 SV=1	sp|P09034|ASSY_RAT	46497.1	1	20	APNTPDVLEIEFKK	45	800.95	1599.89	1600.86	21.47
		Ass1	Argininosuccinate synthase OS=Rattus norvegicus GN=Ass1 PE=2 SV=1	sp|P09034|ASSY_RAT	46497.1	1	20	APNTPDVLEIEFKK	62.8	534.3	1599.88	1600.86	16.93
		Ass1	Argininosuccinate synthase OS=Rattus norvegicus GN=Ass1 PE=2 SV=1	sp|P09034|ASSY_RAT	46497.1	1	20	EDFEEAR	28.9	448.19	894.365	895.379	-7.284
		Ass1	Argininosuccinate synthase OS=Rattus norvegicus GN=Ass1 PE=2 SV=1	sp|P09034|ASSY_RAT	46497.1	1	20	EQGYDVIAYLANIGQK	34.6	891.47	1780.93	1781.91	14.41
		Ass1	Argininosuccinate synthase OS=Rattus norvegicus GN=Ass1 PE=2 SV=1	sp|P09034|ASSY_RAT	46497.1	1	20	FELTcYSLAPQIK	33.8	785.42	1568.83	1569.8	21.92	c5: Carbamidomethyl (+57.02)
		Ass1	Argininosuccinate synthase OS=Rattus norvegicus GN=Ass1 PE=2 SV=1	sp|P09034|ASSY_RAT	46497.1	1	20	GQVYILGR	48.8	453.27	904.525	905.52	13.56
		Ass1	Argininosuccinate synthase OS=Rattus norvegicus GN=Ass1 PE=2 SV=1	sp|P09034|ASSY_RAT	46497.1	1	20	GRNDLmEYAK	30.6	404.86	1211.56	1212.57	-1.99	m6: Oxidation (+15.99)
		Ass1	Argininosuccinate synthase OS=Rattus norvegicus GN=Ass1 PE=2 SV=1	sp|P09034|ASSY_RAT	46497.1	1	20	GRNDLMEYAK	62.8	598.79	1195.57	1196.57	-0.1855
		Ass1	Argininosuccinate synthase OS=Rattus norvegicus GN=Ass1 PE=2 SV=1	sp|P09034|ASSY_RAT	46497.1	1	20	GRNDLmEYAK	67.3	606.79	1211.57	1212.57	4.011	m6: Oxidation (+15.99)
		Ass1	Argininosuccinate synthase OS=Rattus norvegicus GN=Ass1 PE=2 SV=1	sp|P09034|ASSY_RAT	46497.1	1	20	IDIVENR	39.7	429.74	857.465	858.468	5.449
		Ass1	Argininosuccinate synthase OS=Rattus norvegicus GN=Ass1 PE=2 SV=1	sp|P09034|ASSY_RAT	46497.1	1	20	KQVEIAQR	55.8	486.29	970.565	971.563	9.652
		Ass1	Argininosuccinate synthase OS=Rattus norvegicus GN=Ass1 PE=2 SV=1	sp|P09034|ASSY_RAT	46497.1	1	20	KVFIEDVSK	46.9	355.54	1063.6	1064.6	6.295
		Ass1	Argininosuccinate synthase OS=Rattus norvegicus GN=Ass1 PE=2 SV=1	sp|P09034|ASSY_RAT	46497.1	1	20	KVFIEDVSK	69.6	532.803	1063.59	1064.6	-0.5466
		Ass1	Argininosuccinate synthase OS=Rattus norvegicus GN=Ass1 PE=2 SV=1	sp|P09034|ASSY_RAT	46497.1	1	20	LKEYHR	46.8	423.24	844.465	845.463	11.68
		Ass1	Argininosuccinate synthase OS=Rattus norvegicus GN=Ass1 PE=2 SV=1	sp|P09034|ASSY_RAT	46497.1	1	20	mPEFYNR	36.2	486.72	971.425	972.424	8.6	m1: Oxidation (+15.99)
		Ass1	Argininosuccinate synthase OS=Rattus norvegicus GN=Ass1 PE=2 SV=1	sp|P09034|ASSY_RAT	46497.1	1	20	MPEFYNR	50.8	478.72	955.425	956.429	3.427
		Ass1	Argininosuccinate synthase OS=Rattus norvegicus GN=Ass1 PE=2 SV=1	sp|P09034|ASSY_RAT	46497.1	1	20	NDLMEYAK	40.5	492.23	982.445	983.45	2.418
		Ass1	Argininosuccinate synthase OS=Rattus norvegicus GN=Ass1 PE=2 SV=1	sp|P09034|ASSY_RAT	46497.1	1	20	NDLmEYAK	51.6	500.23	998.445	999.445	7.467	m4: Oxidation (+15.99)
		Ass1	Argininosuccinate synthase OS=Rattus norvegicus GN=Ass1 PE=2 SV=1	sp|P09034|ASSY_RAT	46497.1	1	20	NQAPPGLYTK	47.4	544.79	1087.57	1088.57	-0.8469
		Ass1	Argininosuccinate synthase OS=Rattus norvegicus GN=Ass1 PE=2 SV=1	sp|P09034|ASSY_RAT	46497.1	1	20	QHGIPIPVTPK	25.9	396.24	1185.7	1186.69	9.187
		Ass1	Argininosuccinate synthase OS=Rattus norvegicus GN=Ass1 PE=2 SV=1	sp|P09034|ASSY_RAT	46497.1	1	20	QVEIAQR	42.5	422.24	842.465	843.468	5.191
		Ass1	Argininosuccinate synthase OS=Rattus norvegicus GN=Ass1 PE=2 SV=1	sp|P09034|ASSY_RAT	46497.1	1	20	SQERVEGK	50	466.75	931.485	932.48	14.02
		Ass1	Argininosuccinate synthase OS=Rattus norvegicus GN=Ass1 PE=2 SV=1	sp|P09034|ASSY_RAT	46497.1	1	20	VQVSVFK	47.8	403.74	805.465	806.477	-5.359
		Ass1	Argininosuccinate synthase OS=Rattus norvegicus GN=Ass1 PE=2 SV=1	sp|P09034|ASSY_RAT	46497.1	1	20	YLLGTSLARPcIAR	49.5	530.97	1589.89	1590.88	10.58	c11: Carbamidomethyl (+57.02)
		Ass1	Argininosuccinate synthase OS=Rattus norvegicus GN=Ass1 PE=2 SV=1	sp|P09034|ASSY_RAT	46497.1	1	20	YVSHGATGK	58.7	460.24	918.465	919.463	10.31
		Ass1	Argininosuccinate synthase OS=Rattus norvegicus GN=Ass1 PE=2 SV=1	sp|P09034|ASSY_RAT	46497.1	1	10	APNTPDVLEIEFK	90.7	736.89	1471.77	1472.76	6.368
		Ass1	Argininosuccinate synthase OS=Rattus norvegicus GN=Ass1 PE=2 SV=1	sp|P09034|ASSY_RAT	46497.1	1	10	APNTPDVLEIEFKK	67.1	534.294	1599.86	1600.86	6.023
		Ass1	Argininosuccinate synthase OS=Rattus norvegicus GN=Ass1 PE=2 SV=1	sp|P09034|ASSY_RAT	46497.1	1	10	IDIVENR	31.7	429.74	857.465	858.468	5.449
		Ass1	Argininosuccinate synthase OS=Rattus norvegicus GN=Ass1 PE=2 SV=1	sp|P09034|ASSY_RAT	46497.1	1	10	KVFIEDVSK	29.7	355.54	1063.6	1064.6	6.295
		Ass1	Argininosuccinate synthase OS=Rattus norvegicus GN=Ass1 PE=2 SV=1	sp|P09034|ASSY_RAT	46497.1	1	10	KVFIEDVSK	61.1	532.803	1063.59	1064.6	-0.3776
		Ass1	Argininosuccinate synthase OS=Rattus norvegicus GN=Ass1 PE=2 SV=1	sp|P09034|ASSY_RAT	46497.1	1	10	mPEFYNR	47	486.72	971.425	972.424	8.6	m1: Oxidation (+15.99)
		Ass1	Argininosuccinate synthase OS=Rattus norvegicus GN=Ass1 PE=2 SV=1	sp|P09034|ASSY_RAT	46497.1	1	10	NDLmEYAK	42.7	500.23	998.445	999.445	7.467	m4: Oxidation (+15.99)
		Ass1	Argininosuccinate synthase OS=Rattus norvegicus GN=Ass1 PE=2 SV=1	sp|P09034|ASSY_RAT	46497.1	1	10	NQAPPGLYTK	39.7	544.79	1087.57	1088.57	-0.8469
		Ass1	Argininosuccinate synthase OS=Rattus norvegicus GN=Ass1 PE=2 SV=1	sp|P09034|ASSY_RAT	46497.1	1	10	QHGIPIPVTPK	28.4	396.24	1185.7	1186.69	9.187
		Ass1	Argininosuccinate synthase OS=Rattus norvegicus GN=Ass1 PE=2 SV=1	sp|P09034|ASSY_RAT	46497.1	1	10	VFIEDVSK	44.5	468.76	935.505	936.504	9.587
		Ass1	Argininosuccinate synthase OS=Rattus norvegicus GN=Ass1 PE=2 SV=1	sp|P09034|ASSY_RAT	46497.1	1	10	YVSHGATGK	61.5	460.24	918.465	919.463	10.31
		Ass1	Argininosuccinate synthase OS=Rattus norvegicus GN=Ass1 PE=2 SV=1	sp|P09034|ASSY_RAT	46497.1	1	10	APNTPDVLEIEFKK	80.2	534.29	1599.85	1600.86	-1.81
		Ass1	Argininosuccinate synthase OS=Rattus norvegicus GN=Ass1 PE=2 SV=1	sp|P09034|ASSY_RAT	46497.1	1	10	GQVYILGR	45.1	453.263	904.512	905.52	-0.9519
		Ass1	Argininosuccinate synthase OS=Rattus norvegicus GN=Ass1 PE=2 SV=1	sp|P09034|ASSY_RAT	46497.1	1	10	IDIVENR	34.5	429.74	857.465	858.468	5.449
		Ass1	Argininosuccinate synthase OS=Rattus norvegicus GN=Ass1 PE=2 SV=1	sp|P09034|ASSY_RAT	46497.1	1	10	KVFIEDVSK	65.7	532.805	1063.6	1064.6	3.962
		Ass1	Argininosuccinate synthase OS=Rattus norvegicus GN=Ass1 PE=2 SV=1	sp|P09034|ASSY_RAT	46497.1	1	10	LKEYHR	43.3	423.24	844.465	845.463	11.68
		Ass1	Argininosuccinate synthase OS=Rattus norvegicus GN=Ass1 PE=2 SV=1	sp|P09034|ASSY_RAT	46497.1	1	10	MPEFYNR	37	478.72	955.425	956.429	3.427
		Ass1	Argininosuccinate synthase OS=Rattus norvegicus GN=Ass1 PE=2 SV=1	sp|P09034|ASSY_RAT	46497.1	1	10	mPEFYNR	49.4	486.72	971.425	972.424	8.6	m1: Oxidation (+15.99)
		Ass1	Argininosuccinate synthase OS=Rattus norvegicus GN=Ass1 PE=2 SV=1	sp|P09034|ASSY_RAT	46497.1	1	10	NQAPPGLYTK	43.9	544.79	1087.57	1088.57	-0.8469
		Ass1	Argininosuccinate synthase OS=Rattus norvegicus GN=Ass1 PE=2 SV=1	sp|P09034|ASSY_RAT	46497.1	1	10	QHGIPIPVTPK	33.5	396.24	1185.7	1186.69	9.187
		Ass1	Argininosuccinate synthase OS=Rattus norvegicus GN=Ass1 PE=2 SV=1	sp|P09034|ASSY_RAT	46497.1	1	10	QHGIPIPVTPK	35.5	593.85	1185.69	1186.69	-1.535
		Ass1	Argininosuccinate synthase OS=Rattus norvegicus GN=Ass1 PE=2 SV=1	sp|P09034|ASSY_RAT	46497.1	1	10	VQVSVFK	51	403.74	805.465	806.477	-5.359
		Ass1	Argininosuccinate synthase OS=Rattus norvegicus GN=Ass1 PE=2 SV=1	sp|P09034|ASSY_RAT	46497.1	1	10	YVSHGATGK	39.4	460.24	918.465	919.463	10.31
		Ass1	Argininosuccinate synthase OS=Rattus norvegicus GN=Ass1 PE=2 SV=1	sp|P09034|ASSY_RAT	46497.1	1	9	FAELVYTGFWHSPEcEFVR	63.8	792.074	2373.2	2374.1	46.44	c15: Carbamidomethyl (+57.02)
		Ass1	Argininosuccinate synthase OS=Rattus norvegicus GN=Ass1 PE=2 SV=1	sp|P09034|ASSY_RAT	46497.1	1	9	GIYETPAGTILYHAHLDIEAFTmDR	69	713.382	2849.5	2850.38	45.46	m23: Oxidation (+15.99)
		Ass1	Argininosuccinate synthase OS=Rattus norvegicus GN=Ass1 PE=2 SV=1	sp|P09034|ASSY_RAT	46497.1	1	9	GQVYILGR	45.7	453.284	904.554	905.52	45.12
		Ass1	Argininosuccinate synthase OS=Rattus norvegicus GN=Ass1 PE=2 SV=1	sp|P09034|ASSY_RAT	46497.1	1	9	KVFIEDVSK	59.2	532.827	1063.64	1064.6	44.66
		Ass1	Argininosuccinate synthase OS=Rattus norvegicus GN=Ass1 PE=2 SV=1	sp|P09034|ASSY_RAT	46497.1	1	9	QHGIPIPVTPK	56.3	593.874	1185.73	1186.69	39.04
		Ass1	Argininosuccinate synthase OS=Rattus norvegicus GN=Ass1 PE=2 SV=1	sp|P09034|ASSY_RAT	46497.1	1	9	QVEIAQR	37.2	422.256	842.497	843.468	43.12
		Ass1	Argininosuccinate synthase OS=Rattus norvegicus GN=Ass1 PE=2 SV=1	sp|P09034|ASSY_RAT	46497.1	1	9	SPWSMDENLMHISYEAGILENPK	33.7	887.793	2660.36	2661.23	49.53
		Ass1	Argininosuccinate synthase OS=Rattus norvegicus GN=Ass1 PE=2 SV=1	sp|P09034|ASSY_RAT	46497.1	1	9	SPWSMDENLMHISYEAGILENPKNQAPPGLYTK	34	933.49	3729.93	3730.79	40.47
		Ass1	Argininosuccinate synthase OS=Rattus norvegicus GN=Ass1 PE=2 SV=1	sp|P09034|ASSY_RAT	46497.1	1	9	SPWSmDENLmHISYEAGILENPKNQAPPGLYTK	58	941.494	3761.95	3762.78	46.79	m5: Oxidation (+15.99), m10: Oxidation (+15.99)
		Ass1	Argininosuccinate synthase OS=Rattus norvegicus GN=Ass1 PE=2 SV=1	sp|P09034|ASSY_RAT	46497.1	1	9	VTNVKDGTTHSTSLDLFMYLNEVAGK	47.7	710.894	2839.55	2840.41	49.68
		Ass1	Argininosuccinate synthase OS=Rattus norvegicus GN=Ass1 PE=2 SV=1	sp|P09034|ASSY_RAT	46497.1	1	9	DGTTHSTSLDLFmYLNEVAGK	80.8	772.399	2314.18	2315.09	41.74	m13: Oxidation (+15.99)
		Ass1	Argininosuccinate synthase OS=Rattus norvegicus GN=Ass1 PE=2 SV=1	sp|P09034|ASSY_RAT	46497.1	1	9	GQVYILGR	45.9	453.284	904.554	905.52	45.12
		Ass1	Argininosuccinate synthase OS=Rattus norvegicus GN=Ass1 PE=2 SV=1	sp|P09034|ASSY_RAT	46497.1	1	9	IDIVENR	41.9	429.732	857.449	858.468	-13.38
		Ass1	Argininosuccinate synthase OS=Rattus norvegicus GN=Ass1 PE=2 SV=1	sp|P09034|ASSY_RAT	46497.1	1	9	KQVEIAQR	32.1	486.298	970.58	971.563	25.03
		Ass1	Argininosuccinate synthase OS=Rattus norvegicus GN=Ass1 PE=2 SV=1	sp|P09034|ASSY_RAT	46497.1	1	9	MPEFYNR	29.1	478.733	955.451	956.429	30.52
		Ass1	Argininosuccinate synthase OS=Rattus norvegicus GN=Ass1 PE=2 SV=1	sp|P09034|ASSY_RAT	46497.1	1	9	QHGIPIPVTPK	48.7	593.874	1185.73	1186.69	39.04
		Ass1	Argininosuccinate synthase OS=Rattus norvegicus GN=Ass1 PE=2 SV=1	sp|P09034|ASSY_RAT	46497.1	1	9	SPWSmDENLmHISYEAGILENPKNQAPPGLYTK	70.5	941.494	3761.95	3762.78	46.79	m5: Oxidation (+15.99), m10: Oxidation (+15.99)
		Ass1	Argininosuccinate synthase OS=Rattus norvegicus GN=Ass1 PE=2 SV=1	sp|P09034|ASSY_RAT	46497.1	1	9	VIAPWR	35.6	371.237	740.459	741.441	34.77
		Ass1	Argininosuccinate synthase OS=Rattus norvegicus GN=Ass1 PE=2 SV=1	sp|P09034|ASSY_RAT	46497.1	1	9	VQVSVFK	47.1	403.755	805.495	806.477	30.79
		Ass1	Argininosuccinate synthase OS=Rattus norvegicus GN=Ass1 PE=2 SV=1	sp|P09034|ASSY_RAT	46497.1	0.998	2	DGTTHSTSLDLFMYLNEVAGK	35.7	767.065	2298.17	2299.09	38.87
		Ass1	Argininosuccinate synthase OS=Rattus norvegicus GN=Ass1 PE=2 SV=1	sp|P09034|ASSY_RAT	46497.1	0.998	2	FAELVYTGFWHSPEcEFVR	63.7	792.074	2373.2	2374.1	46.44	c15: Carbamidomethyl (+57.02)
		Ass1	Argininosuccinate synthase OS=Rattus norvegicus GN=Ass1 PE=2 SV=1	sp|P09034|ASSY_RAT	46497.1	1	6	DGTTHSTSLDLFmYLNEVAGK	52.5	772.399	2314.18	2315.09	41.74	m13: Oxidation (+15.99)
		Ass1	Argininosuccinate synthase OS=Rattus norvegicus GN=Ass1 PE=2 SV=1	sp|P09034|ASSY_RAT	46497.1	1	6	FAELVYTGFWHSPEcEFVR	65.4	792.074	2373.2	2374.1	46.44	c15: Carbamidomethyl (+57.02)
		Ass1	Argininosuccinate synthase OS=Rattus norvegicus GN=Ass1 PE=2 SV=1	sp|P09034|ASSY_RAT	46497.1	1	6	FELTcYSLAPQIK	51.4	785.434	1568.85	1569.8	39.51	c5: Carbamidomethyl (+57.02)
		Ass1	Argininosuccinate synthase OS=Rattus norvegicus GN=Ass1 PE=2 SV=1	sp|P09034|ASSY_RAT	46497.1	1	6	SPWSMDENLMHISYEAGILENPK	41.7	887.793	2660.36	2661.23	49.53
		Ass1	Argininosuccinate synthase OS=Rattus norvegicus GN=Ass1 PE=2 SV=1	sp|P09034|ASSY_RAT	46497.1	1	6	TQDPAKAPNTPDVLEIEFK	34.4	705.055	2112.14	2113.08	31.98
		Ass1	Argininosuccinate synthase OS=Rattus norvegicus GN=Ass1 PE=2 SV=1	sp|P09034|ASSY_RAT	46497.1	1	6	TQDPAKAPNTPDVLEIEFKK	43.8	561.076	2240.27	2241.18	46.16
		Ass1	Argininosuccinate synthase OS=Rattus norvegicus GN=Ass1 PE=2 SV=1	sp|P09034|ASSY_RAT	46497.1	1	11	APNTPDVLEIEFKK	44.8	534.311	1599.91	1600.86	36.72
		Ass1	Argininosuccinate synthase OS=Rattus norvegicus GN=Ass1 PE=2 SV=1	sp|P09034|ASSY_RAT	46497.1	1	11	EQGYDVIAYLANIGQK	34.2	594.668	1780.98	1781.91	46.08
		Ass1	Argininosuccinate synthase OS=Rattus norvegicus GN=Ass1 PE=2 SV=1	sp|P09034|ASSY_RAT	46497.1	1	11	FAELVYTGFWHSPEcEFVR	52.2	792.074	2373.2	2374.1	46.44	c15: Carbamidomethyl (+57.02)
		Ass1	Argininosuccinate synthase OS=Rattus norvegicus GN=Ass1 PE=2 SV=1	sp|P09034|ASSY_RAT	46497.1	1	11	FELTcYSLAPQIK	63.8	785.434	1568.85	1569.8	39.51	c5: Carbamidomethyl (+57.02)
		Ass1	Argininosuccinate synthase OS=Rattus norvegicus GN=Ass1 PE=2 SV=1	sp|P09034|ASSY_RAT	46497.1	1	11	GQVYILGR	36.8	453.275	904.535	905.52	24.14
		Ass1	Argininosuccinate synthase OS=Rattus norvegicus GN=Ass1 PE=2 SV=1	sp|P09034|ASSY_RAT	46497.1	1	11	GRNDLMEYAK	35.7	598.82	1195.62	1196.57	49.36
		Ass1	Argininosuccinate synthase OS=Rattus norvegicus GN=Ass1 PE=2 SV=1	sp|P09034|ASSY_RAT	46497.1	1	11	IDIVENR	36.5	429.75	857.486	858.468	29.71
		Ass1	Argininosuccinate synthase OS=Rattus norvegicus GN=Ass1 PE=2 SV=1	sp|P09034|ASSY_RAT	46497.1	1	11	KVFIEDVSK	47.6	532.827	1063.64	1064.6	44.66
		Ass1	Argininosuccinate synthase OS=Rattus norvegicus GN=Ass1 PE=2 SV=1	sp|P09034|ASSY_RAT	46497.1	1	11	MPEFYNR	21.3	478.733	955.451	956.429	30.52
		Ass1	Argininosuccinate synthase OS=Rattus norvegicus GN=Ass1 PE=2 SV=1	sp|P09034|ASSY_RAT	46497.1	1	11	TQDPAKAPNTPDVLEIEFK	56.6	705.066	2112.18	2113.08	48.8
		Ass1	Argininosuccinate synthase OS=Rattus norvegicus GN=Ass1 PE=2 SV=1	sp|P09034|ASSY_RAT	46497.1	1	11	TQDPAKAPNTPDVLEIEFKK	64.4	561.076	2240.27	2241.18	46.16
		Ass1	Argininosuccinate synthase OS=Rattus norvegicus GN=Ass1 PE=2 SV=1	sp|P09034|ASSY_RAT	46497.1	1	13	APNTPDVLEIEFK	74.8	736.913	1471.81	1472.76	38.08
		Ass1	Argininosuccinate synthase OS=Rattus norvegicus GN=Ass1 PE=2 SV=1	sp|P09034|ASSY_RAT	46497.1	1	13	APNTPDVLEIEFKK	50.9	534.311	1599.91	1600.86	36.72
		Ass1	Argininosuccinate synthase OS=Rattus norvegicus GN=Ass1 PE=2 SV=1	sp|P09034|ASSY_RAT	46497.1	1	13	DGTTHSTSLDLFmYLNEVAGK	74.9	772.399	2314.18	2315.09	41.74	m13: Oxidation (+15.99)
		Ass1	Argininosuccinate synthase OS=Rattus norvegicus GN=Ass1 PE=2 SV=1	sp|P09034|ASSY_RAT	46497.1	1	13	EQGYDVIAYLANIGQK	58.8	594.668	1780.98	1781.91	46.08
		Ass1	Argininosuccinate synthase OS=Rattus norvegicus GN=Ass1 PE=2 SV=1	sp|P09034|ASSY_RAT	46497.1	1	13	EQGYDVIAYLANIGQKEDFEEAR	71.8	886.796	2657.37	2658.27	39.96
		Ass1	Argininosuccinate synthase OS=Rattus norvegicus GN=Ass1 PE=2 SV=1	sp|P09034|ASSY_RAT	46497.1	1	13	FELTcYSLAPQIK	77.3	785.434	1568.85	1569.8	39.51	c5: Carbamidomethyl (+57.02)
		Ass1	Argininosuccinate synthase OS=Rattus norvegicus GN=Ass1 PE=2 SV=1	sp|P09034|ASSY_RAT	46497.1	1	13	GQVYILGR	32.7	453.275	904.535	905.52	24.14
		Ass1	Argininosuccinate synthase OS=Rattus norvegicus GN=Ass1 PE=2 SV=1	sp|P09034|ASSY_RAT	46497.1	1	13	GRNDLmEYAK	43.7	606.815	1211.62	1212.57	44.84	m6: Oxidation (+15.99)
		Ass1	Argininosuccinate synthase OS=Rattus norvegicus GN=Ass1 PE=2 SV=1	sp|P09034|ASSY_RAT	46497.1	1	13	GRNDLMEYAK	61.7	598.82	1195.62	1196.57	49.36
		Ass1	Argininosuccinate synthase OS=Rattus norvegicus GN=Ass1 PE=2 SV=1	sp|P09034|ASSY_RAT	46497.1	1	13	IDIVENR	45.9	429.741	857.468	858.468	8.17
		Ass1	Argininosuccinate synthase OS=Rattus norvegicus GN=Ass1 PE=2 SV=1	sp|P09034|ASSY_RAT	46497.1	1	13	KVFIEDVSK	68.9	532.827	1063.64	1064.6	44.66
		Ass1	Argininosuccinate synthase OS=Rattus norvegicus GN=Ass1 PE=2 SV=1	sp|P09034|ASSY_RAT	46497.1	1	13	MPEFYNR	26.7	478.733	955.451	956.429	30.52
		Ass1	Argininosuccinate synthase OS=Rattus norvegicus GN=Ass1 PE=2 SV=1	sp|P09034|ASSY_RAT	46497.1	1	13	QHGIPIPVTPK	34.4	593.874	1185.73	1186.69	39.04
		Ass1	Argininosuccinate synthase OS=Rattus norvegicus GN=Ass1 PE=2 SV=1	sp|P09034|ASSY_RAT	46497.1	1	13	TQDPAKAPNTPDVLEIEFK	76.5	705.066	2112.18	2113.08	48.8
46		Atp5a1	ATP synthase subunit alpha, mitochondrial OS=Rattus norvegicus GN=Atp5a1 PE=1 SV=2	sp|P15999|ATPA_RAT	59755.2	1	17	APGIIPR	53.8	362.23	722.445	723.451	1.905
		Atp5a1	ATP synthase subunit alpha, mitochondrial OS=Rattus norvegicus GN=Atp5a1 PE=1 SV=2	sp|P15999|ATPA_RAT	59755.2	1	17	EAYPGDVFYLHSR	21.9	518.59	1552.75	1553.74	11.01
		Atp5a1	ATP synthase subunit alpha, mitochondrial OS=Rattus norvegicus GN=Atp5a1 PE=1 SV=2	sp|P15999|ATPA_RAT	59755.2	1	17	EGDIVKR	27.4	408.73	815.445	816.457	-5.906
		Atp5a1	ATP synthase subunit alpha, mitochondrial OS=Rattus norvegicus GN=Atp5a1 PE=1 SV=2	sp|P15999|ATPA_RAT	59755.2	1	17	EPMQTGIK	52.7	452.23	902.445	903.461	-8.769
		Atp5a1	ATP synthase subunit alpha, mitochondrial OS=Rattus norvegicus GN=Atp5a1 PE=1 SV=2	sp|P15999|ATPA_RAT	59755.2	1	17	HALIIYDDLSK	57.1	644.36	1286.71	1287.69	14.12
		Atp5a1	ATP synthase subunit alpha, mitochondrial OS=Rattus norvegicus GN=Atp5a1 PE=1 SV=2	sp|P15999|ATPA_RAT	59755.2	1	17	ILGADTSVDLEETGR	84.3	788.41	1574.81	1575.79	16.74
		Atp5a1	ATP synthase subunit alpha, mitochondrial OS=Rattus norvegicus GN=Atp5a1 PE=1 SV=2	sp|P15999|ATPA_RAT	59755.2	1	17	ISEQSDAK	49.3	439.22	876.425	877.426	7.383
		Atp5a1	ATP synthase subunit alpha, mitochondrial OS=Rattus norvegicus GN=Atp5a1 PE=1 SV=2	sp|P15999|ATPA_RAT	59755.2	1	17	LTDADAmK	42.1	440.71	879.405	880.408	5.069	m7: Oxidation (+15.99)
		Atp5a1	ATP synthase subunit alpha, mitochondrial OS=Rattus norvegicus GN=Atp5a1 PE=1 SV=2	sp|P15999|ATPA_RAT	59755.2	1	17	QAVAYR	26.7	354.2	706.385	707.383	13.12
		Atp5a1	ATP synthase subunit alpha, mitochondrial OS=Rattus norvegicus GN=Atp5a1 PE=1 SV=2	sp|P15999|ATPA_RAT	59755.2	1	17	STVAQLVK	42.7	423.26	844.505	845.509	4.232
		Atp5a1	ATP synthase subunit alpha, mitochondrial OS=Rattus norvegicus GN=Atp5a1 PE=1 SV=2	sp|P15999|ATPA_RAT	59755.2	1	17	TGAIVDVPVGDELLGR	37.7	805.95	1609.89	1610.88	10.91
		Atp5a1	ATP synthase subunit alpha, mitochondrial OS=Rattus norvegicus GN=Atp5a1 PE=1 SV=2	sp|P15999|ATPA_RAT	59755.2	1	17	TGTAEMSSILEER	92	712.35	1422.69	1423.67	13.54
		Atp5a1	ATP synthase subunit alpha, mitochondrial OS=Rattus norvegicus GN=Atp5a1 PE=1 SV=2	sp|P15999|ATPA_RAT	59755.2	1	17	TSIAIDTIINQK	59.9	658.885	1315.75	1316.74	14.99
		Atp5a1	ATP synthase subunit alpha, mitochondrial OS=Rattus norvegicus GN=Atp5a1 PE=1 SV=2	sp|P15999|ATPA_RAT	59755.2	1	17	VGSAAQTR	56.2	395.22	788.425	789.421	14.41
		Atp5a1	ATP synthase subunit alpha, mitochondrial OS=Rattus norvegicus GN=Atp5a1 PE=1 SV=2	sp|P15999|ATPA_RAT	59755.2	1	17	VLSIGDGIAR	83.9	500.8	999.585	1000.58	13.97
		Atp5a1	ATP synthase subunit alpha, mitochondrial OS=Rattus norvegicus GN=Atp5a1 PE=1 SV=2	sp|P15999|ATPA_RAT	59755.2	1	17	VVDALGNAIDGK	81.4	586.32	1170.63	1171.63	0.6641
		Atp5a1	ATP synthase subunit alpha, mitochondrial OS=Rattus norvegicus GN=Atp5a1 PE=1 SV=2	sp|P15999|ATPA_RAT	59755.2	1	17	VVDALGNAIDGKGPVGSK	66.8	566.314	1695.92	1696.92	2.906
		Atp5a1	ATP synthase subunit alpha, mitochondrial OS=Rattus norvegicus GN=Atp5a1 PE=1 SV=2	sp|P15999|ATPA_RAT	59755.2	1	28	APGIIPR	43.4	362.23	722.445	723.451	1.905
		Atp5a1	ATP synthase subunit alpha, mitochondrial OS=Rattus norvegicus GN=Atp5a1 PE=1 SV=2	sp|P15999|ATPA_RAT	59755.2	1	28	AVDSLVPIGR	26.5	513.782	1025.55	1026.59	-36.16
		Atp5a1	ATP synthase subunit alpha, mitochondrial OS=Rattus norvegicus GN=Atp5a1 PE=1 SV=2	sp|P15999|ATPA_RAT	59755.2	1	28	EAYPGDVFYLHSR	38.3	518.59	1552.75	1553.74	11.01
		Atp5a1	ATP synthase subunit alpha, mitochondrial OS=Rattus norvegicus GN=Atp5a1 PE=1 SV=2	sp|P15999|ATPA_RAT	59755.2	1	28	EAYPGDVFYLHSR	75.6	777.39	1552.77	1553.74	22.13
		Atp5a1	ATP synthase subunit alpha, mitochondrial OS=Rattus norvegicus GN=Atp5a1 PE=1 SV=2	sp|P15999|ATPA_RAT	59755.2	1	28	EGDIVKR	36.7	408.73	815.445	816.457	-5.906
		Atp5a1	ATP synthase subunit alpha, mitochondrial OS=Rattus norvegicus GN=Atp5a1 PE=1 SV=2	sp|P15999|ATPA_RAT	59755.2	1	28	EIVTNFLAGFEP	42.2	668.85	1335.69	1336.68	10.68
		Atp5a1	ATP synthase subunit alpha, mitochondrial OS=Rattus norvegicus GN=Atp5a1 PE=1 SV=2	sp|P15999|ATPA_RAT	59755.2	1	28	EPmQTGIK	31.4	460.23	918.445	919.456	-3.085	m3: Oxidation (+15.99)
		Atp5a1	ATP synthase subunit alpha, mitochondrial OS=Rattus norvegicus GN=Atp5a1 PE=1 SV=2	sp|P15999|ATPA_RAT	59755.2	1	28	EPMQTGIK	34.6	452.23	902.445	903.461	-8.769
		Atp5a1	ATP synthase subunit alpha, mitochondrial OS=Rattus norvegicus GN=Atp5a1 PE=1 SV=2	sp|P15999|ATPA_RAT	59755.2	1	28	GIRPAINVGLSVSR	54.1	480.29	1437.85	1438.85	4.519
		Atp5a1	ATP synthase subunit alpha, mitochondrial OS=Rattus norvegicus GN=Atp5a1 PE=1 SV=2	sp|P15999|ATPA_RAT	59755.2	1	28	GYLDKLEPSK	50.3	575.315	1148.62	1149.62	7.131
		Atp5a1	ATP synthase subunit alpha, mitochondrial OS=Rattus norvegicus GN=Atp5a1 PE=1 SV=2	sp|P15999|ATPA_RAT	59755.2	1	28	HALIIYDDLSK	97.6	644.36	1286.71	1287.69	14.12
		Atp5a1	ATP synthase subunit alpha, mitochondrial OS=Rattus norvegicus GN=Atp5a1 PE=1 SV=2	sp|P15999|ATPA_RAT	59755.2	1	28	ILGADTSVDLEETGR	99.8	788.41	1574.81	1575.79	16.74
		Atp5a1	ATP synthase subunit alpha, mitochondrial OS=Rattus norvegicus GN=Atp5a1 PE=1 SV=2	sp|P15999|ATPA_RAT	59755.2	1	28	ISEQSDAK	58.7	439.22	876.425	877.426	7.383
		Atp5a1	ATP synthase subunit alpha, mitochondrial OS=Rattus norvegicus GN=Atp5a1 PE=1 SV=2	sp|P15999|ATPA_RAT	59755.2	1	28	ISVREPmQTGIK	37.9	458.92	1373.74	1374.74	3.118	m7: Oxidation (+15.99)
		Atp5a1	ATP synthase subunit alpha, mitochondrial OS=Rattus norvegicus GN=Atp5a1 PE=1 SV=2	sp|P15999|ATPA_RAT	59755.2	1	28	LELAQYR	44.3	446.75	891.485	892.489	4.457
		Atp5a1	ATP synthase subunit alpha, mitochondrial OS=Rattus norvegicus GN=Atp5a1 PE=1 SV=2	sp|P15999|ATPA_RAT	59755.2	1	28	LKEIVTNFLAGFEP	29.1	789.44	1576.87	1577.86	9.619
		Atp5a1	ATP synthase subunit alpha, mitochondrial OS=Rattus norvegicus GN=Atp5a1 PE=1 SV=2	sp|P15999|ATPA_RAT	59755.2	1	28	LTDADAMK	42.6	432.71	863.405	864.413	-0.7195
		Atp5a1	ATP synthase subunit alpha, mitochondrial OS=Rattus norvegicus GN=Atp5a1 PE=1 SV=2	sp|P15999|ATPA_RAT	59755.2	1	28	LTDADAmK	49	440.71	879.405	880.408	5.069	m7: Oxidation (+15.99)
		Atp5a1	ATP synthase subunit alpha, mitochondrial OS=Rattus norvegicus GN=Atp5a1 PE=1 SV=2	sp|P15999|ATPA_RAT	59755.2	1	28	QAVAYR	32.1	354.2	706.385	707.383	13.12
		Atp5a1	ATP synthase subunit alpha, mitochondrial OS=Rattus norvegicus GN=Atp5a1 PE=1 SV=2	sp|P15999|ATPA_RAT	59755.2	1	28	QmSLLLR	52	438.754	875.494	876.497	4.248	m2: Oxidation (+15.99)
		Atp5a1	ATP synthase subunit alpha, mitochondrial OS=Rattus norvegicus GN=Atp5a1 PE=1 SV=2	sp|P15999|ATPA_RAT	59755.2	1	28	QVAGTMK	27.9	367.7	733.385	734.387	8.276
		Atp5a1	ATP synthase subunit alpha, mitochondrial OS=Rattus norvegicus GN=Atp5a1 PE=1 SV=2	sp|P15999|ATPA_RAT	59755.2	1	28	RFNDGTDEK	26.1	541.25	1080.49	1081.49	1.552
		Atp5a1	ATP synthase subunit alpha, mitochondrial OS=Rattus norvegicus GN=Atp5a1 PE=1 SV=2	sp|P15999|ATPA_RAT	59755.2	1	28	RLTDADAMK	37.9	510.76	1019.51	1020.51	-1.687
		Atp5a1	ATP synthase subunit alpha, mitochondrial OS=Rattus norvegicus GN=Atp5a1 PE=1 SV=2	sp|P15999|ATPA_RAT	59755.2	1	28	RLTDADAmK	65.6	518.76	1035.51	1036.51	3.245	m8: Oxidation (+15.99)
		Atp5a1	ATP synthase subunit alpha, mitochondrial OS=Rattus norvegicus GN=Atp5a1 PE=1 SV=2	sp|P15999|ATPA_RAT	59755.2	1	28	STVAQLVK	49.3	423.26	844.505	845.509	4.232
		Atp5a1	ATP synthase subunit alpha, mitochondrial OS=Rattus norvegicus GN=Atp5a1 PE=1 SV=2	sp|P15999|ATPA_RAT	59755.2	1	28	TGAIVDVPVGDELLGR	76.2	805.96	1609.91	1610.88	23.33
		Atp5a1	ATP synthase subunit alpha, mitochondrial OS=Rattus norvegicus GN=Atp5a1 PE=1 SV=2	sp|P15999|ATPA_RAT	59755.2	1	28	TGTAEMSSILEER	109	712.35	1422.69	1423.67	13.54
		Atp5a1	ATP synthase subunit alpha, mitochondrial OS=Rattus norvegicus GN=Atp5a1 PE=1 SV=2	sp|P15999|ATPA_RAT	59755.2	1	28	TSIAIDTIINQK	74.5	658.887	1315.76	1316.74	18.44
		Atp5a1	ATP synthase subunit alpha, mitochondrial OS=Rattus norvegicus GN=Atp5a1 PE=1 SV=2	sp|P15999|ATPA_RAT	59755.2	1	28	VGSAAQTR	48.2	395.22	788.425	789.421	14.41
		Atp5a1	ATP synthase subunit alpha, mitochondrial OS=Rattus norvegicus GN=Atp5a1 PE=1 SV=2	sp|P15999|ATPA_RAT	59755.2	1	28	VLSIGDGIAR	74.7	500.8	999.585	1000.58	13.97
		Atp5a1	ATP synthase subunit alpha, mitochondrial OS=Rattus norvegicus GN=Atp5a1 PE=1 SV=2	sp|P15999|ATPA_RAT	59755.2	1	28	VVDALGNAIDGK	83.8	586.321	1170.63	1171.63	2.661
		Atp5a1	ATP synthase subunit alpha, mitochondrial OS=Rattus norvegicus GN=Atp5a1 PE=1 SV=2	sp|P15999|ATPA_RAT	59755.2	1	28	VVDALGNAIDGKGPVGSK	69.2	848.97	1695.93	1696.92	5.644
		Atp5a1	ATP synthase subunit alpha, mitochondrial OS=Rattus norvegicus GN=Atp5a1 PE=1 SV=2	sp|P15999|ATPA_RAT	59755.2	1	28	VVDALGNAIDGKGPVGSK	79.4	566.32	1695.94	1696.92	13.14
		Atp5a1	ATP synthase subunit alpha, mitochondrial OS=Rattus norvegicus GN=Atp5a1 PE=1 SV=2	sp|P15999|ATPA_RAT	59755.2	1	3	GIRPAINVGLSVSR	46.4	480.306	1437.9	1438.85	37.12
		Atp5a1	ATP synthase subunit alpha, mitochondrial OS=Rattus norvegicus GN=Atp5a1 PE=1 SV=2	sp|P15999|ATPA_RAT	59755.2	1	3	TSIAIDTIINQKR	50.1	491.644	1471.91	1472.84	49.77
		Atp5a1	ATP synthase subunit alpha, mitochondrial OS=Rattus norvegicus GN=Atp5a1 PE=1 SV=2	sp|P15999|ATPA_RAT	59755.2	1	3	VLSIGDGIAR	42.4	500.815	999.616	1000.58	44.81
		Atp5a1	ATP synthase subunit alpha, mitochondrial OS=Rattus norvegicus GN=Atp5a1 PE=1 SV=2	sp|P15999|ATPA_RAT	59755.2	1	3	VLSIGDGIAR	46.6	500.815	999.616	1000.58	44.81
47		Atp5b	ATP synthase subunit beta, mitochondrial OS=Rattus norvegicus GN=Atp5b PE=1 SV=2	sp|P10719|ATPB_RAT,tr|G3V6D3|G3V6D3_RAT	56354.3	0.998	2	ImDPNIVGSEHYDVAR	81.7	611.3	1830.88	1831.86	11.46	m2: Oxidation (+15.99)
		Atp5b	ATP synthase subunit beta, mitochondrial OS=Rattus norvegicus GN=Atp5b PE=1 SV=2	sp|P10719|ATPB_RAT,tr|G3V6D3|G3V6D3_RAT	56354.3	0.998	2	ImNVIGEPIDER	65	701.36	1400.71	1401.7	5.895	m2: Oxidation (+15.99)
48		Baat	Bile acid-CoA:amino acid N-acyltransferase OS=Rattus norvegicus GN=Baat PE=1 SV=2	sp|Q63276|BAAT_RAT	46465.4	1	5	DVMNRPHK	21.4	498.76	995.505	996.504	8.307
		Baat	Bile acid-CoA:amino acid N-acyltransferase OS=Rattus norvegicus GN=Baat PE=1 SV=2	sp|Q63276|BAAT_RAT	46465.4	1	5	QAIAQLMK	42.3	451.76	901.505	902.513	-0.2459
		Baat	Bile acid-CoA:amino acid N-acyltransferase OS=Rattus norvegicus GN=Baat PE=1 SV=2	sp|Q63276|BAAT_RAT	46465.4	1	5	QAIAQLmK	52.8	459.76	917.505	918.508	5.294	m7: Oxidation (+15.99)
		Baat	Bile acid-CoA:amino acid N-acyltransferase OS=Rattus norvegicus GN=Baat PE=1 SV=2	sp|Q63276|BAAT_RAT	46465.4	1	5	QHLNPGFNSQL	65	627.82	1253.63	1254.62	8.033
		Baat	Bile acid-CoA:amino acid N-acyltransferase OS=Rattus norvegicus GN=Baat PE=1 SV=2	sp|Q63276|BAAT_RAT	46465.4	1	5	TFEETADKDSK	63.6	635.8	1269.59	1270.58	10.06
		Baat	Bile acid-CoA:amino acid N-acyltransferase OS=Rattus norvegicus GN=Baat PE=1 SV=2	sp|Q63276|BAAT_RAT	46465.4	1	5	WYVAPGVTR	34.9	524.786	1047.56	1048.56	7.151
		Baat	Bile acid-CoA:amino acid N-acyltransferase OS=Rattus norvegicus GN=Baat PE=1 SV=2	sp|Q63276|BAAT_RAT	46465.4	1	4	QAIAQLmK	33.4	459.76	917.505	918.508	5.294	m7: Oxidation (+15.99)
		Baat	Bile acid-CoA:amino acid N-acyltransferase OS=Rattus norvegicus GN=Baat PE=1 SV=2	sp|Q63276|BAAT_RAT	46465.4	1	4	QHLNPGFNSQL	69.1	627.82	1253.63	1254.62	8.033
		Baat	Bile acid-CoA:amino acid N-acyltransferase OS=Rattus norvegicus GN=Baat PE=1 SV=2	sp|Q63276|BAAT_RAT	46465.4	1	4	TFEETADKDSK	20.4	424.2	1269.58	1270.58	4.33
		Baat	Bile acid-CoA:amino acid N-acyltransferase OS=Rattus norvegicus GN=Baat PE=1 SV=2	sp|Q63276|BAAT_RAT	46465.4	1	4	TFEETADKDSK	65.7	635.79	1269.57	1270.58	-5.684
		Baat	Bile acid-CoA:amino acid N-acyltransferase OS=Rattus norvegicus GN=Baat PE=1 SV=2	sp|Q63276|BAAT_RAT	46465.4	1	4	WYVAPGVTR	28	524.78	1047.55	1048.56	-4.503
		Baat	Bile acid-CoA:amino acid N-acyltransferase OS=Rattus norvegicus GN=Baat PE=1 SV=2	sp|Q63276|BAAT_RAT	46465.4	0.998	2	QHLNPGFNSQL	33.5	627.82	1253.63	1254.62	8.033
		Baat	Bile acid-CoA:amino acid N-acyltransferase OS=Rattus norvegicus GN=Baat PE=1 SV=2	sp|Q63276|BAAT_RAT	46465.4	0.998	2	TFEETADKDSK	39	635.8	1269.59	1270.58	10.06
		Baat	Bile acid-CoA:amino acid N-acyltransferase OS=Rattus norvegicus GN=Baat PE=1 SV=2	sp|Q63276|BAAT_RAT	46465.4	0.997	2	QHLNPGFNSQL	32.8	627.839	1253.66	1254.62	38.33
		Baat	Bile acid-CoA:amino acid N-acyltransferase OS=Rattus norvegicus GN=Baat PE=1 SV=2	sp|Q63276|BAAT_RAT	46465.4	0.997	2	VISSSLDSLILER	97.8	716.436	1430.86	1431.81	40.65
49		Bhmt	Betaine--homocysteine S-methyltransferase 1 OS=Rattus norvegicus GN=Bhmt PE=1 SV=1	sp|O09171|BHMT1_RAT	44976.6	0.978	2	EATTEQQLR	44.8	538.27	1074.53	1075.54	-4.855
		Bhmt	Betaine--homocysteine S-methyltransferase 1 OS=Rattus norvegicus GN=Bhmt PE=1 SV=1	sp|O09171|BHMT1_RAT	44976.6	0.978	2	EAYNLGVR	26	461.24	920.465	921.479	-6.644
		Bhmt	Betaine--homocysteine S-methyltransferase 1 OS=Rattus norvegicus GN=Bhmt PE=1 SV=1	sp|O09171|BHMT1_RAT	44976.6	1	18	AGPWTPEAAVEHPEAVR	42.1	606.31	1815.91	1816.9	9.743
		Bhmt	Betaine--homocysteine S-methyltransferase 1 OS=Rattus norvegicus GN=Bhmt PE=1 SV=1	sp|O09171|BHMT1_RAT	44976.6	1	18	AGPWTPEAAVEHPEAVR	90.1	908.98	1815.95	1816.9	30.26
		Bhmt	Betaine--homocysteine S-methyltransferase 1 OS=Rattus norvegicus GN=Bhmt PE=1 SV=1	sp|O09171|BHMT1_RAT	44976.6	1	18	AGSNVMQTFTFYASEDK	46.5	948.45	1894.89	1895.85	23.57
		Bhmt	Betaine--homocysteine S-methyltransferase 1 OS=Rattus norvegicus GN=Bhmt PE=1 SV=1	sp|O09171|BHMT1_RAT	44976.6	1	18	AIAEELAPER	60.2	549.8	1097.59	1098.58	12.45
		Bhmt	Betaine--homocysteine S-methyltransferase 1 OS=Rattus norvegicus GN=Bhmt PE=1 SV=1	sp|O09171|BHMT1_RAT	44976.6	1	18	EATTEQQLR	40.5	538.28	1074.55	1075.54	13.74
		Bhmt	Betaine--homocysteine S-methyltransferase 1 OS=Rattus norvegicus GN=Bhmt PE=1 SV=1	sp|O09171|BHMT1_RAT	44976.6	1	18	EAYNLGVR	27.7	461.25	920.485	921.479	15.06
		Bhmt	Betaine--homocysteine S-methyltransferase 1 OS=Rattus norvegicus GN=Bhmt PE=1 SV=1	sp|O09171|BHMT1_RAT	44976.6	1	18	EGLEAAR	27.1	373.2	744.385	745.384	11.78
		Bhmt	Betaine--homocysteine S-methyltransferase 1 OS=Rattus norvegicus GN=Bhmt PE=1 SV=1	sp|O09171|BHMT1_RAT	44976.6	1	18	EYWQNLR	26.4	504.75	1007.49	1008.49	2.953
		Bhmt	Betaine--homocysteine S-methyltransferase 1 OS=Rattus norvegicus GN=Bhmt PE=1 SV=1	sp|O09171|BHMT1_RAT	44976.6	1	18	GAAELMQQK	67.2	488.25	974.486	975.493	-0.166
		Bhmt	Betaine--homocysteine S-methyltransferase 1 OS=Rattus norvegicus GN=Bhmt PE=1 SV=1	sp|O09171|BHMT1_RAT	44976.6	1	18	GAAELmQQK	69.4	496.25	990.485	991.488	4.905	m6: Oxidation (+15.99)
		Bhmt	Betaine--homocysteine S-methyltransferase 1 OS=Rattus norvegicus GN=Bhmt PE=1 SV=1	sp|O09171|BHMT1_RAT	44976.6	1	18	IFHQQLEVFmK	37.7	479.26	1434.76	1435.74	17.47	m10: Oxidation (+15.99)
		Bhmt	Betaine--homocysteine S-methyltransferase 1 OS=Rattus norvegicus GN=Bhmt PE=1 SV=1	sp|O09171|BHMT1_RAT	44976.6	1	18	IFHQQLEVFMK	45.9	473.93	1418.77	1419.75	21.13
		Bhmt	Betaine--homocysteine S-methyltransferase 1 OS=Rattus norvegicus GN=Bhmt PE=1 SV=1	sp|O09171|BHMT1_RAT	44976.6	1	18	IFHQQLEVFMK	65.3	710.39	1418.77	1419.75	19.21
		Bhmt	Betaine--homocysteine S-methyltransferase 1 OS=Rattus norvegicus GN=Bhmt PE=1 SV=1	sp|O09171|BHMT1_RAT	44976.6	1	18	IFHQQLEVFmK	68.3	718.386	1434.76	1435.74	17.64	m10: Oxidation (+15.99)
		Bhmt	Betaine--homocysteine S-methyltransferase 1 OS=Rattus norvegicus GN=Bhmt PE=1 SV=1	sp|O09171|BHMT1_RAT	44976.6	1	18	KEYWQNLR	33.1	379.536	1135.59	1136.58	7.656
		Bhmt	Betaine--homocysteine S-methyltransferase 1 OS=Rattus norvegicus GN=Bhmt PE=1 SV=1	sp|O09171|BHMT1_RAT	44976.6	1	18	KEYWQNLR	63.2	568.8	1135.59	1136.58	7.019
		Bhmt	Betaine--homocysteine S-methyltransferase 1 OS=Rattus norvegicus GN=Bhmt PE=1 SV=1	sp|O09171|BHMT1_RAT	44976.6	1	18	KIFHQQLEVFmK	37.9	521.96	1562.86	1563.84	19.24	m11: Oxidation (+15.99)
		Bhmt	Betaine--homocysteine S-methyltransferase 1 OS=Rattus norvegicus GN=Bhmt PE=1 SV=1	sp|O09171|BHMT1_RAT	44976.6	1	18	KIFHQQLEVFmK	45.3	782.44	1562.87	1563.84	23.89	m11: Oxidation (+15.99)
		Bhmt	Betaine--homocysteine S-methyltransferase 1 OS=Rattus norvegicus GN=Bhmt PE=1 SV=1	sp|O09171|BHMT1_RAT	44976.6	1	18	KIFHQQLEVFMK	44.6	516.62	1546.84	1547.84	3.988
		Bhmt	Betaine--homocysteine S-methyltransferase 1 OS=Rattus norvegicus GN=Bhmt PE=1 SV=1	sp|O09171|BHMT1_RAT	44976.6	1	18	LNAGEVVIGDGGFVFALEK	32.7	645.68	1934.02	1935.02	1.551
		Bhmt	Betaine--homocysteine S-methyltransferase 1 OS=Rattus norvegicus GN=Bhmt PE=1 SV=1	sp|O09171|BHMT1_RAT	44976.6	1	18	LNAGEVVIGDGGFVFALEK	41	968.03	1934.05	1935.02	15.65
		Bhmt	Betaine--homocysteine S-methyltransferase 1 OS=Rattus norvegicus GN=Bhmt PE=1 SV=1	sp|O09171|BHMT1_RAT	44976.6	1	18	QGFIDLPEFPFGLEPR	47.4	931.487	1860.96	1861.95	10.16
		Bhmt	Betaine--homocysteine S-methyltransferase 1 OS=Rattus norvegicus GN=Bhmt PE=1 SV=1	sp|O09171|BHMT1_RAT	44976.6	1	18	QVADEGDALVAGGVSQTPSYLScK	50.9	1226.62	2451.23	2452.17	27.08	c23: Carbamidomethyl (+57.02)
		Bhmt	Betaine--homocysteine S-methyltransferase 1 OS=Rattus norvegicus GN=Bhmt PE=1 SV=1	sp|O09171|BHMT1_RAT	44976.6	1	18	RGILER	32	372.23	742.445	743.452	0.5085
		Bhmt	Betaine--homocysteine S-methyltransferase 1 OS=Rattus norvegicus GN=Bhmt PE=1 SV=1	sp|O09171|BHMT1_RAT	44976.6	1	18	SETEVKK	33.4	410.73	819.445	820.441	14.11
		Bhmt	Betaine--homocysteine S-methyltransferase 1 OS=Rattus norvegicus GN=Bhmt PE=1 SV=1	sp|O09171|BHMT1_RAT	44976.6	1	18	VNEAAcDIAR	70.7	559.77	1117.53	1118.53	6.091	c6: Carbamidomethyl (+57.02)
		Bhmt	Betaine--homocysteine S-methyltransferase 1 OS=Rattus norvegicus GN=Bhmt PE=1 SV=1	sp|O09171|BHMT1_RAT	44976.6	1	18	YIGGccGFEPYHIR	45.8	864.9	1727.79	1728.76	17.61	c5: Carbamidomethyl (+57.02), c6: Carbamidomethyl (+57.02)
		Bhmt	Betaine--homocysteine S-methyltransferase 1 OS=Rattus norvegicus GN=Bhmt PE=1 SV=1	sp|O09171|BHMT1_RAT	44976.6	1	18	YIGGccGFEPYHIR	73.9	576.93	1727.77	1728.76	7.619	c5: Carbamidomethyl (+57.02), c6: Carbamidomethyl (+57.02)
		Bhmt	Betaine--homocysteine S-methyltransferase 1 OS=Rattus norvegicus GN=Bhmt PE=1 SV=1	sp|O09171|BHMT1_RAT	44976.6	1	4	AGPWTPEAAVEHPEAVR	36.6	606.31	1815.91	1816.9	9.743
		Bhmt	Betaine--homocysteine S-methyltransferase 1 OS=Rattus norvegicus GN=Bhmt PE=1 SV=1	sp|O09171|BHMT1_RAT	44976.6	1	4	EATTEQQLR	37.5	538.279	1074.54	1075.54	10.91
		Bhmt	Betaine--homocysteine S-methyltransferase 1 OS=Rattus norvegicus GN=Bhmt PE=1 SV=1	sp|O09171|BHMT1_RAT	44976.6	1	4	EAYNLGVR	30.3	461.24	920.465	921.479	-6.644
		Bhmt	Betaine--homocysteine S-methyltransferase 1 OS=Rattus norvegicus GN=Bhmt PE=1 SV=1	sp|O09171|BHMT1_RAT	44976.6	1	4	GAAELmQQK	51.5	496.25	990.485	991.488	4.905	m6: Oxidation (+15.99)
		Bhmt	Betaine--homocysteine S-methyltransferase 1 OS=Rattus norvegicus GN=Bhmt PE=1 SV=1	sp|O09171|BHMT1_RAT	44976.6	1	4	GAAELMQQK	61	488.25	974.485	975.493	-0.2275
		Bhmt	Betaine--homocysteine S-methyltransferase 1 OS=Rattus norvegicus GN=Bhmt PE=1 SV=1	sp|O09171|BHMT1_RAT	44976.6	0.999	3	EATTEQQLR	38.8	538.27	1074.53	1075.54	-4.855
		Bhmt	Betaine--homocysteine S-methyltransferase 1 OS=Rattus norvegicus GN=Bhmt PE=1 SV=1	sp|O09171|BHMT1_RAT	44976.6	0.999	3	EAYNLGVR	27.9	461.24	920.465	921.479	-6.644
		Bhmt	Betaine--homocysteine S-methyltransferase 1 OS=Rattus norvegicus GN=Bhmt PE=1 SV=1	sp|O09171|BHMT1_RAT	44976.6	0.999	3	GAAELmQQK	55.7	496.25	990.485	991.488	4.905	m6: Oxidation (+15.99)
		Bhmt	Betaine--homocysteine S-methyltransferase 1 OS=Rattus norvegicus GN=Bhmt PE=1 SV=1	sp|O09171|BHMT1_RAT	44976.6	0.991	3	EATTEQQLR	40.2	538.28	1074.55	1075.54	13.74
		Bhmt	Betaine--homocysteine S-methyltransferase 1 OS=Rattus norvegicus GN=Bhmt PE=1 SV=1	sp|O09171|BHMT1_RAT	44976.6	0.991	3	EAYNLGVR	26.2	461.24	920.465	921.479	-6.644
		Bhmt	Betaine--homocysteine S-methyltransferase 1 OS=Rattus norvegicus GN=Bhmt PE=1 SV=1	sp|O09171|BHMT1_RAT	44976.6	0.991	3	EYWQNLR	22.6	504.75	1007.49	1008.49	2.953
		Bhmt	Betaine--homocysteine S-methyltransferase 1 OS=Rattus norvegicus GN=Bhmt PE=1 SV=1	sp|O09171|BHMT1_RAT	44976.6	1	16	AGPWTPEAAVEHPEAVR	40.9	606.31	1815.91	1816.9	9.743
		Bhmt	Betaine--homocysteine S-methyltransferase 1 OS=Rattus norvegicus GN=Bhmt PE=1 SV=1	sp|O09171|BHMT1_RAT	44976.6	1	16	AIAEELAPER	62.9	549.8	1097.59	1098.58	12.45
		Bhmt	Betaine--homocysteine S-methyltransferase 1 OS=Rattus norvegicus GN=Bhmt PE=1 SV=1	sp|O09171|BHMT1_RAT	44976.6	1	16	EATTEQQLR	50.2	538.28	1074.55	1075.54	13.67
		Bhmt	Betaine--homocysteine S-methyltransferase 1 OS=Rattus norvegicus GN=Bhmt PE=1 SV=1	sp|O09171|BHMT1_RAT	44976.6	1	16	EAYNLGVR	26.2	461.247	920.479	921.479	8.462
		Bhmt	Betaine--homocysteine S-methyltransferase 1 OS=Rattus norvegicus GN=Bhmt PE=1 SV=1	sp|O09171|BHMT1_RAT	44976.6	1	16	EGLEAAR	26.9	373.2	744.385	745.384	11.78
		Bhmt	Betaine--homocysteine S-methyltransferase 1 OS=Rattus norvegicus GN=Bhmt PE=1 SV=1	sp|O09171|BHMT1_RAT	44976.6	1	16	EYWQNLR	26.3	504.75	1007.49	1008.49	2.953
		Bhmt	Betaine--homocysteine S-methyltransferase 1 OS=Rattus norvegicus GN=Bhmt PE=1 SV=1	sp|O09171|BHMT1_RAT	44976.6	1	16	GAAELmQQK	51.1	496.25	990.485	991.488	4.905	m6: Oxidation (+15.99)
		Bhmt	Betaine--homocysteine S-methyltransferase 1 OS=Rattus norvegicus GN=Bhmt PE=1 SV=1	sp|O09171|BHMT1_RAT	44976.6	1	16	GAAELMQQK	69.5	488.25	974.485	975.493	-0.2275
		Bhmt	Betaine--homocysteine S-methyltransferase 1 OS=Rattus norvegicus GN=Bhmt PE=1 SV=1	sp|O09171|BHMT1_RAT	44976.6	1	16	GAAELmQQK	76.8	496.25	990.485	991.488	4.905	m6: Oxidation (+15.99)
		Bhmt	Betaine--homocysteine S-methyltransferase 1 OS=Rattus norvegicus GN=Bhmt PE=1 SV=1	sp|O09171|BHMT1_RAT	44976.6	1	16	IFHQQLEVFmK	38.6	479.26	1434.76	1435.74	16.97	m10: Oxidation (+15.99)
		Bhmt	Betaine--homocysteine S-methyltransferase 1 OS=Rattus norvegicus GN=Bhmt PE=1 SV=1	sp|O09171|BHMT1_RAT	44976.6	1	16	IFHQQLEVFMK	53.3	473.925	1418.75	1419.75	11.24
		Bhmt	Betaine--homocysteine S-methyltransferase 1 OS=Rattus norvegicus GN=Bhmt PE=1 SV=1	sp|O09171|BHMT1_RAT	44976.6	1	16	IFHQQLEVFMK	72.6	710.39	1418.77	1419.75	19.21
		Bhmt	Betaine--homocysteine S-methyltransferase 1 OS=Rattus norvegicus GN=Bhmt PE=1 SV=1	sp|O09171|BHMT1_RAT	44976.6	1	16	IFHQQLEVFmK	76.6	718.384	1434.75	1435.74	13.96	m10: Oxidation (+15.99)
		Bhmt	Betaine--homocysteine S-methyltransferase 1 OS=Rattus norvegicus GN=Bhmt PE=1 SV=1	sp|O09171|BHMT1_RAT	44976.6	1	16	KEYWQNLR	33.2	379.54	1135.6	1136.58	18.21
		Bhmt	Betaine--homocysteine S-methyltransferase 1 OS=Rattus norvegicus GN=Bhmt PE=1 SV=1	sp|O09171|BHMT1_RAT	44976.6	1	16	KEYWQNLR	55.1	568.8	1135.59	1136.58	7.019
		Bhmt	Betaine--homocysteine S-methyltransferase 1 OS=Rattus norvegicus GN=Bhmt PE=1 SV=1	sp|O09171|BHMT1_RAT	44976.6	1	16	KIFHQQLEVFmK	34.7	521.95	1562.83	1563.84	0.05566	m11: Oxidation (+15.99)
		Bhmt	Betaine--homocysteine S-methyltransferase 1 OS=Rattus norvegicus GN=Bhmt PE=1 SV=1	sp|O09171|BHMT1_RAT	44976.6	1	16	KIFHQQLEVFMK	42.5	516.62	1546.84	1547.84	3.232
		Bhmt	Betaine--homocysteine S-methyltransferase 1 OS=Rattus norvegicus GN=Bhmt PE=1 SV=1	sp|O09171|BHMT1_RAT	44976.6	1	16	LmKEGLEAAR	45.8	378.54	1132.6	1133.6	6.164	m2: Oxidation (+15.99)
		Bhmt	Betaine--homocysteine S-methyltransferase 1 OS=Rattus norvegicus GN=Bhmt PE=1 SV=1	sp|O09171|BHMT1_RAT	44976.6	1	16	QGFIDLPEFPFGLEPR	68	931.483	1860.95	1861.95	5.058
		Bhmt	Betaine--homocysteine S-methyltransferase 1 OS=Rattus norvegicus GN=Bhmt PE=1 SV=1	sp|O09171|BHMT1_RAT	44976.6	1	16	RGILER	31.2	372.23	742.445	743.452	0.5085
		Bhmt	Betaine--homocysteine S-methyltransferase 1 OS=Rattus norvegicus GN=Bhmt PE=1 SV=1	sp|O09171|BHMT1_RAT	44976.6	1	16	SETEVKK	28.6	410.73	819.445	820.441	14.11
		Bhmt	Betaine--homocysteine S-methyltransferase 1 OS=Rattus norvegicus GN=Bhmt PE=1 SV=1	sp|O09171|BHMT1_RAT	44976.6	1	16	VNEAAcDIAR	84.8	559.77	1117.53	1118.53	6.091	c6: Carbamidomethyl (+57.02)
		Bhmt	Betaine--homocysteine S-methyltransferase 1 OS=Rattus norvegicus GN=Bhmt PE=1 SV=1	sp|O09171|BHMT1_RAT	44976.6	1	16	YIGGccGFEPYHIR	60.2	576.93	1727.77	1728.76	7.619	c5: Carbamidomethyl (+57.02), c6: Carbamidomethyl (+57.02)
		Bhmt	Betaine--homocysteine S-methyltransferase 1 OS=Rattus norvegicus GN=Bhmt PE=1 SV=1	sp|O09171|BHMT1_RAT	44976.6	1	20	AGPWTPEAAVEHPEAVR	42.2	606.31	1815.91	1816.9	9.792
		Bhmt	Betaine--homocysteine S-methyltransferase 1 OS=Rattus norvegicus GN=Bhmt PE=1 SV=1	sp|O09171|BHMT1_RAT	44976.6	1	20	AGPWTPEAAVEHPEAVR	103	908.98	1815.95	1816.9	30.26
		Bhmt	Betaine--homocysteine S-methyltransferase 1 OS=Rattus norvegicus GN=Bhmt PE=1 SV=1	sp|O09171|BHMT1_RAT	44976.6	1	20	AGSNVMQTFTFYASEDK	24.6	948.44	1894.87	1895.85	13.02
		Bhmt	Betaine--homocysteine S-methyltransferase 1 OS=Rattus norvegicus GN=Bhmt PE=1 SV=1	sp|O09171|BHMT1_RAT	44976.6	1	20	AGSNVmQTFTFYASEDK	54.4	956.45	1910.89	1911.84	26.03	m6: Oxidation (+15.99)
		Bhmt	Betaine--homocysteine S-methyltransferase 1 OS=Rattus norvegicus GN=Bhmt PE=1 SV=1	sp|O09171|BHMT1_RAT	44976.6	1	20	AIAEELAPER	63.4	549.8	1097.59	1098.58	12.45
		Bhmt	Betaine--homocysteine S-methyltransferase 1 OS=Rattus norvegicus GN=Bhmt PE=1 SV=1	sp|O09171|BHMT1_RAT	44976.6	1	20	EATTEQQLR	38.9	538.28	1074.55	1075.54	13.74
		Bhmt	Betaine--homocysteine S-methyltransferase 1 OS=Rattus norvegicus GN=Bhmt PE=1 SV=1	sp|O09171|BHMT1_RAT	44976.6	1	20	EAYNLGVR	27.8	461.246	920.477	921.479	6.097
		Bhmt	Betaine--homocysteine S-methyltransferase 1 OS=Rattus norvegicus GN=Bhmt PE=1 SV=1	sp|O09171|BHMT1_RAT	44976.6	1	20	EGLEAAR	29.2	373.2	744.385	745.384	11.78
		Bhmt	Betaine--homocysteine S-methyltransferase 1 OS=Rattus norvegicus GN=Bhmt PE=1 SV=1	sp|O09171|BHMT1_RAT	44976.6	1	20	EYWQNLR	26.4	504.75	1007.49	1008.49	2.953
		Bhmt	Betaine--homocysteine S-methyltransferase 1 OS=Rattus norvegicus GN=Bhmt PE=1 SV=1	sp|O09171|BHMT1_RAT	44976.6	1	20	GAAELMQQK	64.7	488.25	974.485	975.493	-0.2275
		Bhmt	Betaine--homocysteine S-methyltransferase 1 OS=Rattus norvegicus GN=Bhmt PE=1 SV=1	sp|O09171|BHMT1_RAT	44976.6	1	20	GAAELmQQK	73.1	496.25	990.485	991.488	4.905	m6: Oxidation (+15.99)
		Bhmt	Betaine--homocysteine S-methyltransferase 1 OS=Rattus norvegicus GN=Bhmt PE=1 SV=1	sp|O09171|BHMT1_RAT	44976.6	1	20	GNYVAEK	45.8	390.7	779.385	780.389	5.226
		Bhmt	Betaine--homocysteine S-methyltransferase 1 OS=Rattus norvegicus GN=Bhmt PE=1 SV=1	sp|O09171|BHMT1_RAT	44976.6	1	20	HGSWGSGLDMHTKPWIR	62.8	655.67	1963.99	1964.95	20.56
		Bhmt	Betaine--homocysteine S-methyltransferase 1 OS=Rattus norvegicus GN=Bhmt PE=1 SV=1	sp|O09171|BHMT1_RAT	44976.6	1	20	IFHQQLEVFmK	36.5	479.26	1434.76	1435.74	17.47	m10: Oxidation (+15.99)
		Bhmt	Betaine--homocysteine S-methyltransferase 1 OS=Rattus norvegicus GN=Bhmt PE=1 SV=1	sp|O09171|BHMT1_RAT	44976.6	1	20	IFHQQLEVFMK	42.8	473.93	1418.77	1419.75	21.13
		Bhmt	Betaine--homocysteine S-methyltransferase 1 OS=Rattus norvegicus GN=Bhmt PE=1 SV=1	sp|O09171|BHMT1_RAT	44976.6	1	20	IFHQQLEVFMK	68.4	710.39	1418.77	1419.75	19.21
		Bhmt	Betaine--homocysteine S-methyltransferase 1 OS=Rattus norvegicus GN=Bhmt PE=1 SV=1	sp|O09171|BHMT1_RAT	44976.6	1	20	IFHQQLEVFmK	74.1	718.39	1434.76	1435.74	22.08	m10: Oxidation (+15.99)
		Bhmt	Betaine--homocysteine S-methyltransferase 1 OS=Rattus norvegicus GN=Bhmt PE=1 SV=1	sp|O09171|BHMT1_RAT	44976.6	1	20	KEYWQNLR	33.1	379.538	1135.59	1136.58	13.23
		Bhmt	Betaine--homocysteine S-methyltransferase 1 OS=Rattus norvegicus GN=Bhmt PE=1 SV=1	sp|O09171|BHMT1_RAT	44976.6	1	20	KEYWQNLR	56.8	568.8	1135.59	1136.58	7.019
		Bhmt	Betaine--homocysteine S-methyltransferase 1 OS=Rattus norvegicus GN=Bhmt PE=1 SV=1	sp|O09171|BHMT1_RAT	44976.6	1	20	KIFHQQLEVFmK	42.2	521.958	1562.85	1563.84	15.48	m11: Oxidation (+15.99)
		Bhmt	Betaine--homocysteine S-methyltransferase 1 OS=Rattus norvegicus GN=Bhmt PE=1 SV=1	sp|O09171|BHMT1_RAT	44976.6	1	20	KIFHQQLEVFmK	58.2	782.436	1562.86	1563.84	18.7	m11: Oxidation (+15.99)
		Bhmt	Betaine--homocysteine S-methyltransferase 1 OS=Rattus norvegicus GN=Bhmt PE=1 SV=1	sp|O09171|BHMT1_RAT	44976.6	1	20	KIFHQQLEVFMK	72	516.62	1546.84	1547.84	3.232
		Bhmt	Betaine--homocysteine S-methyltransferase 1 OS=Rattus norvegicus GN=Bhmt PE=1 SV=1	sp|O09171|BHMT1_RAT	44976.6	1	20	LmKEGLEAAR	43.9	567.31	1132.61	1133.6	12.58	m2: Oxidation (+15.99)
		Bhmt	Betaine--homocysteine S-methyltransferase 1 OS=Rattus norvegicus GN=Bhmt PE=1 SV=1	sp|O09171|BHMT1_RAT	44976.6	1	20	LmKEGLEAAR	54.2	378.54	1132.6	1133.6	6.164	m2: Oxidation (+15.99)
		Bhmt	Betaine--homocysteine S-methyltransferase 1 OS=Rattus norvegicus GN=Bhmt PE=1 SV=1	sp|O09171|BHMT1_RAT	44976.6	1	20	LNAGEVVIGDGGFVFALEK	35.3	968.02	1934.03	1935.02	5.312
		Bhmt	Betaine--homocysteine S-methyltransferase 1 OS=Rattus norvegicus GN=Bhmt PE=1 SV=1	sp|O09171|BHMT1_RAT	44976.6	1	20	LNAGEVVIGDGGFVFALEK	36.5	968.035	1934.05	1935.02	20.42
		Bhmt	Betaine--homocysteine S-methyltransferase 1 OS=Rattus norvegicus GN=Bhmt PE=1 SV=1	sp|O09171|BHMT1_RAT	44976.6	1	20	QGFIDLPEFPFGLEPR	57.5	931.487	1860.96	1861.95	9.559
		Bhmt	Betaine--homocysteine S-methyltransferase 1 OS=Rattus norvegicus GN=Bhmt PE=1 SV=1	sp|O09171|BHMT1_RAT	44976.6	1	20	RGILER	29.8	372.23	742.445	743.452	0.5085
		Bhmt	Betaine--homocysteine S-methyltransferase 1 OS=Rattus norvegicus GN=Bhmt PE=1 SV=1	sp|O09171|BHMT1_RAT	44976.6	1	20	SETEVKK	42.2	410.73	819.445	820.441	14.11
		Bhmt	Betaine--homocysteine S-methyltransferase 1 OS=Rattus norvegicus GN=Bhmt PE=1 SV=1	sp|O09171|BHMT1_RAT	44976.6	1	20	VNEAAcDIAR	76.4	559.77	1117.53	1118.53	6.091	c6: Carbamidomethyl (+57.02)
		Bhmt	Betaine--homocysteine S-methyltransferase 1 OS=Rattus norvegicus GN=Bhmt PE=1 SV=1	sp|O09171|BHMT1_RAT	44976.6	1	20	YIGGccGFEPYHIR	69.4	576.93	1727.77	1728.76	7.619	c5: Carbamidomethyl (+57.02), c6: Carbamidomethyl (+57.02)
		Bhmt	Betaine--homocysteine S-methyltransferase 1 OS=Rattus norvegicus GN=Bhmt PE=1 SV=1	sp|O09171|BHMT1_RAT	44976.6	0.999	3	EATTEQQLR	50.1	538.271	1074.53	1075.54	-3.368
		Bhmt	Betaine--homocysteine S-methyltransferase 1 OS=Rattus norvegicus GN=Bhmt PE=1 SV=1	sp|O09171|BHMT1_RAT	44976.6	0.999	3	EYWQNLR	24.5	504.75	1007.49	1008.49	2.953
		Bhmt	Betaine--homocysteine S-methyltransferase 1 OS=Rattus norvegicus GN=Bhmt PE=1 SV=1	sp|O09171|BHMT1_RAT	44976.6	0.999	3	LNAGEVVIGDGGFVFALEK	34.7	968.043	1934.07	1935.02	28.73
		Bhmt	Betaine--homocysteine S-methyltransferase 1 OS=Rattus norvegicus GN=Bhmt PE=1 SV=1	sp|O09171|BHMT1_RAT	44976.6	0.999	3	EATTEQQLR	36	538.279	1074.54	1075.54	12.68
		Bhmt	Betaine--homocysteine S-methyltransferase 1 OS=Rattus norvegicus GN=Bhmt PE=1 SV=1	sp|O09171|BHMT1_RAT	44976.6	0.999	3	SETEVKK	34.5	410.73	819.445	820.441	14.11
		Bhmt	Betaine--homocysteine S-methyltransferase 1 OS=Rattus norvegicus GN=Bhmt PE=1 SV=1	sp|O09171|BHMT1_RAT	44976.6	0.999	3	VNEAAcDIAR	25	559.77	1117.53	1118.53	6.091	c6: Carbamidomethyl (+57.02)
		Bhmt	Betaine--homocysteine S-methyltransferase 1 OS=Rattus norvegicus GN=Bhmt PE=1 SV=1	sp|O09171|BHMT1_RAT	44976.6	1	4	AGPWTPEAAVEHPEAVR	39.7	606.31	1815.91	1816.9	9.743
		Bhmt	Betaine--homocysteine S-methyltransferase 1 OS=Rattus norvegicus GN=Bhmt PE=1 SV=1	sp|O09171|BHMT1_RAT	44976.6	1	4	EAYNLGVR	26.2	461.245	920.475	921.479	4.165
		Bhmt	Betaine--homocysteine S-methyltransferase 1 OS=Rattus norvegicus GN=Bhmt PE=1 SV=1	sp|O09171|BHMT1_RAT	44976.6	1	4	SETEVKK	31.3	410.73	819.445	820.441	14.11
		Bhmt	Betaine--homocysteine S-methyltransferase 1 OS=Rattus norvegicus GN=Bhmt PE=1 SV=1	sp|O09171|BHMT1_RAT	44976.6	1	4	VNEAAcDIAR	76	559.77	1117.53	1118.53	6.091	c6: Carbamidomethyl (+57.02)
		Bhmt	Betaine--homocysteine S-methyltransferase 1 OS=Rattus norvegicus GN=Bhmt PE=1 SV=1	sp|O09171|BHMT1_RAT	44976.6	1	5	AGAAIVGVNcHFDPSTSLQTIK	49.6	762.759	2285.26	2286.15	47.57	c10: Carbamidomethyl (+57.02)
		Bhmt	Betaine--homocysteine S-methyltransferase 1 OS=Rattus norvegicus GN=Bhmt PE=1 SV=1	sp|O09171|BHMT1_RAT	44976.6	1	5	AIAEELAPER	66.9	549.806	1097.6	1098.58	22.61
		Bhmt	Betaine--homocysteine S-methyltransferase 1 OS=Rattus norvegicus GN=Bhmt PE=1 SV=1	sp|O09171|BHMT1_RAT	44976.6	1	5	EATTEQQLR	51.8	538.298	1074.58	1075.54	47.37
		Bhmt	Betaine--homocysteine S-methyltransferase 1 OS=Rattus norvegicus GN=Bhmt PE=1 SV=1	sp|O09171|BHMT1_RAT	44976.6	1	5	GAAELMQQK	72.1	488.267	974.519	975.493	34.33
		Bhmt	Betaine--homocysteine S-methyltransferase 1 OS=Rattus norvegicus GN=Bhmt PE=1 SV=1	sp|O09171|BHMT1_RAT	44976.6	1	5	LmKEGLEAAR	47.5	378.552	1132.64	1133.6	38.86	m2: Oxidation (+15.99)
		Bhmt	Betaine--homocysteine S-methyltransferase 1 OS=Rattus norvegicus GN=Bhmt PE=1 SV=1	sp|O09171|BHMT1_RAT	44976.6	1	10	AGAAIVGVNcHFDPSTSLQTIK	45.8	762.759	2285.26	2286.15	47.57	c10: Carbamidomethyl (+57.02)
		Bhmt	Betaine--homocysteine S-methyltransferase 1 OS=Rattus norvegicus GN=Bhmt PE=1 SV=1	sp|O09171|BHMT1_RAT	44976.6	1	10	AGPWTPEAAVEHPEAVR	46.5	606.331	1815.97	1816.9	45
		Bhmt	Betaine--homocysteine S-methyltransferase 1 OS=Rattus norvegicus GN=Bhmt PE=1 SV=1	sp|O09171|BHMT1_RAT	44976.6	1	10	AGSNVmQTFTFYASEDKLENR	64.7	808.745	2423.21	2424.11	43.73	m6: Oxidation (+15.99)
		Bhmt	Betaine--homocysteine S-methyltransferase 1 OS=Rattus norvegicus GN=Bhmt PE=1 SV=1	sp|O09171|BHMT1_RAT	44976.6	1	10	AGSNVMQTFTFYASEDKLENR	86.9	803.413	2407.22	2408.12	43.7
		Bhmt	Betaine--homocysteine S-methyltransferase 1 OS=Rattus norvegicus GN=Bhmt PE=1 SV=1	sp|O09171|BHMT1_RAT	44976.6	1	10	AIAEELAPER	67.9	549.816	1097.62	1098.58	41.64
		Bhmt	Betaine--homocysteine S-methyltransferase 1 OS=Rattus norvegicus GN=Bhmt PE=1 SV=1	sp|O09171|BHMT1_RAT	44976.6	1	10	EAYNLGVR	45.4	461.249	920.484	921.479	13.23
		Bhmt	Betaine--homocysteine S-methyltransferase 1 OS=Rattus norvegicus GN=Bhmt PE=1 SV=1	sp|O09171|BHMT1_RAT	44976.6	1	10	HGSWGSGLDmHTKPWIR	49.2	496.015	1980.03	1980.95	45.14	m10: Oxidation (+15.99)
		Bhmt	Betaine--homocysteine S-methyltransferase 1 OS=Rattus norvegicus GN=Bhmt PE=1 SV=1	sp|O09171|BHMT1_RAT	44976.6	1	10	IFHQQLEVFmK	51.6	718.407	1434.8	1435.74	46.08	m10: Oxidation (+15.99)
		Bhmt	Betaine--homocysteine S-methyltransferase 1 OS=Rattus norvegicus GN=Bhmt PE=1 SV=1	sp|O09171|BHMT1_RAT	44976.6	1	10	LmKEGLEAAR	39.2	378.552	1132.64	1133.6	38.86	m2: Oxidation (+15.99)
		Bhmt	Betaine--homocysteine S-methyltransferase 1 OS=Rattus norvegicus GN=Bhmt PE=1 SV=1	sp|O09171|BHMT1_RAT	44976.6	1	10	VNEAAcDIAR	48.4	559.766	1117.52	1118.53	-1.051	c6: Carbamidomethyl (+57.02)
		Bhmt	Betaine--homocysteine S-methyltransferase 1 OS=Rattus norvegicus GN=Bhmt PE=1 SV=1	sp|O09171|BHMT1_RAT	44976.6	1	10	YIGGccGFEPYHIR	48.2	576.951	1727.83	1728.76	44.21	c5: Carbamidomethyl (+57.02), c6: Carbamidomethyl (+57.02)
		Bhmt	Betaine--homocysteine S-methyltransferase 1 OS=Rattus norvegicus GN=Bhmt PE=1 SV=1	sp|O09171|BHMT1_RAT	44976.6	1	9	AGAAIVGVNcHFDPSTSLQTIK	61	762.759	2285.26	2286.15	47.57	c10: Carbamidomethyl (+57.02)
		Bhmt	Betaine--homocysteine S-methyltransferase 1 OS=Rattus norvegicus GN=Bhmt PE=1 SV=1	sp|O09171|BHMT1_RAT	44976.6	1	9	AGPWTPEAAVEHPEAVR	57.2	606.331	1815.97	1816.9	45
		Bhmt	Betaine--homocysteine S-methyltransferase 1 OS=Rattus norvegicus GN=Bhmt PE=1 SV=1	sp|O09171|BHMT1_RAT	44976.6	1	9	AGSNVmQTFTFYASEDKLENR	55.4	808.745	2423.21	2424.11	43.73	m6: Oxidation (+15.99)
		Bhmt	Betaine--homocysteine S-methyltransferase 1 OS=Rattus norvegicus GN=Bhmt PE=1 SV=1	sp|O09171|BHMT1_RAT	44976.6	1	9	AGSNVMQTFTFYASEDKLENR	61.3	803.4	2407.18	2408.12	27.95
		Bhmt	Betaine--homocysteine S-methyltransferase 1 OS=Rattus norvegicus GN=Bhmt PE=1 SV=1	sp|O09171|BHMT1_RAT	44976.6	1	9	EAYNLGVR	46.9	461.259	920.503	921.479	34.02
		Bhmt	Betaine--homocysteine S-methyltransferase 1 OS=Rattus norvegicus GN=Bhmt PE=1 SV=1	sp|O09171|BHMT1_RAT	44976.6	1	9	HGSWGSGLDmHTKPWIR	61.1	496.015	1980.03	1980.95	45.14	m10: Oxidation (+15.99)
		Bhmt	Betaine--homocysteine S-methyltransferase 1 OS=Rattus norvegicus GN=Bhmt PE=1 SV=1	sp|O09171|BHMT1_RAT	44976.6	1	9	IFHQQLEVFMKK	28.8	516.641	1546.9	1547.84	44.68
		Bhmt	Betaine--homocysteine S-methyltransferase 1 OS=Rattus norvegicus GN=Bhmt PE=1 SV=1	sp|O09171|BHMT1_RAT	44976.6	1	9	LNAGEVVIGDGGFVFALEKR	64.1	697.742	2090.2	2091.12	41.71
		Bhmt	Betaine--homocysteine S-methyltransferase 1 OS=Rattus norvegicus GN=Bhmt PE=1 SV=1	sp|O09171|BHMT1_RAT	44976.6	1	9	TSGKPIAATMcIGPEGDLHGVSPGEcAVR	62.9	742.64	2966.53	2967.41	42.37	c11: Carbamidomethyl (+57.02), c26: Carbamidomethyl (+57.02)
		Bhmt	Betaine--homocysteine S-methyltransferase 1 OS=Rattus norvegicus GN=Bhmt PE=1 SV=1	sp|O09171|BHMT1_RAT	44976.6	1	9	VNEAAcDIAR	48.4	559.787	1117.56	1118.53	36.69	c6: Carbamidomethyl (+57.02)
		Bhmt	Betaine--homocysteine S-methyltransferase 1 OS=Rattus norvegicus GN=Bhmt PE=1 SV=1	sp|O09171|BHMT1_RAT	44976.6	1	14	AGAAIVGVNcHFDPSTSLQTIK	51.3	762.759	2285.26	2286.15	47.57	c10: Carbamidomethyl (+57.02)
		Bhmt	Betaine--homocysteine S-methyltransferase 1 OS=Rattus norvegicus GN=Bhmt PE=1 SV=1	sp|O09171|BHMT1_RAT	44976.6	1	14	AGSNVMQTFTFYASEDK	55.9	948.474	1894.93	1895.85	48.65
		Bhmt	Betaine--homocysteine S-methyltransferase 1 OS=Rattus norvegicus GN=Bhmt PE=1 SV=1	sp|O09171|BHMT1_RAT	44976.6	1	14	AGSNVmQTFTFYASEDKLENR	74.2	808.745	2423.21	2424.11	43.73	m6: Oxidation (+15.99)
		Bhmt	Betaine--homocysteine S-methyltransferase 1 OS=Rattus norvegicus GN=Bhmt PE=1 SV=1	sp|O09171|BHMT1_RAT	44976.6	1	14	AGSNVMQTFTFYASEDKLENR	77.7	803.413	2407.22	2408.12	43.7
		Bhmt	Betaine--homocysteine S-methyltransferase 1 OS=Rattus norvegicus GN=Bhmt PE=1 SV=1	sp|O09171|BHMT1_RAT	44976.6	1	14	AGSNVmQTFTFYASEDKLENR	85.3	808.745	2423.21	2424.11	43.73	m6: Oxidation (+15.99)
		Bhmt	Betaine--homocysteine S-methyltransferase 1 OS=Rattus norvegicus GN=Bhmt PE=1 SV=1	sp|O09171|BHMT1_RAT	44976.6	1	14	AIAEELAPER	67.9	549.816	1097.62	1098.58	41.64
		Bhmt	Betaine--homocysteine S-methyltransferase 1 OS=Rattus norvegicus GN=Bhmt PE=1 SV=1	sp|O09171|BHMT1_RAT	44976.6	1	14	EAYNLGVR	46.2	461.24	920.465	921.479	-7.564
		Bhmt	Betaine--homocysteine S-methyltransferase 1 OS=Rattus norvegicus GN=Bhmt PE=1 SV=1	sp|O09171|BHMT1_RAT	44976.6	1	14	EYWQNLR	35	504.766	1007.52	1008.49	35.44
		Bhmt	Betaine--homocysteine S-methyltransferase 1 OS=Rattus norvegicus GN=Bhmt PE=1 SV=1	sp|O09171|BHMT1_RAT	44976.6	1	14	GFLPPASEK	30.5	473.273	944.532	945.504	36.88
		Bhmt	Betaine--homocysteine S-methyltransferase 1 OS=Rattus norvegicus GN=Bhmt PE=1 SV=1	sp|O09171|BHMT1_RAT	44976.6	1	14	GFLPPASEK	32.2	473.273	944.532	945.504	36.88
		Bhmt	Betaine--homocysteine S-methyltransferase 1 OS=Rattus norvegicus GN=Bhmt PE=1 SV=1	sp|O09171|BHMT1_RAT	44976.6	1	14	HGSWGSGLDmHTKPWIR	41.6	496.015	1980.03	1980.95	45.14	m10: Oxidation (+15.99)
		Bhmt	Betaine--homocysteine S-methyltransferase 1 OS=Rattus norvegicus GN=Bhmt PE=1 SV=1	sp|O09171|BHMT1_RAT	44976.6	1	14	IFHQQLEVFMK	73.9	710.395	1418.77	1419.75	25.88
		Bhmt	Betaine--homocysteine S-methyltransferase 1 OS=Rattus norvegicus GN=Bhmt PE=1 SV=1	sp|O09171|BHMT1_RAT	44976.6	1	14	IFHQQLEVFMKK	48.1	516.641	1546.9	1547.84	44.68
		Bhmt	Betaine--homocysteine S-methyltransferase 1 OS=Rattus norvegicus GN=Bhmt PE=1 SV=1	sp|O09171|BHMT1_RAT	44976.6	1	14	KIFHQQLEVFMKK	36.4	559.344	1675.01	1675.94	48.8
		Bhmt	Betaine--homocysteine S-methyltransferase 1 OS=Rattus norvegicus GN=Bhmt PE=1 SV=1	sp|O09171|BHMT1_RAT	44976.6	1	14	QVADEGDALVAGGVSQTPSYLScK	76.2	818.096	2451.27	2452.17	43.28	c23: Carbamidomethyl (+57.02)
		Bhmt	Betaine--homocysteine S-methyltransferase 1 OS=Rattus norvegicus GN=Bhmt PE=1 SV=1	sp|O09171|BHMT1_RAT	44976.6	1	14	VNEAAcDIAR	50	559.766	1117.52	1118.53	-1.051	c6: Carbamidomethyl (+57.02)
		Bhmt	Betaine--homocysteine S-methyltransferase 1 OS=Rattus norvegicus GN=Bhmt PE=1 SV=1	sp|O09171|BHMT1_RAT	44976.6	1	14	YIGGccGFEPYHIR	47.2	576.951	1727.83	1728.76	44.21	c5: Carbamidomethyl (+57.02), c6: Carbamidomethyl (+57.02)
		Bhmt	Betaine--homocysteine S-methyltransferase 1 OS=Rattus norvegicus GN=Bhmt PE=1 SV=1	sp|O09171|BHMT1_RAT	44976.6	1	4	AGSNVMQTFTFYASEDKLENR	68.1	803.413	2407.22	2408.12	43.7
		Bhmt	Betaine--homocysteine S-methyltransferase 1 OS=Rattus norvegicus GN=Bhmt PE=1 SV=1	sp|O09171|BHMT1_RAT	44976.6	1	4	AGSNVmQTFTFYASEDKLENR	89.3	808.745	2423.21	2424.11	43.73	m6: Oxidation (+15.99)
		Bhmt	Betaine--homocysteine S-methyltransferase 1 OS=Rattus norvegicus GN=Bhmt PE=1 SV=1	sp|O09171|BHMT1_RAT	44976.6	1	4	EAYNLGVR	53.6	461.259	920.503	921.479	34.02
		Bhmt	Betaine--homocysteine S-methyltransferase 1 OS=Rattus norvegicus GN=Bhmt PE=1 SV=1	sp|O09171|BHMT1_RAT	44976.6	1	4	IFHQQLEVFMK	58.6	710.407	1418.8	1419.75	42.63
		Bhmt	Betaine--homocysteine S-methyltransferase 1 OS=Rattus norvegicus GN=Bhmt PE=1 SV=1	sp|O09171|BHMT1_RAT	44976.6	1	4	VNEAAcDIAR	51.3	559.787	1117.56	1118.53	36.69	c6: Carbamidomethyl (+57.02)
50		Blvra	Biliverdin reductase A OS=Rattus norvegicus GN=Blvra PE=1 SV=1	sp|P46844|BIEA_RAT	33566.3	1	3	LLDQVSAEDLAAEK	82.8	751.4	1500.79	1501.77	12.04
		Blvra	Biliverdin reductase A OS=Rattus norvegicus GN=Blvra PE=1 SV=1	sp|P46844|BIEA_RAT	33566.3	1	3	MTVQLETQNK	33.6	596.31	1190.61	1191.6	7.367
		Blvra	Biliverdin reductase A OS=Rattus norvegicus GN=Blvra PE=1 SV=1	sp|P46844|BIEA_RAT	33566.3	1	3	SAAFLNLIGFVSR	49.8	697.9	1393.79	1394.78	9.807
51		Bphl	Biphenyl hydrolase-like (Serine hydrolase) OS=Rattus norvegicus GN=Bphl PE=2 SV=1	tr|Q3B8N9|Q3B8N9_RAT	32823.7	1	16	AAVNGIHLHYQR	63.8	460.25	1377.73	1378.73	1.162
		Bphl	Biphenyl hydrolase-like (Serine hydrolase) OS=Rattus norvegicus GN=Bphl PE=2 SV=1	tr|Q3B8N9|Q3B8N9_RAT	32823.7	1	16	DAVDLmK	29.2	404.2	806.385	807.392	1.069	m6: Oxidation (+15.99)
		Bphl	Biphenyl hydrolase-like (Serine hydrolase) OS=Rattus norvegicus GN=Bphl PE=2 SV=1	tr|Q3B8N9|Q3B8N9_RAT	32823.7	1	16	DFFER	22.9	357.17	712.325	713.325	10.34
		Bphl	Biphenyl hydrolase-like (Serine hydrolase) OS=Rattus norvegicus GN=Bphl PE=2 SV=1	tr|Q3B8N9|Q3B8N9_RAT	32823.7	1	16	FADEFNR	40.5	449.71	897.405	898.405	8.212
		Bphl	Biphenyl hydrolase-like (Serine hydrolase) OS=Rattus norvegicus GN=Bphl PE=2 SV=1	tr|Q3B8N9|Q3B8N9_RAT	32823.7	1	16	FHADFLLEHVK	31.7	452.58	1354.72	1355.71	10.84
		Bphl	Biphenyl hydrolase-like (Serine hydrolase) OS=Rattus norvegicus GN=Bphl PE=2 SV=1	tr|Q3B8N9|Q3B8N9_RAT	32823.7	1	16	FTLVAWDPR	66.9	552.8	1103.59	1104.58	8.128
		Bphl	Biphenyl hydrolase-like (Serine hydrolase) OS=Rattus norvegicus GN=Bphl PE=2 SV=1	tr|Q3B8N9|Q3B8N9_RAT	32823.7	1	16	GYGESRPPDRDFPR	26.8	550.27	1647.79	1648.78	7.643
		Bphl	Biphenyl hydrolase-like (Serine hydrolase) OS=Rattus norvegicus GN=Bphl PE=2 SV=1	tr|Q3B8N9|Q3B8N9_RAT	32823.7	1	16	HLPDGNIcR	40.3	541.27	1080.53	1081.52	10.92	c8: Carbamidomethyl (+57.02)
		Bphl	Biphenyl hydrolase-like (Serine hydrolase) OS=Rattus norvegicus GN=Bphl PE=2 SV=1	tr|Q3B8N9|Q3B8N9_RAT	32823.7	1	16	HNLHLR	38	395.23	788.445	789.448	6.179
		Bphl	Biphenyl hydrolase-like (Serine hydrolase) OS=Rattus norvegicus GN=Bphl PE=2 SV=1	tr|Q3B8N9|Q3B8N9_RAT	32823.7	1	16	IYQGIR	46.6	375.22	748.425	749.431	2.906
		Bphl	Biphenyl hydrolase-like (Serine hydrolase) OS=Rattus norvegicus GN=Bphl PE=2 SV=1	tr|Q3B8N9|Q3B8N9_RAT	32823.7	1	16	KPLEALYGHDYFAK	71.4	551.29	1650.85	1651.85	4.481
		Bphl	Biphenyl hydrolase-like (Serine hydrolase) OS=Rattus norvegicus GN=Bphl PE=2 SV=1	tr|Q3B8N9|Q3B8N9_RAT	32823.7	1	16	LHLMPEGK	25.8	462.75	923.485	924.497	-4.999
		Bphl	Biphenyl hydrolase-like (Serine hydrolase) OS=Rattus norvegicus GN=Bphl PE=2 SV=1	tr|Q3B8N9|Q3B8N9_RAT	32823.7	1	16	LHLmPEGK	36.1	470.75	939.485	940.492	0.4923	m4: Oxidation (+15.99)
		Bphl	Biphenyl hydrolase-like (Serine hydrolase) OS=Rattus norvegicus GN=Bphl PE=2 SV=1	tr|Q3B8N9|Q3B8N9_RAT	32823.7	1	16	QVSLLGWSDGGITALIAAAK	25.2	986.056	1970.1	1971.09	6.584
		Bphl	Biphenyl hydrolase-like (Serine hydrolase) OS=Rattus norvegicus GN=Bphl PE=2 SV=1	tr|Q3B8N9|Q3B8N9_RAT	32823.7	1	16	TDFAPQLQSLNK	68.9	681.36	1360.71	1361.71	4.831
		Bphl	Biphenyl hydrolase-like (Serine hydrolase) OS=Rattus norvegicus GN=Bphl PE=2 SV=1	tr|Q3B8N9|Q3B8N9_RAT	32823.7	1	16	WVDGINQFK	34.7	553.79	1105.57	1106.56	8.746
		Bphl	Biphenyl hydrolase-like (Serine hydrolase) OS=Rattus norvegicus GN=Bphl PE=2 SV=1	tr|Q3B8N9|Q3B8N9_RAT	32823.7	1	16	YPSYIR	35.1	399.71	797.405	798.414	-2.157
		Bphl	Biphenyl hydrolase-like (Serine hydrolase) OS=Rattus norvegicus GN=Bphl PE=2 SV=1	tr|Q3B8N9|Q3B8N9_RAT	32823.7	1	10	AAVNGIHLHYQR	63.3	460.25	1377.73	1378.73	1.162
		Bphl	Biphenyl hydrolase-like (Serine hydrolase) OS=Rattus norvegicus GN=Bphl PE=2 SV=1	tr|Q3B8N9|Q3B8N9_RAT	32823.7	1	10	DAVDLmK	31.3	404.2	806.385	807.392	1.069	m6: Oxidation (+15.99)
		Bphl	Biphenyl hydrolase-like (Serine hydrolase) OS=Rattus norvegicus GN=Bphl PE=2 SV=1	tr|Q3B8N9|Q3B8N9_RAT	32823.7	1	10	FADEFNR	33	449.71	897.405	898.405	8.212
		Bphl	Biphenyl hydrolase-like (Serine hydrolase) OS=Rattus norvegicus GN=Bphl PE=2 SV=1	tr|Q3B8N9|Q3B8N9_RAT	32823.7	1	10	FHADFLLEHVK	31.5	452.58	1354.72	1355.71	10.84
		Bphl	Biphenyl hydrolase-like (Serine hydrolase) OS=Rattus norvegicus GN=Bphl PE=2 SV=1	tr|Q3B8N9|Q3B8N9_RAT	32823.7	1	10	FTLVAWDPR	66.7	552.8	1103.59	1104.58	8.128
		Bphl	Biphenyl hydrolase-like (Serine hydrolase) OS=Rattus norvegicus GN=Bphl PE=2 SV=1	tr|Q3B8N9|Q3B8N9_RAT	32823.7	1	10	IYQGIR	43.8	375.22	748.425	749.431	2.906
		Bphl	Biphenyl hydrolase-like (Serine hydrolase) OS=Rattus norvegicus GN=Bphl PE=2 SV=1	tr|Q3B8N9|Q3B8N9_RAT	32823.7	1	10	KPLEALYGHDYFAK	72	551.29	1650.85	1651.85	4.481
		Bphl	Biphenyl hydrolase-like (Serine hydrolase) OS=Rattus norvegicus GN=Bphl PE=2 SV=1	tr|Q3B8N9|Q3B8N9_RAT	32823.7	1	10	LHLmPEGK	40.6	470.75	939.485	940.492	0.4923	m4: Oxidation (+15.99)
		Bphl	Biphenyl hydrolase-like (Serine hydrolase) OS=Rattus norvegicus GN=Bphl PE=2 SV=1	tr|Q3B8N9|Q3B8N9_RAT	32823.7	1	10	TDFAPQLQSLNK	72.7	681.36	1360.71	1361.71	4.831
		Bphl	Biphenyl hydrolase-like (Serine hydrolase) OS=Rattus norvegicus GN=Bphl PE=2 SV=1	tr|Q3B8N9|Q3B8N9_RAT	32823.7	1	10	WVDGINQFK	34	553.79	1105.57	1106.56	8.746
		Bphl	Biphenyl hydrolase-like (Serine hydrolase) OS=Rattus norvegicus GN=Bphl PE=2 SV=1	tr|Q3B8N9|Q3B8N9_RAT	32823.7	0.998	2	KPLEALYGHDYFAK	54.1	551.313	1650.92	1651.85	45.88
		Bphl	Biphenyl hydrolase-like (Serine hydrolase) OS=Rattus norvegicus GN=Bphl PE=2 SV=1	tr|Q3B8N9|Q3B8N9_RAT	32823.7	0.998	2	TDFAPQLQSLNK	43	681.389	1360.76	1361.71	48.22
52		C3	Complement C3 OS=Rattus norvegicus GN=C3 PE=1 SV=3	sp|P01026|CO3_RAT	186462	1	6	AFYEHAPK	51.9	481.74	961.465	962.473	-0.3345
		C3	Complement C3 OS=Rattus norvegicus GN=C3 PE=1 SV=3	sp|P01026|CO3_RAT	186462	1	6	GLEVSITAR	53.2	473.27	944.525	945.536	-3.936
		C3	Complement C3 OS=Rattus norvegicus GN=C3 PE=1 SV=3	sp|P01026|CO3_RAT	186462	1	6	QTFSAEFEVK	43.2	593.3	1184.59	1185.58	11.87
		C3	Complement C3 OS=Rattus norvegicus GN=C3 PE=1 SV=3	sp|P01026|CO3_RAT	186462	1	6	TVLTGATGHLNR	68.6	620.35	1238.69	1239.68	9.823
		C3	Complement C3 OS=Rattus norvegicus GN=C3 PE=1 SV=3	sp|P01026|CO3_RAT	186462	1	6	TVLTGATGHLNR	65.7	413.9	1238.68	1239.68	3.954
		C3	Complement C3 OS=Rattus norvegicus GN=C3 PE=1 SV=3	sp|P01026|CO3_RAT	186462	1	6	VLIEDGSGEAVLSR	102	722.89	1443.77	1444.76	5.799
		C3	Complement C3 OS=Rattus norvegicus GN=C3 PE=1 SV=3	sp|P01026|CO3_RAT	186462	1	6	VLmDGVRPSSPEALVGK	37.9	590.99	1769.95	1770.94	7.559	m3: Oxidation (+15.99)
53		Ca3	Carbonic anhydrase 3 OS=Rattus norvegicus GN=Ca3 PE=1 SV=3	sp|P14141|CAH3_RAT	29431.8	1	5	EPMTVSSDQmAK	37.2	670.3	1338.59	1339.59	4.302	m10: Oxidation (+15.99)
		Ca3	Carbonic anhydrase 3 OS=Rattus norvegicus GN=Ca3 PE=1 SV=3	sp|P14141|CAH3_RAT	29431.8	1	5	GGPLSGPYR	33.3	452.24	902.465	903.468	4.735
		Ca3	Carbonic anhydrase 3 OS=Rattus norvegicus GN=Ca3 PE=1 SV=3	sp|P14141|CAH3_RAT	29431.8	1	5	VVFDDTFDR	49.5	557.27	1112.53	1113.52	10.31
		Ca3	Carbonic anhydrase 3 OS=Rattus norvegicus GN=Ca3 PE=1 SV=3	sp|P14141|CAH3_RAT	29431.8	1	5	YAAELHLVHWNPK	47.3	526.62	1576.84	1577.82	14.64
		Ca3	Carbonic anhydrase 3 OS=Rattus norvegicus GN=Ca3 PE=1 SV=3	sp|P14141|CAH3_RAT	29431.8	1	5	YNTFGEALK	21.8	521.77	1041.53	1042.52	11.78
		Ca3	Carbonic anhydrase 3 OS=Rattus norvegicus GN=Ca3 PE=1 SV=3	sp|P14141|CAH3_RAT	29431.8	1	4	GGPLSGPYR	28.1	452.24	902.465	903.468	4.735
		Ca3	Carbonic anhydrase 3 OS=Rattus norvegicus GN=Ca3 PE=1 SV=3	sp|P14141|CAH3_RAT	29431.8	1	4	VVFDDTFDR	48.3	557.27	1112.53	1113.52	10.31
		Ca3	Carbonic anhydrase 3 OS=Rattus norvegicus GN=Ca3 PE=1 SV=3	sp|P14141|CAH3_RAT	29431.8	1	4	YAAELHLVHWNPK	54	526.619	1576.84	1577.82	12.68
		Ca3	Carbonic anhydrase 3 OS=Rattus norvegicus GN=Ca3 PE=1 SV=3	sp|P14141|CAH3_RAT	29431.8	1	4	YNTFGEALK	22.6	521.77	1041.53	1042.52	11.78
		Ca3	Carbonic anhydrase 3 OS=Rattus norvegicus GN=Ca3 PE=1 SV=3	sp|P14141|CAH3_RAT	29431.8	1	11	EKGEFQILLDALDK	54.9	540.3	1617.88	1618.87	10.13
		Ca3	Carbonic anhydrase 3 OS=Rattus norvegicus GN=Ca3 PE=1 SV=3	sp|P14141|CAH3_RAT	29431.8	1	11	EKGEFQILLDALDK	78.9	809.95	1617.89	1618.87	14.63
		Ca3	Carbonic anhydrase 3 OS=Rattus norvegicus GN=Ca3 PE=1 SV=3	sp|P14141|CAH3_RAT	29431.8	1	11	EPMTVSSDQmAK	36.3	670.3	1338.59	1339.59	4.302	m10: Oxidation (+15.99)
		Ca3	Carbonic anhydrase 3 OS=Rattus norvegicus GN=Ca3 PE=1 SV=3	sp|P14141|CAH3_RAT	29431.8	1	11	EPmTVSSDQmAK	39	678.3	1354.59	1355.58	8.002	m3: Oxidation (+15.99), m10: Oxidation (+15.99)
		Ca3	Carbonic anhydrase 3 OS=Rattus norvegicus GN=Ca3 PE=1 SV=3	sp|P14141|CAH3_RAT	29431.8	1	11	EPmTVSSDQMAK	50.4	670.3	1338.59	1339.59	4.302	m3: Oxidation (+15.99)
		Ca3	Carbonic anhydrase 3 OS=Rattus norvegicus GN=Ca3 PE=1 SV=3	sp|P14141|CAH3_RAT	29431.8	1	11	EPMTVSSDQMAK	63.8	662.3	1322.59	1323.59	0.5123
		Ca3	Carbonic anhydrase 3 OS=Rattus norvegicus GN=Ca3 PE=1 SV=3	sp|P14141|CAH3_RAT	29431.8	1	11	GDNQSPIELHTK	40	446.895	1337.66	1338.66	3.363
		Ca3	Carbonic anhydrase 3 OS=Rattus norvegicus GN=Ca3 PE=1 SV=3	sp|P14141|CAH3_RAT	29431.8	1	11	GDNQSPIELHTK	55.4	669.84	1337.67	1338.66	5.736
		Ca3	Carbonic anhydrase 3 OS=Rattus norvegicus GN=Ca3 PE=1 SV=3	sp|P14141|CAH3_RAT	29431.8	1	11	GEFQILLDALDK	72.8	681.377	1360.74	1361.73	10.69
		Ca3	Carbonic anhydrase 3 OS=Rattus norvegicus GN=Ca3 PE=1 SV=3	sp|P14141|CAH3_RAT	29431.8	1	11	GEFQILLDALDKIK	41.8	801.96	1601.91	1602.91	1.359
		Ca3	Carbonic anhydrase 3 OS=Rattus norvegicus GN=Ca3 PE=1 SV=3	sp|P14141|CAH3_RAT	29431.8	1	11	GEFQILLDALDKIK	56.8	534.98	1601.92	1602.91	9.297
		Ca3	Carbonic anhydrase 3 OS=Rattus norvegicus GN=Ca3 PE=1 SV=3	sp|P14141|CAH3_RAT	29431.8	1	11	GGPLSGPYR	37	452.24	902.465	903.468	4.735
		Ca3	Carbonic anhydrase 3 OS=Rattus norvegicus GN=Ca3 PE=1 SV=3	sp|P14141|CAH3_RAT	29431.8	1	11	QPDGIAVVGIFLK	50.1	678.9	1355.79	1356.79	2.858
		Ca3	Carbonic anhydrase 3 OS=Rattus norvegicus GN=Ca3 PE=1 SV=3	sp|P14141|CAH3_RAT	29431.8	1	11	TILNNGK	28.7	380.22	758.425	759.436	-4.374
		Ca3	Carbonic anhydrase 3 OS=Rattus norvegicus GN=Ca3 PE=1 SV=3	sp|P14141|CAH3_RAT	29431.8	1	11	VVFDDTFDR	36.2	557.27	1112.53	1113.52	10.31
		Ca3	Carbonic anhydrase 3 OS=Rattus norvegicus GN=Ca3 PE=1 SV=3	sp|P14141|CAH3_RAT	29431.8	1	11	VVFDDTFDR	61.2	557.27	1112.53	1113.52	10.31
		Ca3	Carbonic anhydrase 3 OS=Rattus norvegicus GN=Ca3 PE=1 SV=3	sp|P14141|CAH3_RAT	29431.8	1	11	YAAELHLVHWNPK	55.4	526.62	1576.84	1577.82	14.64
		Ca3	Carbonic anhydrase 3 OS=Rattus norvegicus GN=Ca3 PE=1 SV=3	sp|P14141|CAH3_RAT	29431.8	1	11	YAAELHLVHWNPK	75.6	789.427	1576.84	1577.82	15.17
		Ca3	Carbonic anhydrase 3 OS=Rattus norvegicus GN=Ca3 PE=1 SV=3	sp|P14141|CAH3_RAT	29431.8	1	11	YNTFGEALK	36.1	521.77	1041.53	1042.52	11.78
		Ca3	Carbonic anhydrase 3 OS=Rattus norvegicus GN=Ca3 PE=1 SV=3	sp|P14141|CAH3_RAT	29431.8	1	4	EPmTVSSDQmAK	29.6	678.3	1354.59	1355.58	8.002	m3: Oxidation (+15.99), m10: Oxidation (+15.99)
		Ca3	Carbonic anhydrase 3 OS=Rattus norvegicus GN=Ca3 PE=1 SV=3	sp|P14141|CAH3_RAT	29431.8	1	4	GGPLSGPYR	27.6	452.24	902.465	903.468	4.735
		Ca3	Carbonic anhydrase 3 OS=Rattus norvegicus GN=Ca3 PE=1 SV=3	sp|P14141|CAH3_RAT	29431.8	1	4	VVFDDTFDR	47.6	557.27	1112.53	1113.52	10.31
		Ca3	Carbonic anhydrase 3 OS=Rattus norvegicus GN=Ca3 PE=1 SV=3	sp|P14141|CAH3_RAT	29431.8	1	4	YAAELHLVHWNPK	55.1	526.61	1576.81	1577.82	-4.372
		Ca3	Carbonic anhydrase 3 OS=Rattus norvegicus GN=Ca3 PE=1 SV=3	sp|P14141|CAH3_RAT	29431.8	1	3	GGPLSGPYR	29.9	452.24	902.465	903.468	4.735
		Ca3	Carbonic anhydrase 3 OS=Rattus norvegicus GN=Ca3 PE=1 SV=3	sp|P14141|CAH3_RAT	29431.8	1	3	VVFDDTFDR	46.7	557.27	1112.53	1113.52	10.31
		Ca3	Carbonic anhydrase 3 OS=Rattus norvegicus GN=Ca3 PE=1 SV=3	sp|P14141|CAH3_RAT	29431.8	1	3	YAAELHLVHWNPK	38.9	526.61	1576.81	1577.82	-4.372
		Ca3	Carbonic anhydrase 3 OS=Rattus norvegicus GN=Ca3 PE=1 SV=3	sp|P14141|CAH3_RAT	29431.8	1	10	EKGEFQILLDALDK	48.3	540.3	1617.88	1618.87	10.13
		Ca3	Carbonic anhydrase 3 OS=Rattus norvegicus GN=Ca3 PE=1 SV=3	sp|P14141|CAH3_RAT	29431.8	1	10	EKGEFQILLDALDK	78.9	809.95	1617.89	1618.87	14.63
		Ca3	Carbonic anhydrase 3 OS=Rattus norvegicus GN=Ca3 PE=1 SV=3	sp|P14141|CAH3_RAT	29431.8	1	10	EPMTVSSDQMAK	26.9	662.3	1322.59	1323.59	0.5123
		Ca3	Carbonic anhydrase 3 OS=Rattus norvegicus GN=Ca3 PE=1 SV=3	sp|P14141|CAH3_RAT	29431.8	1	10	EPMTVSSDQmAK	31.1	670.3	1338.59	1339.59	4.302	m10: Oxidation (+15.99)
		Ca3	Carbonic anhydrase 3 OS=Rattus norvegicus GN=Ca3 PE=1 SV=3	sp|P14141|CAH3_RAT	29431.8	1	10	EPmTVSSDQmAK	39.7	678.3	1354.59	1355.58	8.002	m3: Oxidation (+15.99), m10: Oxidation (+15.99)
		Ca3	Carbonic anhydrase 3 OS=Rattus norvegicus GN=Ca3 PE=1 SV=3	sp|P14141|CAH3_RAT	29431.8	1	10	GDNQSPIELHTK	46.8	446.89	1337.65	1338.66	-7.17
		Ca3	Carbonic anhydrase 3 OS=Rattus norvegicus GN=Ca3 PE=1 SV=3	sp|P14141|CAH3_RAT	29431.8	1	10	GDNQSPIELHTK	59.7	669.84	1337.67	1338.66	5.736
		Ca3	Carbonic anhydrase 3 OS=Rattus norvegicus GN=Ca3 PE=1 SV=3	sp|P14141|CAH3_RAT	29431.8	1	10	GEFQILLDALDK	39.7	681.37	1360.73	1361.73	0.9386
		Ca3	Carbonic anhydrase 3 OS=Rattus norvegicus GN=Ca3 PE=1 SV=3	sp|P14141|CAH3_RAT	29431.8	1	10	GEFQILLDALDKIK	40.2	534.98	1601.92	1602.91	9.297
		Ca3	Carbonic anhydrase 3 OS=Rattus norvegicus GN=Ca3 PE=1 SV=3	sp|P14141|CAH3_RAT	29431.8	1	10	GGPLSGPYR	35.9	452.24	902.465	903.468	4.735
		Ca3	Carbonic anhydrase 3 OS=Rattus norvegicus GN=Ca3 PE=1 SV=3	sp|P14141|CAH3_RAT	29431.8	1	10	TILNNGK	33.8	380.22	758.425	759.436	-4.374
		Ca3	Carbonic anhydrase 3 OS=Rattus norvegicus GN=Ca3 PE=1 SV=3	sp|P14141|CAH3_RAT	29431.8	1	10	VVFDDTFDR	62.6	557.27	1112.53	1113.52	10.31
		Ca3	Carbonic anhydrase 3 OS=Rattus norvegicus GN=Ca3 PE=1 SV=3	sp|P14141|CAH3_RAT	29431.8	1	10	YAAELHLVHWNPK	48.7	526.61	1576.81	1577.82	-4.372
		Ca3	Carbonic anhydrase 3 OS=Rattus norvegicus GN=Ca3 PE=1 SV=3	sp|P14141|CAH3_RAT	29431.8	1	10	YNTFGEALK	26.4	521.77	1041.53	1042.52	11.78
		Ca3	Carbonic anhydrase 3 OS=Rattus norvegicus GN=Ca3 PE=1 SV=3	sp|P14141|CAH3_RAT	29431.8	1	14	EKGEFQILLDALDK	47.9	540.3	1617.88	1618.87	10.13
		Ca3	Carbonic anhydrase 3 OS=Rattus norvegicus GN=Ca3 PE=1 SV=3	sp|P14141|CAH3_RAT	29431.8	1	14	EKGEFQILLDALDK	80.5	809.949	1617.88	1618.87	13.46
		Ca3	Carbonic anhydrase 3 OS=Rattus norvegicus GN=Ca3 PE=1 SV=3	sp|P14141|CAH3_RAT	29431.8	1	14	EKGEFQILLDALDKIK	60.4	620.69	1859.05	1860.05	3.926
		Ca3	Carbonic anhydrase 3 OS=Rattus norvegicus GN=Ca3 PE=1 SV=3	sp|P14141|CAH3_RAT	29431.8	1	14	EPMTVSSDQMAK	29.8	662.3	1322.59	1323.59	0.5123
		Ca3	Carbonic anhydrase 3 OS=Rattus norvegicus GN=Ca3 PE=1 SV=3	sp|P14141|CAH3_RAT	29431.8	1	14	EPmTVSSDQmAK	35.2	678.3	1354.59	1355.58	8.002	m3: Oxidation (+15.99), m10: Oxidation (+15.99)
		Ca3	Carbonic anhydrase 3 OS=Rattus norvegicus GN=Ca3 PE=1 SV=3	sp|P14141|CAH3_RAT	29431.8	1	14	EPMTVSSDQmAK	39.1	670.3	1338.59	1339.59	4.302	m10: Oxidation (+15.99)
		Ca3	Carbonic anhydrase 3 OS=Rattus norvegicus GN=Ca3 PE=1 SV=3	sp|P14141|CAH3_RAT	29431.8	1	14	EPMTVSSDQmAK	49.9	670.308	1338.6	1339.59	15.59	m10: Oxidation (+15.99)
		Ca3	Carbonic anhydrase 3 OS=Rattus norvegicus GN=Ca3 PE=1 SV=3	sp|P14141|CAH3_RAT	29431.8	1	14	EPMTVSSDQMAK	61.6	662.307	1322.6	1323.59	10.8
		Ca3	Carbonic anhydrase 3 OS=Rattus norvegicus GN=Ca3 PE=1 SV=3	sp|P14141|CAH3_RAT	29431.8	1	14	GDNQSPIELHTK	38.6	446.9	1337.68	1338.66	14.39
		Ca3	Carbonic anhydrase 3 OS=Rattus norvegicus GN=Ca3 PE=1 SV=3	sp|P14141|CAH3_RAT	29431.8	1	14	GDNQSPIELHTK	60.6	669.84	1337.67	1338.66	5.736
		Ca3	Carbonic anhydrase 3 OS=Rattus norvegicus GN=Ca3 PE=1 SV=3	sp|P14141|CAH3_RAT	29431.8	1	14	GEFQILLDALDK	69.3	681.376	1360.74	1361.73	9.237
		Ca3	Carbonic anhydrase 3 OS=Rattus norvegicus GN=Ca3 PE=1 SV=3	sp|P14141|CAH3_RAT	29431.8	1	14	GEFQILLDALDKIK	57.5	534.98	1601.92	1602.91	9.297
		Ca3	Carbonic anhydrase 3 OS=Rattus norvegicus GN=Ca3 PE=1 SV=3	sp|P14141|CAH3_RAT	29431.8	1	14	GEFQILLDALDKIK	63.1	801.96	1601.91	1602.91	1.359
		Ca3	Carbonic anhydrase 3 OS=Rattus norvegicus GN=Ca3 PE=1 SV=3	sp|P14141|CAH3_RAT	29431.8	1	14	GGPLSGPYR	35.8	452.24	902.465	903.468	4.735
		Ca3	Carbonic anhydrase 3 OS=Rattus norvegicus GN=Ca3 PE=1 SV=3	sp|P14141|CAH3_RAT	29431.8	1	14	HDPSLQPWSVSYDPGSAK	54	657.66	1969.96	1970.92	20.8
		Ca3	Carbonic anhydrase 3 OS=Rattus norvegicus GN=Ca3 PE=1 SV=3	sp|P14141|CAH3_RAT	29431.8	1	14	HDPSLQPWSVSYDPGSAK	61.4	986	1969.99	1970.92	34.64
		Ca3	Carbonic anhydrase 3 OS=Rattus norvegicus GN=Ca3 PE=1 SV=3	sp|P14141|CAH3_RAT	29431.8	1	14	QFHLHWGSSDDHGSEHTVDGVK	42	825.722	2474.14	2475.11	17.61
		Ca3	Carbonic anhydrase 3 OS=Rattus norvegicus GN=Ca3 PE=1 SV=3	sp|P14141|CAH3_RAT	29431.8	1	14	QPDGIAVVGIFLK	40.8	678.909	1355.8	1356.79	16.04
		Ca3	Carbonic anhydrase 3 OS=Rattus norvegicus GN=Ca3 PE=1 SV=3	sp|P14141|CAH3_RAT	29431.8	1	14	TILNNGK	37	380.22	758.425	759.436	-4.374
		Ca3	Carbonic anhydrase 3 OS=Rattus norvegicus GN=Ca3 PE=1 SV=3	sp|P14141|CAH3_RAT	29431.8	1	14	VVFDDTFDR	49.1	557.27	1112.53	1113.52	10.31
		Ca3	Carbonic anhydrase 3 OS=Rattus norvegicus GN=Ca3 PE=1 SV=3	sp|P14141|CAH3_RAT	29431.8	1	14	VVFDDTFDR	55.2	557.27	1112.53	1113.52	10.31
		Ca3	Carbonic anhydrase 3 OS=Rattus norvegicus GN=Ca3 PE=1 SV=3	sp|P14141|CAH3_RAT	29431.8	1	14	YAAELHLVHWNPK	49.7	526.62	1576.84	1577.82	14.64
		Ca3	Carbonic anhydrase 3 OS=Rattus norvegicus GN=Ca3 PE=1 SV=3	sp|P14141|CAH3_RAT	29431.8	1	14	YAAELHLVHWNPK	58.7	789.43	1576.85	1577.82	19.25
		Ca3	Carbonic anhydrase 3 OS=Rattus norvegicus GN=Ca3 PE=1 SV=3	sp|P14141|CAH3_RAT	29431.8	1	14	YNTFGEALK	39.6	521.77	1041.53	1042.52	11.78
		Ca3	Carbonic anhydrase 3 OS=Rattus norvegicus GN=Ca3 PE=1 SV=3	sp|P14141|CAH3_RAT	29431.8	1	10	EKGEFQILLDALDK	34.5	809.94	1617.87	1618.87	2.272
		Ca3	Carbonic anhydrase 3 OS=Rattus norvegicus GN=Ca3 PE=1 SV=3	sp|P14141|CAH3_RAT	29431.8	1	10	EKGEFQILLDALDK	53	540.3	1617.88	1618.87	10.13
		Ca3	Carbonic anhydrase 3 OS=Rattus norvegicus GN=Ca3 PE=1 SV=3	sp|P14141|CAH3_RAT	29431.8	1	10	EPmTVSSDQmAK	28.9	678.3	1354.59	1355.58	8.002	m3: Oxidation (+15.99), m10: Oxidation (+15.99)
		Ca3	Carbonic anhydrase 3 OS=Rattus norvegicus GN=Ca3 PE=1 SV=3	sp|P14141|CAH3_RAT	29431.8	1	10	EPMTVSSDQmAK	36.1	670.3	1338.59	1339.59	4.302	m10: Oxidation (+15.99)
		Ca3	Carbonic anhydrase 3 OS=Rattus norvegicus GN=Ca3 PE=1 SV=3	sp|P14141|CAH3_RAT	29431.8	1	10	GDNQSPIELHTK	28.1	446.89	1337.65	1338.66	-7.17
		Ca3	Carbonic anhydrase 3 OS=Rattus norvegicus GN=Ca3 PE=1 SV=3	sp|P14141|CAH3_RAT	29431.8	1	10	GDNQSPIELHTK	43.8	669.84	1337.67	1338.66	5.736
		Ca3	Carbonic anhydrase 3 OS=Rattus norvegicus GN=Ca3 PE=1 SV=3	sp|P14141|CAH3_RAT	29431.8	1	10	GEFQILLDALDK	37.9	681.37	1360.73	1361.73	0.9386
		Ca3	Carbonic anhydrase 3 OS=Rattus norvegicus GN=Ca3 PE=1 SV=3	sp|P14141|CAH3_RAT	29431.8	1	10	GGPLSGPYR	34.5	452.24	902.465	903.468	4.735
		Ca3	Carbonic anhydrase 3 OS=Rattus norvegicus GN=Ca3 PE=1 SV=3	sp|P14141|CAH3_RAT	29431.8	1	10	HDPSLQPWSVSYDPGSAK	43.6	657.65	1969.93	1970.92	5.582
		Ca3	Carbonic anhydrase 3 OS=Rattus norvegicus GN=Ca3 PE=1 SV=3	sp|P14141|CAH3_RAT	29431.8	1	10	TILNNGK	36.7	380.22	758.425	759.436	-4.374
		Ca3	Carbonic anhydrase 3 OS=Rattus norvegicus GN=Ca3 PE=1 SV=3	sp|P14141|CAH3_RAT	29431.8	1	10	VVFDDTFDR	55.1	557.27	1112.53	1113.52	10.31
		Ca3	Carbonic anhydrase 3 OS=Rattus norvegicus GN=Ca3 PE=1 SV=3	sp|P14141|CAH3_RAT	29431.8	1	10	YAAELHLVHWNPK	61.3	526.61	1576.81	1577.82	-4.372
		Ca3	Carbonic anhydrase 3 OS=Rattus norvegicus GN=Ca3 PE=1 SV=3	sp|P14141|CAH3_RAT	29431.8	1	10	YNTFGEALK	44.2	521.77	1041.53	1042.52	11.78
		Ca3	Carbonic anhydrase 3 OS=Rattus norvegicus GN=Ca3 PE=1 SV=3	sp|P14141|CAH3_RAT	29431.8	1	7	EPMTVSSDQmAK	31.4	670.3	1338.59	1339.59	4.302	m10: Oxidation (+15.99)
		Ca3	Carbonic anhydrase 3 OS=Rattus norvegicus GN=Ca3 PE=1 SV=3	sp|P14141|CAH3_RAT	29431.8	1	7	EPmTVSSDQmAK	31.3	678.3	1354.59	1355.58	8.002	m3: Oxidation (+15.99), m10: Oxidation (+15.99)
		Ca3	Carbonic anhydrase 3 OS=Rattus norvegicus GN=Ca3 PE=1 SV=3	sp|P14141|CAH3_RAT	29431.8	1	7	GDNQSPIELHTK	43.5	669.84	1337.67	1338.66	5.736
		Ca3	Carbonic anhydrase 3 OS=Rattus norvegicus GN=Ca3 PE=1 SV=3	sp|P14141|CAH3_RAT	29431.8	1	7	GEFQILLDALDK	29.4	681.37	1360.73	1361.73	0.9386
		Ca3	Carbonic anhydrase 3 OS=Rattus norvegicus GN=Ca3 PE=1 SV=3	sp|P14141|CAH3_RAT	29431.8	1	7	GGPLSGPYR	36.9	452.24	902.465	903.468	4.735
		Ca3	Carbonic anhydrase 3 OS=Rattus norvegicus GN=Ca3 PE=1 SV=3	sp|P14141|CAH3_RAT	29431.8	1	7	VVFDDTFDR	55.9	557.27	1112.53	1113.52	10.31
		Ca3	Carbonic anhydrase 3 OS=Rattus norvegicus GN=Ca3 PE=1 SV=3	sp|P14141|CAH3_RAT	29431.8	1	7	YAAELHLVHWNPK	60.1	526.61	1576.81	1577.82	-4.372
		Ca3	Carbonic anhydrase 3 OS=Rattus norvegicus GN=Ca3 PE=1 SV=3	sp|P14141|CAH3_RAT	29431.8	1	7	YNTFGEALK	24	521.77	1041.53	1042.52	11.78
		Ca3	Carbonic anhydrase 3 OS=Rattus norvegicus GN=Ca3 PE=1 SV=3	sp|P14141|CAH3_RAT	29431.8	0.998	2	GEFQILLDALDK	41.8	681.389	1360.76	1361.73	29.64
		Ca3	Carbonic anhydrase 3 OS=Rattus norvegicus GN=Ca3 PE=1 SV=3	sp|P14141|CAH3_RAT	29431.8	0.998	2	YNTFGEALKQPDGIAVVGIFLK	74.1	794.134	2379.38	2380.29	40.19
		Ca3	Carbonic anhydrase 3 OS=Rattus norvegicus GN=Ca3 PE=1 SV=3	sp|P14141|CAH3_RAT	29431.8	1	11	EAPFNHFDPScLFPAcR	46.8	689.003	2063.99	2064.91	42.6	c11: Carbamidomethyl (+57.02), c16: Carbamidomethyl (+57.02)
		Ca3	Carbonic anhydrase 3 OS=Rattus norvegicus GN=Ca3 PE=1 SV=3	sp|P14141|CAH3_RAT	29431.8	1	11	EKGEFQILLDALDKIK	50.2	620.717	1859.13	1860.05	47.55
		Ca3	Carbonic anhydrase 3 OS=Rattus norvegicus GN=Ca3 PE=1 SV=3	sp|P14141|CAH3_RAT	29431.8	1	11	EPMTVSSDQmAK	44	670.315	1338.61	1339.59	26.27	m10: Oxidation (+15.99)
		Ca3	Carbonic anhydrase 3 OS=Rattus norvegicus GN=Ca3 PE=1 SV=3	sp|P14141|CAH3_RAT	29431.8	1	11	GDNQSPIELHTK	30.3	446.906	1337.7	1338.66	28.14
		Ca3	Carbonic anhydrase 3 OS=Rattus norvegicus GN=Ca3 PE=1 SV=3	sp|P14141|CAH3_RAT	29431.8	1	11	GEFQILLDALDK	76.8	681.401	1360.79	1361.73	46.74
		Ca3	Carbonic anhydrase 3 OS=Rattus norvegicus GN=Ca3 PE=1 SV=3	sp|P14141|CAH3_RAT	29431.8	1	11	GGPLSGPYR	31.3	452.24	902.466	903.468	5.169
		Ca3	Carbonic anhydrase 3 OS=Rattus norvegicus GN=Ca3 PE=1 SV=3	sp|P14141|CAH3_RAT	29431.8	1	11	SLFASAENEPPVPLVGNWRPPQPIK	69.7	915.195	2742.56	2743.46	41.63
		Ca3	Carbonic anhydrase 3 OS=Rattus norvegicus GN=Ca3 PE=1 SV=3	sp|P14141|CAH3_RAT	29431.8	1	11	TILNNGK	24.4	380.238	758.461	759.436	42.95
		Ca3	Carbonic anhydrase 3 OS=Rattus norvegicus GN=Ca3 PE=1 SV=3	sp|P14141|CAH3_RAT	29431.8	1	11	VVFDDTFDR	38.2	557.289	1112.56	1113.52	43.67
		Ca3	Carbonic anhydrase 3 OS=Rattus norvegicus GN=Ca3 PE=1 SV=3	sp|P14141|CAH3_RAT	29431.8	1	11	VVFDDTFDR	50.2	557.289	1112.56	1113.52	43.67
		Ca3	Carbonic anhydrase 3 OS=Rattus norvegicus GN=Ca3 PE=1 SV=3	sp|P14141|CAH3_RAT	29431.8	1	11	YNTFGEALK	24.9	521.785	1041.55	1042.52	39.76
		Ca3	Carbonic anhydrase 3 OS=Rattus norvegicus GN=Ca3 PE=1 SV=3	sp|P14141|CAH3_RAT	29431.8	1	11	YNTFGEALKQPDGIAVVGIFLK	66.7	794.134	2379.38	2380.29	40.19
		Ca3	Carbonic anhydrase 3 OS=Rattus norvegicus GN=Ca3 PE=1 SV=3	sp|P14141|CAH3_RAT	29431.8	1	4	DIRHDPSLQPWSVSYDPGSAK	39.7	785.734	2354.18	2355.14	21.41
		Ca3	Carbonic anhydrase 3 OS=Rattus norvegicus GN=Ca3 PE=1 SV=3	sp|P14141|CAH3_RAT	29431.8	1	4	GGPLSGPYR	33.4	452.25	902.485	903.468	26.17
		Ca3	Carbonic anhydrase 3 OS=Rattus norvegicus GN=Ca3 PE=1 SV=3	sp|P14141|CAH3_RAT	29431.8	1	4	YAAELHLVHWNPK	48.5	526.636	1576.89	1577.82	44.82
		Ca3	Carbonic anhydrase 3 OS=Rattus norvegicus GN=Ca3 PE=1 SV=3	sp|P14141|CAH3_RAT	29431.8	1	4	YNTFGEALKQPDGIAVVGIFLK	64.3	794.134	2379.38	2380.29	40.19
		Ca3	Carbonic anhydrase 3 OS=Rattus norvegicus GN=Ca3 PE=1 SV=3	sp|P14141|CAH3_RAT	29431.8	1	8	DIRHDPSLQPWSVSYDPGSAK	44.8	785.746	2354.22	2355.14	37.34
		Ca3	Carbonic anhydrase 3 OS=Rattus norvegicus GN=Ca3 PE=1 SV=3	sp|P14141|CAH3_RAT	29431.8	1	8	EKGEFQILLDALDK	59.2	540.318	1617.93	1618.87	43.76
		Ca3	Carbonic anhydrase 3 OS=Rattus norvegicus GN=Ca3 PE=1 SV=3	sp|P14141|CAH3_RAT	29431.8	1	8	EPmTVSSDQMAK	29.1	670.326	1338.64	1339.59	43.51	m3: Oxidation (+15.99)
		Ca3	Carbonic anhydrase 3 OS=Rattus norvegicus GN=Ca3 PE=1 SV=3	sp|P14141|CAH3_RAT	29431.8	1	8	EPMTVSSDQMAK	52.2	662.312	1322.61	1323.59	18.75
		Ca3	Carbonic anhydrase 3 OS=Rattus norvegicus GN=Ca3 PE=1 SV=3	sp|P14141|CAH3_RAT	29431.8	1	8	EWGYASHNGPEHWHELYPIAK	25.2	631.073	2520.26	2521.17	40.97
		Ca3	Carbonic anhydrase 3 OS=Rattus norvegicus GN=Ca3 PE=1 SV=3	sp|P14141|CAH3_RAT	29431.8	1	8	GGPLSGPYR	30.7	452.25	902.485	903.468	26.17
		Ca3	Carbonic anhydrase 3 OS=Rattus norvegicus GN=Ca3 PE=1 SV=3	sp|P14141|CAH3_RAT	29431.8	1	8	QFHLHWGSSDDHGSEHTVDGVK	35.9	619.551	2474.17	2475.11	29.64
		Ca3	Carbonic anhydrase 3 OS=Rattus norvegicus GN=Ca3 PE=1 SV=3	sp|P14141|CAH3_RAT	29431.8	1	8	QPDGIAVVGIFLK	79.1	678.923	1355.83	1356.79	37.07
		Ca3	Carbonic anhydrase 3 OS=Rattus norvegicus GN=Ca3 PE=1 SV=3	sp|P14141|CAH3_RAT	29431.8	1	8	YNTFGEALKQPDGIAVVGIFLK	61.9	794.121	2379.34	2380.29	24.35
		Ca3	Carbonic anhydrase 3 OS=Rattus norvegicus GN=Ca3 PE=1 SV=3	sp|P14141|CAH3_RAT	29431.8	0.972	2	EPmTVSSDQMAK	26.6	670.326	1338.64	1339.59	43.51	m3: Oxidation (+15.99)
		Ca3	Carbonic anhydrase 3 OS=Rattus norvegicus GN=Ca3 PE=1 SV=3	sp|P14141|CAH3_RAT	29431.8	0.972	2	GGPLSGPYR	35.5	452.259	902.504	903.468	47.17
54		Cacna1e	Voltage-dependent R-type calcium channel subunit alpha-1E OS=Rattus norvegicus GN=Cacna1e PE=1 SV=1	sp|Q07652|CAC1E_RAT,tr|F1LMS1|F1LMS1_RAT,tr|F1LNB9|F1LNB9_RAT,tr|Q923K6|Q923K6_RAT	252122	0.979	2	ALRLLRIFK	24.2	565.38	1128.75	1129.76	-3.737
		Cacna1e	Voltage-dependent R-type calcium channel subunit alpha-1E OS=Rattus norvegicus GN=Cacna1e PE=1 SV=1	sp|Q07652|CAC1E_RAT,tr|F1LMS1|F1LMS1_RAT,tr|F1LNB9|F1LNB9_RAT,tr|Q923K6|Q923K6_RAT	252122	0.979	2	ASDLTVGKIYAAMMImDYYK	25.4	767.41	2299.21	2300.1	49.6	m16: Oxidation (+15.99)
55		Cacybp	Calcyclin-binding protein OS=Rattus norvegicus GN=Cacybp PE=1 SV=1	sp|Q6AYK6|CYBP_RAT	26541.7	1	4	IYITLTGVHQVPAENVQVHFTER	36.4	663.633	2650.5	2651.39	43.65
		Cacybp	Calcyclin-binding protein OS=Rattus norvegicus GN=Cacybp PE=1 SV=1	sp|Q6AYK6|CYBP_RAT	26541.7	1	4	NYSmIVNNLLKPISVESSSK	70.9	747.096	2238.27	2239.16	48.8	m4: Oxidation (+15.99)
		Cacybp	Calcyclin-binding protein OS=Rattus norvegicus GN=Cacybp PE=1 SV=1	sp|Q6AYK6|CYBP_RAT	26541.7	1	4	SKIETELR	23.5	488.296	974.578	975.547	39.5
		Cacybp	Calcyclin-binding protein OS=Rattus norvegicus GN=Cacybp PE=1 SV=1	sp|Q6AYK6|CYBP_RAT	26541.7	1	4	WDYLTQVEK	34	591.322	1180.63	1181.58	45.1
56		Cat	Catalase OS=Rattus norvegicus GN=Cat PE=1 SV=3	sp|P04762|CATA_RAT	59757.6	1	3	FNSANEDNVTQVR	97.2	747.36	1492.71	1493.7	9.96
		Cat	Catalase OS=Rattus norvegicus GN=Cat PE=1 SV=3	sp|P04762|CATA_RAT	59757.6	1	3	FSTVAGESGSADTVRDPR	26.8	617.97	1850.89	1851.88	6.589
		Cat	Catalase OS=Rattus norvegicus GN=Cat PE=1 SV=3	sp|P04762|CATA_RAT	59757.6	1	3	NFTDVHPDYGAR	29.7	464.55	1390.63	1391.63	1.079
		Cat	Catalase OS=Rattus norvegicus GN=Cat PE=1 SV=3	sp|P04762|CATA_RAT	59757.6	0.997	2	FNSANEDNVTQVR	92	747.36	1492.71	1493.7	9.96
		Cat	Catalase OS=Rattus norvegicus GN=Cat PE=1 SV=3	sp|P04762|CATA_RAT	59757.6	0.997	2	NFTDVHPDYGAR	29.5	464.55	1390.63	1391.63	1.079
		Cat	Catalase OS=Rattus norvegicus GN=Cat PE=1 SV=3	sp|P04762|CATA_RAT	59757.6	0.998	2	FNSANEDNVTQVR	86.6	747.36	1492.71	1493.7	9.96
		Cat	Catalase OS=Rattus norvegicus GN=Cat PE=1 SV=3	sp|P04762|CATA_RAT	59757.6	0.998	2	NFTDVHPDYGAR	29.7	464.55	1390.63	1391.63	1.079
		Cat	Catalase OS=Rattus norvegicus GN=Cat PE=1 SV=3	sp|P04762|CATA_RAT	59757.6	1	10	DAQLFIQR	45.4	495.77	989.525	990.537	-4.161
		Cat	Catalase OS=Rattus norvegicus GN=Cat PE=1 SV=3	sp|P04762|CATA_RAT	59757.6	1	10	FNSANEDNVTQVR	93.4	747.36	1492.71	1493.7	9.96
		Cat	Catalase OS=Rattus norvegicus GN=Cat PE=1 SV=3	sp|P04762|CATA_RAT	59757.6	1	10	FSTVAGESGSADTVR	97.9	742.36	1482.71	1483.7	6.995
		Cat	Catalase OS=Rattus norvegicus GN=Cat PE=1 SV=3	sp|P04762|CATA_RAT	59757.6	1	10	FSTVAGESGSADTVRDPR	65	617.97	1850.89	1851.88	6.589
		Cat	Catalase OS=Rattus norvegicus GN=Cat PE=1 SV=3	sp|P04762|CATA_RAT	59757.6	1	10	GAGAFGYFEVTHDITR	60.8	580.96	1739.86	1740.83	17.98
		Cat	Catalase OS=Rattus norvegicus GN=Cat PE=1 SV=3	sp|P04762|CATA_RAT	59757.6	1	10	HMNGYGSHTFK	44.6	426.86	1277.56	1278.57	-2.345
		Cat	Catalase OS=Rattus norvegicus GN=Cat PE=1 SV=3	sp|P04762|CATA_RAT	59757.6	1	10	LVNANGEAVYcK	80.4	669.33	1336.65	1337.65	0.6824	c11: Carbamidomethyl (+57.02)
		Cat	Catalase OS=Rattus norvegicus GN=Cat PE=1 SV=3	sp|P04762|CATA_RAT	59757.6	1	10	NAIHTYVQAGSHIAAK	66.5	560.97	1679.89	1680.88	8.211
		Cat	Catalase OS=Rattus norvegicus GN=Cat PE=1 SV=3	sp|P04762|CATA_RAT	59757.6	1	10	NFTDVHPDYGAR	30.1	464.55	1390.63	1391.63	1.079
		Cat	Catalase OS=Rattus norvegicus GN=Cat PE=1 SV=3	sp|P04762|CATA_RAT	59757.6	1	10	NFTDVHPDYGAR	56	696.32	1390.63	1391.63	-0.8781
		Cat	Catalase OS=Rattus norvegicus GN=Cat PE=1 SV=3	sp|P04762|CATA_RAT	59757.6	1	10	VANYQR	43.3	375.7	749.385	750.389	4.635
		Cat	Catalase OS=Rattus norvegicus GN=Cat PE=1 SV=3	sp|P04762|CATA_RAT	59757.6	1	13	DAQLFIQR	64.8	495.774	989.534	990.537	4.359
		Cat	Catalase OS=Rattus norvegicus GN=Cat PE=1 SV=3	sp|P04762|CATA_RAT	59757.6	1	13	DYPLIPVGK	29.7	501.29	1000.57	1001.57	5.869
		Cat	Catalase OS=Rattus norvegicus GN=Cat PE=1 SV=3	sp|P04762|CATA_RAT	59757.6	1	13	FNSANEDNVTQVR	84.3	747.36	1492.71	1493.7	9.96
		Cat	Catalase OS=Rattus norvegicus GN=Cat PE=1 SV=3	sp|P04762|CATA_RAT	59757.6	1	13	FSTVAGESGSADTVRDPR	38.9	617.97	1850.89	1851.88	6.589
		Cat	Catalase OS=Rattus norvegicus GN=Cat PE=1 SV=3	sp|P04762|CATA_RAT	59757.6	1	13	GAGAFGYFEVTHDITR	43.4	580.96	1739.86	1740.83	17.98
		Cat	Catalase OS=Rattus norvegicus GN=Cat PE=1 SV=3	sp|P04762|CATA_RAT	59757.6	1	13	HMNGYGSHTFK	51.7	426.86	1277.56	1278.57	-2.345
		Cat	Catalase OS=Rattus norvegicus GN=Cat PE=1 SV=3	sp|P04762|CATA_RAT	59757.6	1	13	LcENIANHLK	42.1	404.55	1210.63	1211.62	12.58	c2: Carbamidomethyl (+57.02)
		Cat	Catalase OS=Rattus norvegicus GN=Cat PE=1 SV=3	sp|P04762|CATA_RAT	59757.6	1	13	LNIMTAGPR	55.9	486.77	971.525	972.53	3.165
		Cat	Catalase OS=Rattus norvegicus GN=Cat PE=1 SV=3	sp|P04762|CATA_RAT	59757.6	1	13	LVNANGEAVYcK	84.4	669.33	1336.65	1337.65	0.6824	c11: Carbamidomethyl (+57.02)
		Cat	Catalase OS=Rattus norvegicus GN=Cat PE=1 SV=3	sp|P04762|CATA_RAT	59757.6	1	13	NAIHTYVQAGSHIAAK	67	560.97	1679.89	1680.88	8.211
		Cat	Catalase OS=Rattus norvegicus GN=Cat PE=1 SV=3	sp|P04762|CATA_RAT	59757.6	1	13	NFTDVHPDYGAR	37.3	464.55	1390.63	1391.63	1.079
		Cat	Catalase OS=Rattus norvegicus GN=Cat PE=1 SV=3	sp|P04762|CATA_RAT	59757.6	1	13	NFTDVHPDYGAR	64.9	696.32	1390.63	1391.63	-0.8781
		Cat	Catalase OS=Rattus norvegicus GN=Cat PE=1 SV=3	sp|P04762|CATA_RAT	59757.6	1	13	NPQTHLK	44.5	419.23	836.445	837.458	-6.116
		Cat	Catalase OS=Rattus norvegicus GN=Cat PE=1 SV=3	sp|P04762|CATA_RAT	59757.6	1	13	RTPIAVR	26	406.76	811.505	812.51	3.173
		Cat	Catalase OS=Rattus norvegicus GN=Cat PE=1 SV=3	sp|P04762|CATA_RAT	59757.6	1	34	AKVFEHIGK	55.2	514.8	1027.59	1028.59	3.77
		Cat	Catalase OS=Rattus norvegicus GN=Cat PE=1 SV=3	sp|P04762|CATA_RAT	59757.6	1	34	APQKPDVLTTGGGNPIGDK	70.8	622.339	1864	1864.98	14.39
		Cat	Catalase OS=Rattus norvegicus GN=Cat PE=1 SV=3	sp|P04762|CATA_RAT	59757.6	1	34	DAMLFPSFIHSQK	41.3	507.6	1519.78	1520.76	18.87
		Cat	Catalase OS=Rattus norvegicus GN=Cat PE=1 SV=3	sp|P04762|CATA_RAT	59757.6	1	34	DAMLFPSFIHSQK	50.3	760.897	1519.78	1520.76	19.66
		Cat	Catalase OS=Rattus norvegicus GN=Cat PE=1 SV=3	sp|P04762|CATA_RAT	59757.6	1	34	DAmLFPSFIHSQK	57.5	768.89	1535.77	1536.75	13.71	m3: Oxidation (+15.99)
		Cat	Catalase OS=Rattus norvegicus GN=Cat PE=1 SV=3	sp|P04762|CATA_RAT	59757.6	1	34	DAmLFPSFIHSQK	55.4	512.93	1535.77	1536.75	15.48	m3: Oxidation (+15.99)
		Cat	Catalase OS=Rattus norvegicus GN=Cat PE=1 SV=3	sp|P04762|CATA_RAT	59757.6	1	34	DAMLFPSFIHSQKR	43	559.63	1675.87	1676.86	10.5
		Cat	Catalase OS=Rattus norvegicus GN=Cat PE=1 SV=3	sp|P04762|CATA_RAT	59757.6	1	34	DAmLFPSFIHSQKR	55	564.96	1691.86	1692.85	7.494	m3: Oxidation (+15.99)
		Cat	Catalase OS=Rattus norvegicus GN=Cat PE=1 SV=3	sp|P04762|CATA_RAT	59757.6	1	34	DAQLFIQR	69.7	495.78	989.545	990.537	16.03
		Cat	Catalase OS=Rattus norvegicus GN=Cat PE=1 SV=3	sp|P04762|CATA_RAT	59757.6	1	34	DPASDQMK	53.5	446.2	890.385	891.388	5.472
		Cat	Catalase OS=Rattus norvegicus GN=Cat PE=1 SV=3	sp|P04762|CATA_RAT	59757.6	1	34	DPASDQmK	56.2	454.2	906.385	907.383	10.98	m7: Oxidation (+15.99)
		Cat	Catalase OS=Rattus norvegicus GN=Cat PE=1 SV=3	sp|P04762|CATA_RAT	59757.6	1	34	DYPLIPVGK	35.6	501.29	1000.57	1001.57	5.869
		Cat	Catalase OS=Rattus norvegicus GN=Cat PE=1 SV=3	sp|P04762|CATA_RAT	59757.6	1	34	EAETFPFNPFDLTK	35.6	828.413	1654.81	1655.8	14.54
		Cat	Catalase OS=Rattus norvegicus GN=Cat PE=1 SV=3	sp|P04762|CATA_RAT	59757.6	1	34	FNSANEDNVTQVR	93.5	747.362	1492.71	1493.7	12.72
		Cat	Catalase OS=Rattus norvegicus GN=Cat PE=1 SV=3	sp|P04762|CATA_RAT	59757.6	1	34	FSTVAGESGSADTVR	96.5	742.366	1482.72	1483.7	15.35
		Cat	Catalase OS=Rattus norvegicus GN=Cat PE=1 SV=3	sp|P04762|CATA_RAT	59757.6	1	34	FSTVAGESGSADTVR	118	742.36	1482.71	1483.7	6.995
		Cat	Catalase OS=Rattus norvegicus GN=Cat PE=1 SV=3	sp|P04762|CATA_RAT	59757.6	1	34	FSTVAGESGSADTVRDPR	37.2	617.976	1850.91	1851.88	15.98
		Cat	Catalase OS=Rattus norvegicus GN=Cat PE=1 SV=3	sp|P04762|CATA_RAT	59757.6	1	34	FSTVAGESGSADTVRDPR	47	617.97	1850.89	1851.88	6.589
		Cat	Catalase OS=Rattus norvegicus GN=Cat PE=1 SV=3	sp|P04762|CATA_RAT	59757.6	1	34	FYTEDGNWDLVGNNTPIFFIR	44.4	1259.63	2517.25	2518.2	19.37
		Cat	Catalase OS=Rattus norvegicus GN=Cat PE=1 SV=3	sp|P04762|CATA_RAT	59757.6	1	34	GAGAFGYFEVTHDITR	95.8	870.939	1739.86	1740.83	21.42
		Cat	Catalase OS=Rattus norvegicus GN=Cat PE=1 SV=3	sp|P04762|CATA_RAT	59757.6	1	34	GAGAFGYFEVTHDITR	76.7	580.96	1739.86	1740.83	17.98
		Cat	Catalase OS=Rattus norvegicus GN=Cat PE=1 SV=3	sp|P04762|CATA_RAT	59757.6	1	34	GIPDGHR	28.3	376.2	750.385	751.385	10.62
		Cat	Catalase OS=Rattus norvegicus GN=Cat PE=1 SV=3	sp|P04762|CATA_RAT	59757.6	1	34	GPLLVQDVVFTDEMAHFDR	47.7	1095.06	2188.11	2189.07	19.59
		Cat	Catalase OS=Rattus norvegicus GN=Cat PE=1 SV=3	sp|P04762|CATA_RAT	59757.6	1	34	HMNGYGSHTFK	56.6	639.79	1277.57	1278.57	3.346
		Cat	Catalase OS=Rattus norvegicus GN=Cat PE=1 SV=3	sp|P04762|CATA_RAT	59757.6	1	34	HmNGYGSHTFK	60.5	647.79	1293.57	1294.56	7.233	m2: Oxidation (+15.99)
		Cat	Catalase OS=Rattus norvegicus GN=Cat PE=1 SV=3	sp|P04762|CATA_RAT	59757.6	1	34	HmNGYGSHTFK	50.5	432.192	1293.56	1294.56	-0.7361	m2: Oxidation (+15.99)
		Cat	Catalase OS=Rattus norvegicus GN=Cat PE=1 SV=3	sp|P04762|CATA_RAT	59757.6	1	34	HMNGYGSHTFK	50.7	426.86	1277.56	1278.57	-2.345
		Cat	Catalase OS=Rattus norvegicus GN=Cat PE=1 SV=3	sp|P04762|CATA_RAT	59757.6	1	34	LAQEDPDYGLR	62.6	638.82	1275.63	1276.62	12.28
		Cat	Catalase OS=Rattus norvegicus GN=Cat PE=1 SV=3	sp|P04762|CATA_RAT	59757.6	1	34	LcENIANHLK	60.6	606.32	1210.63	1211.62	10.33	c2: Carbamidomethyl (+57.02)
		Cat	Catalase OS=Rattus norvegicus GN=Cat PE=1 SV=3	sp|P04762|CATA_RAT	59757.6	1	34	LcENIANHLK	50.5	404.55	1210.63	1211.62	12.58	c2: Carbamidomethyl (+57.02)
		Cat	Catalase OS=Rattus norvegicus GN=Cat PE=1 SV=3	sp|P04762|CATA_RAT	59757.6	1	34	LFAYPDTHR	36.3	560.291	1118.57	1119.56	15.31
		Cat	Catalase OS=Rattus norvegicus GN=Cat PE=1 SV=3	sp|P04762|CATA_RAT	59757.6	1	34	LFAYPDTHR	41.8	373.86	1118.56	1119.56	6.433
		Cat	Catalase OS=Rattus norvegicus GN=Cat PE=1 SV=3	sp|P04762|CATA_RAT	59757.6	1	34	LGPNYLQIPVNcPYR	37.3	902.486	1802.96	1803.92	24.5	c12: Carbamidomethyl (+57.02)
		Cat	Catalase OS=Rattus norvegicus GN=Cat PE=1 SV=3	sp|P04762|CATA_RAT	59757.6	1	34	LGPNYLQIPVNcPYR	69.3	601.99	1802.95	1803.92	18.98	c12: Carbamidomethyl (+57.02)
		Cat	Catalase OS=Rattus norvegicus GN=Cat PE=1 SV=3	sp|P04762|CATA_RAT	59757.6	1	34	LNIMTAGPR	65.4	486.77	971.525	972.53	3.165
		Cat	Catalase OS=Rattus norvegicus GN=Cat PE=1 SV=3	sp|P04762|CATA_RAT	59757.6	1	34	LNImTAGPR	72.3	494.77	987.525	988.525	8.258	m4: Oxidation (+15.99)
		Cat	Catalase OS=Rattus norvegicus GN=Cat PE=1 SV=3	sp|P04762|CATA_RAT	59757.6	1	34	LVNANGEAVYcK	81.6	669.33	1336.65	1337.65	0.6824	c11: Carbamidomethyl (+57.02)
		Cat	Catalase OS=Rattus norvegicus GN=Cat PE=1 SV=3	sp|P04762|CATA_RAT	59757.6	1	34	NAIHTYVQAGSHIAAK	64.7	560.97	1679.89	1680.88	8.211
		Cat	Catalase OS=Rattus norvegicus GN=Cat PE=1 SV=3	sp|P04762|CATA_RAT	59757.6	1	34	NAIHTYVQAGSHIAAK	100	840.96	1679.91	1680.88	18.49
		Cat	Catalase OS=Rattus norvegicus GN=Cat PE=1 SV=3	sp|P04762|CATA_RAT	59757.6	1	34	NFTDVHPDYGAR	33.1	464.55	1390.63	1391.63	1.079
		Cat	Catalase OS=Rattus norvegicus GN=Cat PE=1 SV=3	sp|P04762|CATA_RAT	59757.6	1	34	NFTDVHPDYGAR	61.3	696.329	1390.64	1391.63	12.43
		Cat	Catalase OS=Rattus norvegicus GN=Cat PE=1 SV=3	sp|P04762|CATA_RAT	59757.6	1	34	NLPVEEAGR	51.8	492.76	983.505	984.511	1.806
		Cat	Catalase OS=Rattus norvegicus GN=Cat PE=1 SV=3	sp|P04762|CATA_RAT	59757.6	1	34	NPQTHLK	36.9	419.23	836.445	837.458	-6.116
		Cat	Catalase OS=Rattus norvegicus GN=Cat PE=1 SV=3	sp|P04762|CATA_RAT	59757.6	1	34	RFNSANEDNVTQVR	56.3	825.414	1648.81	1649.8	13.73
		Cat	Catalase OS=Rattus norvegicus GN=Cat PE=1 SV=3	sp|P04762|CATA_RAT	59757.6	1	34	RFNSANEDNVTQVR	53.7	550.61	1648.81	1649.8	10
		Cat	Catalase OS=Rattus norvegicus GN=Cat PE=1 SV=3	sp|P04762|CATA_RAT	59757.6	1	34	RTPIAVR	40.2	406.76	811.505	812.51	3.173
		Cat	Catalase OS=Rattus norvegicus GN=Cat PE=1 SV=3	sp|P04762|CATA_RAT	59757.6	1	34	VANYQR	45.1	375.7	749.385	750.389	4.635
		Cat	Catalase OS=Rattus norvegicus GN=Cat PE=1 SV=3	sp|P04762|CATA_RAT	59757.6	1	34	VFEHIGK	42.6	415.23	828.445	829.457	-4.849
		Cat	Catalase OS=Rattus norvegicus GN=Cat PE=1 SV=3	sp|P04762|CATA_RAT	59757.6	1	34	VFEHIGKR	51.5	493.282	984.55	985.558	-0.2658
		Cat	Catalase OS=Rattus norvegicus GN=Cat PE=1 SV=3	sp|P04762|CATA_RAT	59757.6	1	34	VLNEEER	45.1	444.73	887.445	888.442	11.91
		Cat	Catalase OS=Rattus norvegicus GN=Cat PE=1 SV=3	sp|P04762|CATA_RAT	59757.6	1	34	VQALLDQYNSQKPK	48.5	544.63	1630.87	1631.88	0.06254
		Cat	Catalase OS=Rattus norvegicus GN=Cat PE=1 SV=3	sp|P04762|CATA_RAT	59757.6	1	34	VQALLDQYNSQKPK	65.4	544.631	1630.87	1631.88	1.625
		Cat	Catalase OS=Rattus norvegicus GN=Cat PE=1 SV=3	sp|P04762|CATA_RAT	59757.6	1	34	VQALLDQYNSQKPK	105	816.45	1630.89	1631.88	10.65
		Cat	Catalase OS=Rattus norvegicus GN=Cat PE=1 SV=3	sp|P04762|CATA_RAT	59757.6	1	34	VWPHKDYPLIPVGK	58.3	824.98	1647.95	1648.92	19.09
		Cat	Catalase OS=Rattus norvegicus GN=Cat PE=1 SV=3	sp|P04762|CATA_RAT	59757.6	1	34	VWPHKDYPLIPVGK	52.8	550.32	1647.94	1648.92	14.68
		Cat	Catalase OS=Rattus norvegicus GN=Cat PE=1 SV=3	sp|P04762|CATA_RAT	59757.6	1	35	AKVFEHIGK	46.6	514.8	1027.59	1028.59	3.77
		Cat	Catalase OS=Rattus norvegicus GN=Cat PE=1 SV=3	sp|P04762|CATA_RAT	59757.6	1	35	APQKPDVLTTGGGNPIGDK	60	622.34	1864	1864.98	15.34
		Cat	Catalase OS=Rattus norvegicus GN=Cat PE=1 SV=3	sp|P04762|CATA_RAT	59757.6	1	35	DAMLFPSFIHSQK	40.1	507.6	1519.78	1520.76	18.87
		Cat	Catalase OS=Rattus norvegicus GN=Cat PE=1 SV=3	sp|P04762|CATA_RAT	59757.6	1	35	DAMLFPSFIHSQK	59	760.89	1519.77	1520.76	10.51
		Cat	Catalase OS=Rattus norvegicus GN=Cat PE=1 SV=3	sp|P04762|CATA_RAT	59757.6	1	35	DAmLFPSFIHSQK	68	768.89	1535.77	1536.75	13.71	m3: Oxidation (+15.99)
		Cat	Catalase OS=Rattus norvegicus GN=Cat PE=1 SV=3	sp|P04762|CATA_RAT	59757.6	1	35	DAmLFPSFIHSQK	55.4	512.93	1535.77	1536.75	15.48	m3: Oxidation (+15.99)
		Cat	Catalase OS=Rattus norvegicus GN=Cat PE=1 SV=3	sp|P04762|CATA_RAT	59757.6	1	35	DAMLFPSFIHSQKR	44.1	559.63	1675.87	1676.86	10.5
		Cat	Catalase OS=Rattus norvegicus GN=Cat PE=1 SV=3	sp|P04762|CATA_RAT	59757.6	1	35	DAmLFPSFIHSQKR	54.4	564.96	1691.86	1692.85	7.494	m3: Oxidation (+15.99)
		Cat	Catalase OS=Rattus norvegicus GN=Cat PE=1 SV=3	sp|P04762|CATA_RAT	59757.6	1	35	DAQLFIQR	69.8	495.78	989.545	990.537	15.3
		Cat	Catalase OS=Rattus norvegicus GN=Cat PE=1 SV=3	sp|P04762|CATA_RAT	59757.6	1	35	DPASDQmK	58.9	454.2	906.385	907.383	10.98	m7: Oxidation (+15.99)
		Cat	Catalase OS=Rattus norvegicus GN=Cat PE=1 SV=3	sp|P04762|CATA_RAT	59757.6	1	35	DYPLIPVGK	32.3	501.29	1000.57	1001.57	5.869
		Cat	Catalase OS=Rattus norvegicus GN=Cat PE=1 SV=3	sp|P04762|CATA_RAT	59757.6	1	35	EAETFPFNPFDLTK	39.2	828.41	1654.81	1655.8	10.5
		Cat	Catalase OS=Rattus norvegicus GN=Cat PE=1 SV=3	sp|P04762|CATA_RAT	59757.6	1	35	FNSANEDNVTQVR	93.4	747.36	1492.7	1493.7	9.371
		Cat	Catalase OS=Rattus norvegicus GN=Cat PE=1 SV=3	sp|P04762|CATA_RAT	59757.6	1	35	FSTVAGESGSADTVR	96.6	742.36	1482.71	1483.7	6.995
		Cat	Catalase OS=Rattus norvegicus GN=Cat PE=1 SV=3	sp|P04762|CATA_RAT	59757.6	1	35	FSTVAGESGSADTVR	99.2	742.36	1482.71	1483.7	6.995
		Cat	Catalase OS=Rattus norvegicus GN=Cat PE=1 SV=3	sp|P04762|CATA_RAT	59757.6	1	35	FSTVAGESGSADTVRDPR	26.6	926.46	1850.91	1851.88	15.92
		Cat	Catalase OS=Rattus norvegicus GN=Cat PE=1 SV=3	sp|P04762|CATA_RAT	59757.6	1	35	FSTVAGESGSADTVRDPR	50.7	617.97	1850.89	1851.88	6.589
		Cat	Catalase OS=Rattus norvegicus GN=Cat PE=1 SV=3	sp|P04762|CATA_RAT	59757.6	1	35	FSTVAGESGSADTVRDPR	52.1	617.97	1850.89	1851.88	6.589
		Cat	Catalase OS=Rattus norvegicus GN=Cat PE=1 SV=3	sp|P04762|CATA_RAT	59757.6	1	35	FYTEDGNWDLVGNNTPIFFIR	33.9	1259.63	2517.24	2518.2	15.48
		Cat	Catalase OS=Rattus norvegicus GN=Cat PE=1 SV=3	sp|P04762|CATA_RAT	59757.6	1	35	GAGAFGYFEVTHDITR	95.7	870.94	1739.87	1740.83	22.03
		Cat	Catalase OS=Rattus norvegicus GN=Cat PE=1 SV=3	sp|P04762|CATA_RAT	59757.6	1	35	GAGAFGYFEVTHDITR	80.7	580.96	1739.86	1740.83	17.98
		Cat	Catalase OS=Rattus norvegicus GN=Cat PE=1 SV=3	sp|P04762|CATA_RAT	59757.6	1	35	GIPDGHR	26.4	376.2	750.385	751.385	10.62
		Cat	Catalase OS=Rattus norvegicus GN=Cat PE=1 SV=3	sp|P04762|CATA_RAT	59757.6	1	35	GPLLVQDVVFTDEMAHFDR	49.2	1095.06	2188.11	2189.07	19.59
		Cat	Catalase OS=Rattus norvegicus GN=Cat PE=1 SV=3	sp|P04762|CATA_RAT	59757.6	1	35	HMNGYGSHTFK	47.3	639.79	1277.57	1278.57	3.346
		Cat	Catalase OS=Rattus norvegicus GN=Cat PE=1 SV=3	sp|P04762|CATA_RAT	59757.6	1	35	HmNGYGSHTFK	47.5	647.79	1293.57	1294.56	7.233	m2: Oxidation (+15.99)
		Cat	Catalase OS=Rattus norvegicus GN=Cat PE=1 SV=3	sp|P04762|CATA_RAT	59757.6	1	35	HmNGYGSHTFK	51.1	432.19	1293.55	1294.56	-6.112	m2: Oxidation (+15.99)
		Cat	Catalase OS=Rattus norvegicus GN=Cat PE=1 SV=3	sp|P04762|CATA_RAT	59757.6	1	35	HMNGYGSHTFK	56.3	426.86	1277.56	1278.57	-2.345
		Cat	Catalase OS=Rattus norvegicus GN=Cat PE=1 SV=3	sp|P04762|CATA_RAT	59757.6	1	35	LAQEDPDYGLR	62.7	638.82	1275.63	1276.62	12.28
		Cat	Catalase OS=Rattus norvegicus GN=Cat PE=1 SV=3	sp|P04762|CATA_RAT	59757.6	1	35	LcENIANHLK	61.9	606.32	1210.63	1211.62	10.33	c2: Carbamidomethyl (+57.02)
		Cat	Catalase OS=Rattus norvegicus GN=Cat PE=1 SV=3	sp|P04762|CATA_RAT	59757.6	1	35	LcENIANHLK	54.2	404.55	1210.63	1211.62	12.58	c2: Carbamidomethyl (+57.02)
		Cat	Catalase OS=Rattus norvegicus GN=Cat PE=1 SV=3	sp|P04762|CATA_RAT	59757.6	1	35	LFAYPDTHR	47.5	560.29	1118.57	1119.56	12.93
		Cat	Catalase OS=Rattus norvegicus GN=Cat PE=1 SV=3	sp|P04762|CATA_RAT	59757.6	1	35	LFAYPDTHR	41.7	373.86	1118.56	1119.56	6.433
		Cat	Catalase OS=Rattus norvegicus GN=Cat PE=1 SV=3	sp|P04762|CATA_RAT	59757.6	1	35	LGPNYLQIPVNcPYR	43.9	902.484	1802.95	1803.92	21.47	c12: Carbamidomethyl (+57.02)
		Cat	Catalase OS=Rattus norvegicus GN=Cat PE=1 SV=3	sp|P04762|CATA_RAT	59757.6	1	35	LGPNYLQIPVNcPYR	63.1	601.99	1802.95	1803.92	18.98	c12: Carbamidomethyl (+57.02)
		Cat	Catalase OS=Rattus norvegicus GN=Cat PE=1 SV=3	sp|P04762|CATA_RAT	59757.6	1	35	LNImTAGPR	65.7	494.77	987.525	988.525	8.258	m4: Oxidation (+15.99)
		Cat	Catalase OS=Rattus norvegicus GN=Cat PE=1 SV=3	sp|P04762|CATA_RAT	59757.6	1	35	LNIMTAGPR	72.5	486.77	971.525	972.53	3.165
		Cat	Catalase OS=Rattus norvegicus GN=Cat PE=1 SV=3	sp|P04762|CATA_RAT	59757.6	1	35	LVNANGEAVYcK	81.6	669.33	1336.65	1337.65	0.6824	c11: Carbamidomethyl (+57.02)
		Cat	Catalase OS=Rattus norvegicus GN=Cat PE=1 SV=3	sp|P04762|CATA_RAT	59757.6	1	35	NAIHTYVQAGSHIAAK	59.8	560.97	1679.89	1680.88	8.211
		Cat	Catalase OS=Rattus norvegicus GN=Cat PE=1 SV=3	sp|P04762|CATA_RAT	59757.6	1	35	NFTDVHPDYGAR	38.8	464.55	1390.63	1391.63	1.079
		Cat	Catalase OS=Rattus norvegicus GN=Cat PE=1 SV=3	sp|P04762|CATA_RAT	59757.6	1	35	NFTDVHPDYGAR	59.2	696.327	1390.64	1391.63	9.886
		Cat	Catalase OS=Rattus norvegicus GN=Cat PE=1 SV=3	sp|P04762|CATA_RAT	59757.6	1	35	NLPVEEAGR	51.8	492.76	983.505	984.511	1.806
		Cat	Catalase OS=Rattus norvegicus GN=Cat PE=1 SV=3	sp|P04762|CATA_RAT	59757.6	1	35	NPQTHLK	39.1	419.23	836.445	837.458	-6.116
		Cat	Catalase OS=Rattus norvegicus GN=Cat PE=1 SV=3	sp|P04762|CATA_RAT	59757.6	1	35	RFNSANEDNVTQVR	40	550.61	1648.81	1649.8	10
		Cat	Catalase OS=Rattus norvegicus GN=Cat PE=1 SV=3	sp|P04762|CATA_RAT	59757.6	1	35	RNPQTHLK	32.3	497.28	992.545	993.559	-6.262
		Cat	Catalase OS=Rattus norvegicus GN=Cat PE=1 SV=3	sp|P04762|CATA_RAT	59757.6	1	35	RTPIAVR	37.3	406.76	811.505	812.51	3.173
		Cat	Catalase OS=Rattus norvegicus GN=Cat PE=1 SV=3	sp|P04762|CATA_RAT	59757.6	1	35	VANYQR	43.2	375.7	749.385	750.389	4.635
		Cat	Catalase OS=Rattus norvegicus GN=Cat PE=1 SV=3	sp|P04762|CATA_RAT	59757.6	1	35	VFEHIGK	42.5	415.23	828.445	829.457	-4.849
		Cat	Catalase OS=Rattus norvegicus GN=Cat PE=1 SV=3	sp|P04762|CATA_RAT	59757.6	1	35	VFEHIGKR	53.9	493.28	984.545	985.558	-5.197
		Cat	Catalase OS=Rattus norvegicus GN=Cat PE=1 SV=3	sp|P04762|CATA_RAT	59757.6	1	35	VLNEEER	42.6	444.73	887.445	888.442	11.91
		Cat	Catalase OS=Rattus norvegicus GN=Cat PE=1 SV=3	sp|P04762|CATA_RAT	59757.6	1	35	VQALLDQYNSQKPK	49.9	544.63	1630.87	1631.88	0.06254
		Cat	Catalase OS=Rattus norvegicus GN=Cat PE=1 SV=3	sp|P04762|CATA_RAT	59757.6	1	35	VQALLDQYNSQKPK	69.3	544.63	1630.87	1631.88	0.06254
		Cat	Catalase OS=Rattus norvegicus GN=Cat PE=1 SV=3	sp|P04762|CATA_RAT	59757.6	1	35	VWPHKDYPLIPVGK	55.2	550.32	1647.94	1648.92	14.68
		Cat	Catalase OS=Rattus norvegicus GN=Cat PE=1 SV=3	sp|P04762|CATA_RAT	59757.6	1	35	VWPHKDYPLIPVGK	70.8	824.98	1647.95	1648.92	19.09
		Cat	Catalase OS=Rattus norvegicus GN=Cat PE=1 SV=3	sp|P04762|CATA_RAT	59757.6	1	12	DAQLFIQR	69.6	495.78	989.545	990.537	16.03
		Cat	Catalase OS=Rattus norvegicus GN=Cat PE=1 SV=3	sp|P04762|CATA_RAT	59757.6	1	12	FNSANEDNVTQVR	93.4	747.353	1492.69	1493.7	0.02548
		Cat	Catalase OS=Rattus norvegicus GN=Cat PE=1 SV=3	sp|P04762|CATA_RAT	59757.6	1	12	FSTVAGESGSADTVRDPR	41	617.97	1850.89	1851.88	6.589
		Cat	Catalase OS=Rattus norvegicus GN=Cat PE=1 SV=3	sp|P04762|CATA_RAT	59757.6	1	12	GAGAFGYFEVTHDITR	64.9	580.96	1739.86	1740.83	17.98
		Cat	Catalase OS=Rattus norvegicus GN=Cat PE=1 SV=3	sp|P04762|CATA_RAT	59757.6	1	12	HmNGYGSHTFK	45.1	432.19	1293.55	1294.56	-6.112	m2: Oxidation (+15.99)
		Cat	Catalase OS=Rattus norvegicus GN=Cat PE=1 SV=3	sp|P04762|CATA_RAT	59757.6	1	12	HMNGYGSHTFK	54.7	426.86	1277.56	1278.57	-2.345
		Cat	Catalase OS=Rattus norvegicus GN=Cat PE=1 SV=3	sp|P04762|CATA_RAT	59757.6	1	12	LAQEDPDYGLR	58.2	638.82	1275.63	1276.62	12.28
		Cat	Catalase OS=Rattus norvegicus GN=Cat PE=1 SV=3	sp|P04762|CATA_RAT	59757.6	1	12	LGPNYLQIPVNcPYR	27.8	902.47	1802.93	1803.92	6.382	c12: Carbamidomethyl (+57.02)
		Cat	Catalase OS=Rattus norvegicus GN=Cat PE=1 SV=3	sp|P04762|CATA_RAT	59757.6	1	12	LVNANGEAVYcK	89.6	669.33	1336.65	1337.65	0.6824	c11: Carbamidomethyl (+57.02)
		Cat	Catalase OS=Rattus norvegicus GN=Cat PE=1 SV=3	sp|P04762|CATA_RAT	59757.6	1	12	NAIHTYVQAGSHIAAK	64	560.97	1679.89	1680.88	8.211
		Cat	Catalase OS=Rattus norvegicus GN=Cat PE=1 SV=3	sp|P04762|CATA_RAT	59757.6	1	12	NFTDVHPDYGAR	30.2	464.55	1390.63	1391.63	1.079
		Cat	Catalase OS=Rattus norvegicus GN=Cat PE=1 SV=3	sp|P04762|CATA_RAT	59757.6	1	12	NFTDVHPDYGAR	54.7	696.32	1390.63	1391.63	-0.8781
		Cat	Catalase OS=Rattus norvegicus GN=Cat PE=1 SV=3	sp|P04762|CATA_RAT	59757.6	1	12	VANYQR	42.5	375.7	749.385	750.389	4.635
		Cat	Catalase OS=Rattus norvegicus GN=Cat PE=1 SV=3	sp|P04762|CATA_RAT	59757.6	1	12	VLNEEER	45	444.73	887.445	888.442	11.91
		Cat	Catalase OS=Rattus norvegicus GN=Cat PE=1 SV=3	sp|P04762|CATA_RAT	59757.6	0.998	2	FNSANEDNVTQVR	80.3	747.35	1492.69	1493.7	-3.429
		Cat	Catalase OS=Rattus norvegicus GN=Cat PE=1 SV=3	sp|P04762|CATA_RAT	59757.6	0.998	2	FSTVAGESGSADTVRDPR	45.4	617.97	1850.89	1851.88	6.589
		Cat	Catalase OS=Rattus norvegicus GN=Cat PE=1 SV=3	sp|P04762|CATA_RAT	59757.6	0.996	2	FNSANEDNVTQVR	84.4	747.35	1492.69	1493.7	-3.429
		Cat	Catalase OS=Rattus norvegicus GN=Cat PE=1 SV=3	sp|P04762|CATA_RAT	59757.6	0.996	2	FSTVAGESGSADTVRDPR	30.3	617.97	1850.89	1851.88	6.589
		Cat	Catalase OS=Rattus norvegicus GN=Cat PE=1 SV=3	sp|P04762|CATA_RAT	59757.6	1	12	APQKPDVLTTGGGNPIGDKLNImTAGPR	49.5	709.408	2833.6	2834.48	45.02	m23: Oxidation (+15.99)
		Cat	Catalase OS=Rattus norvegicus GN=Cat PE=1 SV=3	sp|P04762|CATA_RAT	59757.6	1	12	APQKPDVLTTGGGNPIGDKLNImTAGPR	57.1	709.408	2833.6	2834.48	45.02	m23: Oxidation (+15.99)
		Cat	Catalase OS=Rattus norvegicus GN=Cat PE=1 SV=3	sp|P04762|CATA_RAT	59757.6	1	12	APQKPDVLTTGGGNPIGDKLNIMTAGPR	85.1	705.41	2817.61	2818.49	45.87
		Cat	Catalase OS=Rattus norvegicus GN=Cat PE=1 SV=3	sp|P04762|CATA_RAT	59757.6	1	12	APQKPDVLTTGGGNPIGDKLNImTAGPR	89.9	709.408	2833.6	2834.48	45.02	m23: Oxidation (+15.99)
		Cat	Catalase OS=Rattus norvegicus GN=Cat PE=1 SV=3	sp|P04762|CATA_RAT	59757.6	1	12	EAETFPFNPFDLTK	67.6	828.437	1654.86	1655.8	43.51
		Cat	Catalase OS=Rattus norvegicus GN=Cat PE=1 SV=3	sp|P04762|CATA_RAT	59757.6	1	12	FHYKTDQGIK	29.1	412.904	1235.69	1236.64	47.69
		Cat	Catalase OS=Rattus norvegicus GN=Cat PE=1 SV=3	sp|P04762|CATA_RAT	59757.6	1	12	FYTEDGNWDLVGNNTPIFFIR	69.5	840.111	2517.31	2518.2	44.96
		Cat	Catalase OS=Rattus norvegicus GN=Cat PE=1 SV=3	sp|P04762|CATA_RAT	59757.6	1	12	GPLLVQDVVFTDEmAHFDR	73.9	735.727	2204.16	2205.06	46.27	m14: Oxidation (+15.99)
		Cat	Catalase OS=Rattus norvegicus GN=Cat PE=1 SV=3	sp|P04762|CATA_RAT	59757.6	1	12	LAQEDPDYGLR	67	638.795	1275.58	1276.62	-26.25
		Cat	Catalase OS=Rattus norvegicus GN=Cat PE=1 SV=3	sp|P04762|CATA_RAT	59757.6	1	12	LGPNYLQIPVNcPYR	48	902.487	1802.96	1803.92	25.22	c12: Carbamidomethyl (+57.02)
		Cat	Catalase OS=Rattus norvegicus GN=Cat PE=1 SV=3	sp|P04762|CATA_RAT	59757.6	1	12	LVLNRNPANYFAEVEQmAFDPSNmPPGIEPSPDKMLQGR	54.1	1102.08	4404.31	4405.11	47.39	m17: Oxidation (+15.99), m24: Oxidation (+15.99)
		Cat	Catalase OS=Rattus norvegicus GN=Cat PE=1 SV=3	sp|P04762|CATA_RAT	59757.6	1	12	NAIHTYVQAGSHIAAK	42.3	560.949	1679.82	1680.88	-29.86
		Cat	Catalase OS=Rattus norvegicus GN=Cat PE=1 SV=3	sp|P04762|CATA_RAT	59757.6	1	12	NPANYFAEVEQMAFDPSNmPPGIEPSPDK	101	1070.2	3207.57	3208.42	48.27	m19: Oxidation (+15.99)
		Cat	Catalase OS=Rattus norvegicus GN=Cat PE=1 SV=3	sp|P04762|CATA_RAT	59757.6	1	12	NPANYFAEVEQmAFDPSNmPPGIEPSPDK	107	1075.52	3223.53	3224.42	35.74	m12: Oxidation (+15.99), m19: Oxidation (+15.99)
		Cat	Catalase OS=Rattus norvegicus GN=Cat PE=1 SV=3	sp|P04762|CATA_RAT	59757.6	1	12	NPANYFAEVEQMAFDPSNMPPGIEPSPDK	108	1064.85	3191.52	3192.43	32.27
		Cat	Catalase OS=Rattus norvegicus GN=Cat PE=1 SV=3	sp|P04762|CATA_RAT	59757.6	1	12	NPANYFAEVEQmAFDPSNmPPGIEPSPDKmLQGR	66.3	957.231	3824.9	3825.72	47.99	m12: Oxidation (+15.99), m19: Oxidation (+15.99), m30: Oxidation (+15.99)
		Cat	Catalase OS=Rattus norvegicus GN=Cat PE=1 SV=3	sp|P04762|CATA_RAT	59757.6	1	12	VWPHKDYPLIPVGK	54.5	550.339	1648	1648.92	49.51
		Cat	Catalase OS=Rattus norvegicus GN=Cat PE=1 SV=3	sp|P04762|CATA_RAT	59757.6	0.998	2	EAETFPFNPFDLTK	42.5	828.437	1654.86	1655.8	43.51
		Cat	Catalase OS=Rattus norvegicus GN=Cat PE=1 SV=3	sp|P04762|CATA_RAT	59757.6	0.998	2	GPLLVQDVVFTDEMAHFDR	67	730.389	2188.14	2189.07	37.5
57		Ccbl2	Kynurenine--oxoglutarate transaminase 3 OS=Rattus norvegicus GN=Ccbl2 PE=2 SV=1	sp|Q58FK9|KAT3_RAT	51045.9	0.991	2	AAFIDNLNQYTR	52.9	713.37	1424.73	1425.71	14.43
		Ccbl2	Kynurenine--oxoglutarate transaminase 3 OS=Rattus norvegicus GN=Ccbl2 PE=2 SV=1	sp|Q58FK9|KAT3_RAT	51045.9	0.991	2	AIILNTPHNPIGK	26.7	463.28	1386.82	1387.81	14.12
		Ccbl2	Kynurenine--oxoglutarate transaminase 3 OS=Rattus norvegicus GN=Ccbl2 PE=2 SV=1	sp|Q58FK9|KAT3_RAT	51045.9	1	5	AAFIDNLNQYTR	76.8	713.37	1424.73	1425.71	14.43
		Ccbl2	Kynurenine--oxoglutarate transaminase 3 OS=Rattus norvegicus GN=Ccbl2 PE=2 SV=1	sp|Q58FK9|KAT3_RAT	51045.9	1	5	AIILNTPHNPIGK	47.8	463.28	1386.82	1387.81	14.12
		Ccbl2	Kynurenine--oxoglutarate transaminase 3 OS=Rattus norvegicus GN=Ccbl2 PE=2 SV=1	sp|Q58FK9|KAT3_RAT	51045.9	1	5	AIILNTPHNPIGK	72.7	694.41	1386.81	1387.81	4.956
		Ccbl2	Kynurenine--oxoglutarate transaminase 3 OS=Rattus norvegicus GN=Ccbl2 PE=2 SV=1	sp|Q58FK9|KAT3_RAT	51045.9	1	5	GFGHPSLVK	30.4	471.27	940.525	941.52	13.04
		Ccbl2	Kynurenine--oxoglutarate transaminase 3 OS=Rattus norvegicus GN=Ccbl2 PE=2 SV=1	sp|Q58FK9|KAT3_RAT	51045.9	1	5	mAGAVPVFIPLR	63	643.87	1285.73	1286.73	2.847	m1: Oxidation (+15.99)
		Ccbl2	Kynurenine--oxoglutarate transaminase 3 OS=Rattus norvegicus GN=Ccbl2 PE=2 SV=1	sp|Q58FK9|KAT3_RAT	51045.9	1	5	SDEPYDYK	46.7	508.72	1015.43	1016.42	11.69
		Ccbl2	Kynurenine--oxoglutarate transaminase 3 OS=Rattus norvegicus GN=Ccbl2 PE=2 SV=1	sp|Q58FK9|KAT3_RAT	51045.9	1	3	AAFIDNLNQYTR	74.8	713.37	1424.73	1425.71	14.43
		Ccbl2	Kynurenine--oxoglutarate transaminase 3 OS=Rattus norvegicus GN=Ccbl2 PE=2 SV=1	sp|Q58FK9|KAT3_RAT	51045.9	1	3	mAGAVPVFIPLR	59	643.87	1285.73	1286.73	2.847	m1: Oxidation (+15.99)
		Ccbl2	Kynurenine--oxoglutarate transaminase 3 OS=Rattus norvegicus GN=Ccbl2 PE=2 SV=1	sp|Q58FK9|KAT3_RAT	51045.9	1	3	SDEPYDYK	45.6	508.72	1015.43	1016.42	11.69
58		Cct5	T-complex protein 1 subunit epsilon OS=Rattus norvegicus GN=Cct5 PE=1 SV=1	sp|Q68FQ0|TCPE_RAT	59538.1	0.999	3	AVANTmR	25.4	389.7	777.385	778.388	6.633	m6: Oxidation (+15.99)
		Cct5	T-complex protein 1 subunit epsilon OS=Rattus norvegicus GN=Cct5 PE=1 SV=1	sp|Q68FQ0|TCPE_RAT	59538.1	0.999	3	EISFGTTK	39.7	441.73	881.445	882.457	-4.671
		Cct5	T-complex protein 1 subunit epsilon OS=Rattus norvegicus GN=Cct5 PE=1 SV=1	sp|Q68FQ0|TCPE_RAT	59538.1	0.999	3	HKLDVTSVEDYK	43.8	478.58	1432.72	1433.73	-1.254
59		Cct8	Chaperonin subunit 8 (Theta) (Predicted), isoform CRA_a OS=Rattus norvegicus GN=Cct8 PE=3 SV=1	tr|D4ACB8|D4ACB8_RAT	59589.1	1	30	AHEILPDLVccSAK	50.4	538.27	1611.79	1612.78	8.105	c10: Carbamidomethyl (+57.02), c11: Carbamidomethyl (+57.02)
		Cct8	Chaperonin subunit 8 (Theta) (Predicted), isoform CRA_a OS=Rattus norvegicus GN=Cct8 PE=3 SV=1	tr|D4ACB8|D4ACB8_RAT	59589.1	1	30	AIAGTGANVIVTGGK	96.3	664.88	1327.75	1328.75	-0.5433
		Cct8	Chaperonin subunit 8 (Theta) (Predicted), isoform CRA_a OS=Rattus norvegicus GN=Cct8 PE=3 SV=1	tr|D4ACB8|D4ACB8_RAT	59589.1	1	30	ALAENSGVK	31.1	444.74	887.465	888.479	-6.553
		Cct8	Chaperonin subunit 8 (Theta) (Predicted), isoform CRA_a OS=Rattus norvegicus GN=Cct8 PE=3 SV=1	tr|D4ACB8|D4ACB8_RAT	59589.1	1	30	ANEVISK	60.1	380.71	759.405	760.42	-9.497
		Cct8	Chaperonin subunit 8 (Theta) (Predicted), isoform CRA_a OS=Rattus norvegicus GN=Cct8 PE=3 SV=1	tr|D4ACB8|D4ACB8_RAT	59589.1	1	30	APGFAQMLK	65.8	481.76	961.505	962.513	-0.2306
		Cct8	Chaperonin subunit 8 (Theta) (Predicted), isoform CRA_a OS=Rattus norvegicus GN=Cct8 PE=3 SV=1	tr|D4ACB8|D4ACB8_RAT	59589.1	1	30	AVDDGVNTFK	85.1	533.269	1064.52	1065.52	8.445
		Cct8	Chaperonin subunit 8 (Theta) (Predicted), isoform CRA_a OS=Rattus norvegicus GN=Cct8 PE=3 SV=1	tr|D4ACB8|D4ACB8_RAT	59589.1	1	30	DmLEASILDTYLGK	56.8	792.9	1583.79	1584.78	6.224	m2: Oxidation (+15.99)
		Cct8	Chaperonin subunit 8 (Theta) (Predicted), isoform CRA_a OS=Rattus norvegicus GN=Cct8 PE=3 SV=1	tr|D4ACB8|D4ACB8_RAT	59589.1	1	30	DVDEVSSLLR	68	566.8	1131.59	1132.58	7.221
		Cct8	Chaperonin subunit 8 (Theta) (Predicted), isoform CRA_a OS=Rattus norvegicus GN=Cct8 PE=3 SV=1	tr|D4ACB8|D4ACB8_RAT	59589.1	1	30	EDGAISTIVLR	72.7	587.33	1172.65	1173.65	4.412
		Cct8	Chaperonin subunit 8 (Theta) (Predicted), isoform CRA_a OS=Rattus norvegicus GN=Cct8 PE=3 SV=1	tr|D4ACB8|D4ACB8_RAT	59589.1	1	30	ELAQTTR	29.5	409.72	817.425	818.437	-4.914
		Cct8	Chaperonin subunit 8 (Theta) (Predicted), isoform CRA_a OS=Rattus norvegicus GN=Cct8 PE=3 SV=1	tr|D4ACB8|D4ACB8_RAT	59589.1	1	30	ELEVQHPAAK	54.4	561.3	1120.59	1121.6	-2.07
		Cct8	Chaperonin subunit 8 (Theta) (Predicted), isoform CRA_a OS=Rattus norvegicus GN=Cct8 PE=3 SV=1	tr|D4ACB8|D4ACB8_RAT	59589.1	1	30	ETEGDVTSVK	26.3	532.76	1063.51	1064.51	1.858
		Cct8	Chaperonin subunit 8 (Theta) (Predicted), isoform CRA_a OS=Rattus norvegicus GN=Cct8 PE=3 SV=1	tr|D4ACB8|D4ACB8_RAT	59589.1	1	30	FAEAFEAIPR	44	575.81	1149.61	1150.59	20.49
		Cct8	Chaperonin subunit 8 (Theta) (Predicted), isoform CRA_a OS=Rattus norvegicus GN=Cct8 PE=3 SV=1	tr|D4ACB8|D4ACB8_RAT	59589.1	1	30	GEENLmDAQVK	71.1	625.29	1248.57	1249.57	-0.2697	m6: Oxidation (+15.99)
		Cct8	Chaperonin subunit 8 (Theta) (Predicted), isoform CRA_a OS=Rattus norvegicus GN=Cct8 PE=3 SV=1	tr|D4ACB8|D4ACB8_RAT	59589.1	1	30	GSTDNLmDDIER	61.7	691.3	1380.59	1381.59	1.783	m7: Oxidation (+15.99)
		Cct8	Chaperonin subunit 8 (Theta) (Predicted), isoform CRA_a OS=Rattus norvegicus GN=Cct8 PE=3 SV=1	tr|D4ACB8|D4ACB8_RAT	59589.1	1	30	GSTDNLMDDIER	65.8	683.3	1364.59	1365.6	-1.92
		Cct8	Chaperonin subunit 8 (Theta) (Predicted), isoform CRA_a OS=Rattus norvegicus GN=Cct8 PE=3 SV=1	tr|D4ACB8|D4ACB8_RAT	59589.1	1	30	HEKEDGAISTIVLR	47.4	523.29	1566.85	1567.84	7.272
		Cct8	Chaperonin subunit 8 (Theta) (Predicted), isoform CRA_a OS=Rattus norvegicus GN=Cct8 PE=3 SV=1	tr|D4ACB8|D4ACB8_RAT	59589.1	1	30	HFSGLEEAVYR	38.9	436.55	1306.63	1307.64	-1.834
		Cct8	Chaperonin subunit 8 (Theta) (Predicted), isoform CRA_a OS=Rattus norvegicus GN=Cct8 PE=3 SV=1	tr|D4ACB8|D4ACB8_RAT	59589.1	1	30	HFSGLEEAVYR	65.9	654.326	1306.64	1307.64	5.856
		Cct8	Chaperonin subunit 8 (Theta) (Predicted), isoform CRA_a OS=Rattus norvegicus GN=Cct8 PE=3 SV=1	tr|D4ACB8|D4ACB8_RAT	59589.1	1	30	IAVYScPFDGmITETK	38.2	924.437	1846.86	1847.86	5.941	c6: Carbamidomethyl (+57.02), m11: Oxidation (+15.99)
		Cct8	Chaperonin subunit 8 (Theta) (Predicted), isoform CRA_a OS=Rattus norvegicus GN=Cct8 PE=3 SV=1	tr|D4ACB8|D4ACB8_RAT	59589.1	1	30	KDWDDDQND	51.9	575.72	1149.43	1150.43	3.545
		Cct8	Chaperonin subunit 8 (Theta) (Predicted), isoform CRA_a OS=Rattus norvegicus GN=Cct8 PE=3 SV=1	tr|D4ACB8|D4ACB8_RAT	59589.1	1	30	LATNAAVTVLR	89.9	564.84	1127.67	1128.67	-0.7282
		Cct8	Chaperonin subunit 8 (Theta) (Predicted), isoform CRA_a OS=Rattus norvegicus GN=Cct8 PE=3 SV=1	tr|D4ACB8|D4ACB8_RAT	59589.1	1	30	LFVTNDAATILR	73.1	667.38	1332.75	1333.75	3.882
		Cct8	Chaperonin subunit 8 (Theta) (Predicted), isoform CRA_a OS=Rattus norvegicus GN=Cct8 PE=3 SV=1	tr|D4ACB8|D4ACB8_RAT	59589.1	1	30	LVPGGGATEIELAK	76.8	677.883	1353.75	1354.76	-0.2229
		Cct8	Chaperonin subunit 8 (Theta) (Predicted), isoform CRA_a OS=Rattus norvegicus GN=Cct8 PE=3 SV=1	tr|D4ACB8|D4ACB8_RAT	59589.1	1	30	LYSVHQEGNK	30.8	392.2	1173.58	1174.59	0.2572
		Cct8	Chaperonin subunit 8 (Theta) (Predicted), isoform CRA_a OS=Rattus norvegicus GN=Cct8 PE=3 SV=1	tr|D4ACB8|D4ACB8_RAT	59589.1	1	30	LYSVHQEGNK	38.8	587.8	1173.59	1174.59	6.452
		Cct8	Chaperonin subunit 8 (Theta) (Predicted), isoform CRA_a OS=Rattus norvegicus GN=Cct8 PE=3 SV=1	tr|D4ACB8|D4ACB8_RAT	59589.1	1	30	mVINRLEK	33.9	509.79	1017.57	1018.57	1.24	m1: Oxidation (+15.99)
		Cct8	Chaperonin subunit 8 (Theta) (Predicted), isoform CRA_a OS=Rattus norvegicus GN=Cct8 PE=3 SV=1	tr|D4ACB8|D4ACB8_RAT	59589.1	1	30	NVGLDIEAEVPAVK	62.1	727.407	1452.8	1453.79	12.08
		Cct8	Chaperonin subunit 8 (Theta) (Predicted), isoform CRA_a OS=Rattus norvegicus GN=Cct8 PE=3 SV=1	tr|D4ACB8|D4ACB8_RAT	59589.1	1	30	QYGSEEFLAK	43.4	586.29	1170.57	1171.56	8.261
		Cct8	Chaperonin subunit 8 (Theta) (Predicted), isoform CRA_a OS=Rattus norvegicus GN=Cct8 PE=3 SV=1	tr|D4ACB8|D4ACB8_RAT	59589.1	1	30	TAEELmNFSK	80.2	593.28	1184.55	1185.55	5.958	m6: Oxidation (+15.99)
		Cct8	Chaperonin subunit 8 (Theta) (Predicted), isoform CRA_a OS=Rattus norvegicus GN=Cct8 PE=3 SV=1	tr|D4ACB8|D4ACB8_RAT	59589.1	1	30	TAYGPNGMNK	64.9	526.75	1051.49	1052.48	9.195
		Cct8	Chaperonin subunit 8 (Theta) (Predicted), isoform CRA_a OS=Rattus norvegicus GN=Cct8 PE=3 SV=1	tr|D4ACB8|D4ACB8_RAT	59589.1	1	30	VADmALHYANK	40.8	416.87	1247.59	1248.6	-6.978	m4: Oxidation (+15.99)
		Cct8	Chaperonin subunit 8 (Theta) (Predicted), isoform CRA_a OS=Rattus norvegicus GN=Cct8 PE=3 SV=1	tr|D4ACB8|D4ACB8_RAT	59589.1	1	30	VADMALHYANK	48.9	411.54	1231.6	1232.61	-3.081
		Cct8	Chaperonin subunit 8 (Theta) (Predicted), isoform CRA_a OS=Rattus norvegicus GN=Cct8 PE=3 SV=1	tr|D4ACB8|D4ACB8_RAT	59589.1	1	30	VADmALHYANK	59.1	624.81	1247.61	1248.6	6.858	m4: Oxidation (+15.99)
		Cct8	Chaperonin subunit 8 (Theta) (Predicted), isoform CRA_a OS=Rattus norvegicus GN=Cct8 PE=3 SV=1	tr|D4ACB8|D4ACB8_RAT	59589.1	1	30	VADMALHYANK	77.8	616.81	1231.61	1232.61	2.822
		Cct8	Chaperonin subunit 8 (Theta) (Predicted), isoform CRA_a OS=Rattus norvegicus GN=Cct8 PE=3 SV=1	tr|D4ACB8|D4ACB8_RAT	59589.1	1	30	YNIMLVR	41.1	454.76	907.505	908.502	11.53
		Cct8	Chaperonin subunit 8 (Theta) (Predicted), isoform CRA_a OS=Rattus norvegicus GN=Cct8 PE=3 SV=1	tr|D4ACB8|D4ACB8_RAT	59589.1	1	30	YNImLVR	53.7	462.75	923.485	924.497	-4.799	m4: Oxidation (+15.99)
60		Cdc37	Hsp90 co-chaperone Cdc37 OS=Rattus norvegicus GN=Cdc37 PE=1 SV=2	sp|Q63692|CDC37_RAT	44510.3	1	10	AEEDSEEAR	49.3	518.22	1034.43	1035.42	9.83
		Cdc37	Hsp90 co-chaperone Cdc37 OS=Rattus norvegicus GN=Cdc37 PE=1 SV=2	sp|Q63692|CDC37_RAT	44510.3	1	10	DVQMLQDAISK	42.2	624.327	1246.64	1247.63	13.13
		Cdc37	Hsp90 co-chaperone Cdc37 OS=Rattus norvegicus GN=Cdc37 PE=1 SV=2	sp|Q63692|CDC37_RAT	44510.3	1	10	DVQmLQDAISK	65.5	632.32	1262.63	1263.63	5.985	m4: Oxidation (+15.99)
		Cdc37	Hsp90 co-chaperone Cdc37 OS=Rattus norvegicus GN=Cdc37 PE=1 SV=2	sp|Q63692|CDC37_RAT	44510.3	1	10	EGEEAGPGDPLLEAVPK	37.6	854.435	1706.86	1707.84	10.87
		Cdc37	Hsp90 co-chaperone Cdc37 OS=Rattus norvegicus GN=Cdc37 PE=1 SV=2	sp|Q63692|CDC37_RAT	44510.3	1	10	EKEELDR	28.2	459.73	917.445	918.453	-0.1328
		Cdc37	Hsp90 co-chaperone Cdc37 OS=Rattus norvegicus GN=Cdc37 PE=1 SV=2	sp|Q63692|CDC37_RAT	44510.3	1	10	LRAEAQQLR	42.4	542.82	1083.63	1084.62	9.66
		Cdc37	Hsp90 co-chaperone Cdc37 OS=Rattus norvegicus GN=Cdc37 PE=1 SV=2	sp|Q63692|CDC37_RAT	44510.3	1	10	mDPTDAK	29.9	397.17	792.325	793.34	-8.996	m1: Oxidation (+15.99)
		Cdc37	Hsp90 co-chaperone Cdc37 OS=Rattus norvegicus GN=Cdc37 PE=1 SV=2	sp|Q63692|CDC37_RAT	44510.3	1	10	NmPWNVDTLSK	28.1	660.82	1319.63	1320.63	5.575	m2: Oxidation (+15.99)
		Cdc37	Hsp90 co-chaperone Cdc37 OS=Rattus norvegicus GN=Cdc37 PE=1 SV=2	sp|Q63692|CDC37_RAT	44510.3	1	10	SmVNTKPEK	25.6	350.52	1048.54	1049.53	15.04	m2: Oxidation (+15.99)
		Cdc37	Hsp90 co-chaperone Cdc37 OS=Rattus norvegicus GN=Cdc37 PE=1 SV=2	sp|Q63692|CDC37_RAT	44510.3	1	10	SmVNTKPEK	43.5	525.27	1048.53	1049.53	2.918	m2: Oxidation (+15.99)
		Cdc37	Hsp90 co-chaperone Cdc37 OS=Rattus norvegicus GN=Cdc37 PE=1 SV=2	sp|Q63692|CDC37_RAT	44510.3	1	10	TADQQYmEGFK	63.7	667.29	1332.57	1333.57	-0.2527	m7: Oxidation (+15.99)
		Cdc37	Hsp90 co-chaperone Cdc37 OS=Rattus norvegicus GN=Cdc37 PE=1 SV=2	sp|Q63692|CDC37_RAT	44510.3	1	10	VAEcQR	21.3	381.68	761.345	762.356	-4.705	c4: Carbamidomethyl (+57.02)
61		Ces2a	Carboxylesterase isoenzyme OS=Rattus norvegicus GN=Ces2a PE=2 SV=1	tr|Q8K3R0|Q8K3R0_RAT	61802.8	1	7	ETLPTVLK	34.2	450.78	899.545	900.54	13.86
		Ces2a	Carboxylesterase isoenzyme OS=Rattus norvegicus GN=Ces2a PE=2 SV=1	tr|Q8K3R0|Q8K3R0_RAT	61802.8	1	7	GNWGYLDQVAALR	44.6	731.89	1461.77	1462.74	19.74
		Ces2a	Carboxylesterase isoenzyme OS=Rattus norvegicus GN=Ces2a PE=2 SV=1	tr|Q8K3R0|Q8K3R0_RAT	61802.8	1	7	GSFVHVK	30.4	387.22	772.425	773.43	2.945
		Ces2a	Carboxylesterase isoenzyme OS=Rattus norvegicus GN=Ces2a PE=2 SV=1	tr|Q8K3R0|Q8K3R0_RAT	61802.8	1	7	RLQFWTK	34	489.78	977.545	978.552	0.6929
		Ces2a	Carboxylesterase isoenzyme OS=Rattus norvegicus GN=Ces2a PE=2 SV=1	tr|Q8K3R0|Q8K3R0_RAT	61802.8	1	7	SEVVYK	30.2	362.7	723.385	724.388	7.148
		Ces2a	Carboxylesterase isoenzyme OS=Rattus norvegicus GN=Ces2a PE=2 SV=1	tr|Q8K3R0|Q8K3R0_RAT	61802.8	1	7	SKQEILAINQVFK	59.8	506.63	1516.87	1517.87	4.415
		Ces2a	Carboxylesterase isoenzyme OS=Rattus norvegicus GN=Ces2a PE=2 SV=1	tr|Q8K3R0|Q8K3R0_RAT	61802.8	1	7	WVQQNIAYFGGNHGK	49.6	573.62	1717.84	1718.84	3.259
		Ces2a	Carboxylesterase isoenzyme OS=Rattus norvegicus GN=Ces2a PE=2 SV=1	tr|Q8K3R0|Q8K3R0_RAT	61802.8	1	7	YWANFAR	46.2	464.23	926.445	927.447	6.122
62		Ces3	Carboxylesterase 3 OS=Rattus norvegicus GN=Ces3 PE=1 SV=2	sp|P16303|CES3_RAT	62147.9	1	5	DGASEEETNLSK	75.7	640.29	1278.57	1279.56	6.079
		Ces3	Carboxylesterase 3 OS=Rattus norvegicus GN=Ces3 PE=1 SV=2	sp|P16303|CES3_RAT	62147.9	1	5	IGASTQAAQR	51.8	501.77	1001.53	1002.53	-0.02189
		Ces3	Carboxylesterase 3 OS=Rattus norvegicus GN=Ces3 PE=1 SV=2	sp|P16303|CES3_RAT	62147.9	1	5	TPEEILAEK	58.7	515.28	1028.55	1029.55	6.098
		Ces3	Carboxylesterase 3 OS=Rattus norvegicus GN=Ces3 PE=1 SV=2	sp|P16303|CES3_RAT	62147.9	1	5	YFGGTDDPAK	30.5	535.75	1069.49	1070.48	12.68
		Ces3	Carboxylesterase 3 OS=Rattus norvegicus GN=Ces3 PE=1 SV=2	sp|P16303|CES3_RAT	62147.9	1	5	YWANFAR	46.2	464.23	926.445	927.447	6.122
		Ces3	Carboxylesterase 3 OS=Rattus norvegicus GN=Ces3 PE=1 SV=2	sp|P16303|CES3_RAT	62147.9	1	16	AKEAAEEPSHWK	25.3	691.84	1381.67	1382.67	2.009
		Ces3	Carboxylesterase 3 OS=Rattus norvegicus GN=Ces3 PE=1 SV=2	sp|P16303|CES3_RAT	62147.9	1	16	AKEAAEEPSHWK	53.2	461.56	1381.66	1382.67	-3.253
		Ces3	Carboxylesterase 3 OS=Rattus norvegicus GN=Ces3 PE=1 SV=2	sp|P16303|CES3_RAT	62147.9	1	16	DGASEEETNLSK	78.6	640.29	1278.57	1279.56	6.079
		Ces3	Carboxylesterase 3 OS=Rattus norvegicus GN=Ces3 PE=1 SV=2	sp|P16303|CES3_RAT	62147.9	1	16	EAAEEPSHWK	58.6	592.278	1182.54	1183.54	8.701
		Ces3	Carboxylesterase 3 OS=Rattus norvegicus GN=Ces3 PE=1 SV=2	sp|P16303|CES3_RAT	62147.9	1	16	EVAFWSELR	55.3	568.8	1135.59	1136.57	16.96
		Ces3	Carboxylesterase 3 OS=Rattus norvegicus GN=Ces3 PE=1 SV=2	sp|P16303|CES3_RAT	62147.9	1	16	FAPPQPAEPWNFVK	46.2	543.29	1626.85	1627.83	17.57
		Ces3	Carboxylesterase 3 OS=Rattus norvegicus GN=Ces3 PE=1 SV=2	sp|P16303|CES3_RAT	62147.9	1	16	FAPPQPAEPWNFVK	52.6	814.433	1626.85	1627.83	20.05
		Ces3	Carboxylesterase 3 OS=Rattus norvegicus GN=Ces3 PE=1 SV=2	sp|P16303|CES3_RAT	62147.9	1	16	IGASTQAAQR	85	501.77	1001.53	1002.53	-0.02189
		Ces3	Carboxylesterase 3 OS=Rattus norvegicus GN=Ces3 PE=1 SV=2	sp|P16303|CES3_RAT	62147.9	1	16	LDLLGNPK	40.7	435.26	868.505	869.509	3.885
		Ces3	Carboxylesterase 3 OS=Rattus norvegicus GN=Ces3 PE=1 SV=2	sp|P16303|CES3_RAT	62147.9	1	16	LDLLGNPK	41	435.26	868.505	869.509	3.885
		Ces3	Carboxylesterase 3 OS=Rattus norvegicus GN=Ces3 PE=1 SV=2	sp|P16303|CES3_RAT	62147.9	1	16	LKDKEVAFWSELR	58.6	540.97	1619.89	1620.87	12.9
		Ces3	Carboxylesterase 3 OS=Rattus norvegicus GN=Ces3 PE=1 SV=2	sp|P16303|CES3_RAT	62147.9	1	16	mIPVVAEK	29.5	451.76	901.505	902.502	12.26	m1: Oxidation (+15.99)
		Ces3	Carboxylesterase 3 OS=Rattus norvegicus GN=Ces3 PE=1 SV=2	sp|P16303|CES3_RAT	62147.9	1	16	mIPVVAEK	33.5	451.76	901.505	902.502	12.26	m1: Oxidation (+15.99)
		Ces3	Carboxylesterase 3 OS=Rattus norvegicus GN=Ces3 PE=1 SV=2	sp|P16303|CES3_RAT	62147.9	1	16	MIPVVAEK	50.7	443.76	885.505	886.507	6.743
		Ces3	Carboxylesterase 3 OS=Rattus norvegicus GN=Ces3 PE=1 SV=2	sp|P16303|CES3_RAT	62147.9	1	16	QKTEDELLETSLK	33.5	511.94	1532.8	1533.8	2.935
		Ces3	Carboxylesterase 3 OS=Rattus norvegicus GN=Ces3 PE=1 SV=2	sp|P16303|CES3_RAT	62147.9	1	16	QKTEDELLETSLK	48.7	767.41	1532.81	1533.8	7.679
		Ces3	Carboxylesterase 3 OS=Rattus norvegicus GN=Ces3 PE=1 SV=2	sp|P16303|CES3_RAT	62147.9	1	16	SFNTVPYIVGINK	56.8	726.41	1450.81	1451.79	16.1
		Ces3	Carboxylesterase 3 OS=Rattus norvegicus GN=Ces3 PE=1 SV=2	sp|P16303|CES3_RAT	62147.9	1	16	TEDELLETSLK	76.4	639.33	1276.65	1277.65	4.209
		Ces3	Carboxylesterase 3 OS=Rattus norvegicus GN=Ces3 PE=1 SV=2	sp|P16303|CES3_RAT	62147.9	1	16	TPEEILAEK	70.5	515.28	1028.55	1029.55	6.098
		Ces3	Carboxylesterase 3 OS=Rattus norvegicus GN=Ces3 PE=1 SV=2	sp|P16303|CES3_RAT	62147.9	1	16	TTTSAVMVHcLR	40.5	459.23	1374.67	1375.68	-4.844	c10: Carbamidomethyl (+57.02)
		Ces3	Carboxylesterase 3 OS=Rattus norvegicus GN=Ces3 PE=1 SV=2	sp|P16303|CES3_RAT	62147.9	1	16	TTTSAVMVHcLR	73.5	688.35	1374.69	1375.68	7.714	c10: Carbamidomethyl (+57.02)
		Ces3	Carboxylesterase 3 OS=Rattus norvegicus GN=Ces3 PE=1 SV=2	sp|P16303|CES3_RAT	62147.9	1	16	YFGGTDDPAK	48.3	535.749	1069.48	1070.48	10.2
		Ces3	Carboxylesterase 3 OS=Rattus norvegicus GN=Ces3 PE=1 SV=2	sp|P16303|CES3_RAT	62147.9	1	16	YWANFAR	46.4	464.23	926.445	927.447	6.122
		Ces3	Carboxylesterase 3 OS=Rattus norvegicus GN=Ces3 PE=1 SV=2	sp|P16303|CES3_RAT	62147.9	0.998	2	DGASEEETNLSK	52.8	640.29	1278.57	1279.56	6.079
		Ces3	Carboxylesterase 3 OS=Rattus norvegicus GN=Ces3 PE=1 SV=2	sp|P16303|CES3_RAT	62147.9	0.998	2	IGASTQAAQR	91.4	501.77	1001.53	1002.53	-0.02189
		Ces3	Carboxylesterase 3 OS=Rattus norvegicus GN=Ces3 PE=1 SV=2	sp|P16303|CES3_RAT	62147.9	0.999	4	ESYPFLPTVIDGVVLPK	34.5	937.556	1873.1	1874.03	39.39
		Ces3	Carboxylesterase 3 OS=Rattus norvegicus GN=Ces3 PE=1 SV=2	sp|P16303|CES3_RAT	62147.9	0.999	4	FAPPQPAEPWNFVK	25.1	814.451	1626.89	1627.83	41.31
		Ces3	Carboxylesterase 3 OS=Rattus norvegicus GN=Ces3 PE=1 SV=2	sp|P16303|CES3_RAT	62147.9	0.999	4	QKTEDELLETSLK	30.6	511.958	1532.85	1533.8	37.32
		Ces3	Carboxylesterase 3 OS=Rattus norvegicus GN=Ces3 PE=1 SV=2	sp|P16303|CES3_RAT	62147.9	0.999	4	YWANFAR	21.6	464.243	926.472	927.447	34.27
63		Chdh	Choline dehydrogenase OS=Rattus norvegicus GN=Chdh PE=2 SV=1	tr|Q6UPE0|Q6UPE0_RAT	66388.1	1	11	AEVQTLVSR	71	501.78	1001.55	1002.56	-5.109
		Chdh	Choline dehydrogenase OS=Rattus norvegicus GN=Chdh PE=2 SV=1	tr|Q6UPE0|Q6UPE0_RAT	66388.1	1	11	ATSVGWLK	46.4	431.25	860.485	861.483	11.35
		Chdh	Choline dehydrogenase OS=Rattus norvegicus GN=Chdh PE=2 SV=1	tr|Q6UPE0|Q6UPE0_RAT	66388.1	1	11	EIFAQEAFAPFR	46.2	713.37	1424.73	1425.72	11.63
		Chdh	Choline dehydrogenase OS=Rattus norvegicus GN=Chdh PE=2 SV=1	tr|Q6UPE0|Q6UPE0_RAT	66388.1	1	11	FTGDGATAHLETGGFIR	55.3	583.963	1748.87	1749.86	10.41
		Chdh	Choline dehydrogenase OS=Rattus norvegicus GN=Chdh PE=2 SV=1	tr|Q6UPE0|Q6UPE0_RAT	66388.1	1	11	GGDGPLHVSR	51.8	497.76	993.505	994.507	6.112
		Chdh	Choline dehydrogenase OS=Rattus norvegicus GN=Chdh PE=2 SV=1	tr|Q6UPE0|Q6UPE0_RAT	66388.1	1	11	GHAEDYNR	36.1	481.21	960.405	961.412	0.4972
		Chdh	Choline dehydrogenase OS=Rattus norvegicus GN=Chdh PE=2 SV=1	tr|Q6UPE0|Q6UPE0_RAT	66388.1	1	11	HELGANmYR	39.4	553.76	1105.51	1106.5	7.197	m7: Oxidation (+15.99)
		Chdh	Choline dehydrogenase OS=Rattus norvegicus GN=Chdh PE=2 SV=1	tr|Q6UPE0|Q6UPE0_RAT	66388.1	1	11	KPTQQEAYQVHVGTMR	58.5	624.99	1871.95	1872.94	8.971
		Chdh	Choline dehydrogenase OS=Rattus norvegicus GN=Chdh PE=2 SV=1	tr|Q6UPE0|Q6UPE0_RAT	66388.1	1	11	KPTQQEAYQVHVGTmR	63.7	630.32	1887.94	1888.93	6.293	m15: Oxidation (+15.99)
		Chdh	Choline dehydrogenase OS=Rattus norvegicus GN=Chdh PE=2 SV=1	tr|Q6UPE0|Q6UPE0_RAT	66388.1	1	11	LTEDPNHR	61.7	491.24	980.465	981.475	-2.264
		Chdh	Choline dehydrogenase OS=Rattus norvegicus GN=Chdh PE=2 SV=1	tr|Q6UPE0|Q6UPE0_RAT	66388.1	1	11	TNHPLHQAFLQAAR	75	535.29	1602.85	1603.85	6.361
		Chdh	Choline dehydrogenase OS=Rattus norvegicus GN=Chdh PE=2 SV=1	tr|Q6UPE0|Q6UPE0_RAT	66388.1	1	11	VIGVENLR	45.3	450.27	898.525	899.531	1.977
		Chdh	Choline dehydrogenase OS=Rattus norvegicus GN=Chdh PE=2 SV=1	tr|Q6UPE0|Q6UPE0_RAT	66388.1	1	5	AEVQTLVSR	64.9	501.78	1001.55	1002.56	-5.109
		Chdh	Choline dehydrogenase OS=Rattus norvegicus GN=Chdh PE=2 SV=1	tr|Q6UPE0|Q6UPE0_RAT	66388.1	1	5	ATSVGWLK	30.7	431.25	860.485	861.483	11.35
		Chdh	Choline dehydrogenase OS=Rattus norvegicus GN=Chdh PE=2 SV=1	tr|Q6UPE0|Q6UPE0_RAT	66388.1	1	5	FTGDGATAHLETGGFIR	64.6	583.96	1748.86	1749.86	5.544
		Chdh	Choline dehydrogenase OS=Rattus norvegicus GN=Chdh PE=2 SV=1	tr|Q6UPE0|Q6UPE0_RAT	66388.1	1	5	KPTQQEAYQVHVGTmR	54.8	630.32	1887.94	1888.93	6.293	m15: Oxidation (+15.99)
		Chdh	Choline dehydrogenase OS=Rattus norvegicus GN=Chdh PE=2 SV=1	tr|Q6UPE0|Q6UPE0_RAT	66388.1	1	5	KPTQQEAYQVHVGTMR	57.2	624.99	1871.95	1872.94	8.971
		Chdh	Choline dehydrogenase OS=Rattus norvegicus GN=Chdh PE=2 SV=1	tr|Q6UPE0|Q6UPE0_RAT	66388.1	1	5	LTEDPNHR	50.8	491.24	980.465	981.475	-2.264
64		Ckb	Creatine kinase B-type OS=Rattus norvegicus GN=Ckb PE=1 SV=2	sp|P07335|KCRB_RAT	42726.1	1	3	FcTGLTQIETLFK	59.1	779.432	1556.85	1557.8	37.48	c2: Carbamidomethyl (+57.02)
		Ckb	Creatine kinase B-type OS=Rattus norvegicus GN=Ckb PE=1 SV=2	sp|P07335|KCRB_RAT	42726.1	1	3	LAVEALSSLDGDLSGR	61.3	801.947	1601.88	1602.83	32.96
		Ckb	Creatine kinase B-type OS=Rattus norvegicus GN=Ckb PE=1 SV=2	sp|P07335|KCRB_RAT	42726.1	1	3	VLTPELYAELR	49.8	652.385	1302.76	1303.73	28.2
65		Clybl	Citrate lyase subunit beta-like protein, mitochondrial OS=Rattus norvegicus GN=Clybl PE=2 SV=2	sp|Q5I0K3|CLYBL_RAT	37322.1	1	3	ASIGATSNK	52.8	424.73	847.445	848.447	6.457
		Clybl	Citrate lyase subunit beta-like protein, mitochondrial OS=Rattus norvegicus GN=Clybl PE=2 SV=2	sp|Q5I0K3|CLYBL_RAT	37322.1	1	3	ASIGATSNKDTQDILYAR	34.4	642	1922.98	1923.98	4.263
		Clybl	Citrate lyase subunit beta-like protein, mitochondrial OS=Rattus norvegicus GN=Clybl PE=2 SV=2	sp|Q5I0K3|CLYBL_RAT	37322.1	1	3	TLEDFDLGTTEK	41.2	684.84	1367.67	1368.65	14.23
66		Coasy	Coenzyme A synthase OS=Rattus norvegicus GN=Coasy PE=2 SV=1	tr|Q5XIA5|Q5XIA5_RAT	62187.7	1	4	DGLSEAAAQSR	76.9	552.77	1103.53	1104.53	4.235
		Coasy	Coenzyme A synthase OS=Rattus norvegicus GN=Coasy PE=2 SV=1	tr|Q5XIA5|Q5XIA5_RAT	62187.7	1	4	GAVGGTFDR	48.8	440.22	878.425	879.432	0.771
		Coasy	Coenzyme A synthase OS=Rattus norvegicus GN=Coasy PE=2 SV=1	tr|Q5XIA5|Q5XIA5_RAT	62187.7	1	4	LLPELLQPYSER	39.5	729.41	1456.81	1457.8	8.697
		Coasy	Coenzyme A synthase OS=Rattus norvegicus GN=Coasy PE=2 SV=1	tr|Q5XIA5|Q5XIA5_RAT	62187.7	1	4	NLGAYIIDSDHLGHR	74.7	560.96	1679.86	1680.85	11.9
67		Comt	Catechol O-methyltransferase OS=Rattus norvegicus GN=Comt PE=1 SV=2	sp|P22734|COMT_RAT,tr|F2W8B0|F2W8B0_RAT	29598.6	0.988	2	LLQPGAR	28.2	377.73	753.445	754.457	-5.861
		Comt	Catechol O-methyltransferase OS=Rattus norvegicus GN=Comt PE=1 SV=2	sp|P22734|COMT_RAT,tr|F2W8B0|F2W8B0_RAT	29598.6	0.988	2	VVDGLEK	27.1	380.22	758.425	759.425	10.37
		Comt	Catechol O-methyltransferase OS=Rattus norvegicus GN=Comt PE=1 SV=2	sp|P22734|COMT_RAT,tr|F2W8B0|F2W8B0_RAT	29598.6	1	8	AIYQGPSSPDKS	50.3	625.31	1248.61	1249.61	5.344
		Comt	Catechol O-methyltransferase OS=Rattus norvegicus GN=Comt PE=1 SV=2	sp|P22734|COMT_RAT,tr|F2W8B0|F2W8B0_RAT	29598.6	1	8	EWAMNVGDAK	54.5	560.76	1119.51	1120.51	3.104
		Comt	Catechol O-methyltransferase OS=Rattus norvegicus GN=Comt PE=1 SV=2	sp|P22734|COMT_RAT,tr|F2W8B0|F2W8B0_RAT	29598.6	1	8	EWAmNVGDAK	59.7	568.76	1135.51	1136.5	7.534	m4: Oxidation (+15.99)
		Comt	Catechol O-methyltransferase OS=Rattus norvegicus GN=Comt PE=1 SV=2	sp|P22734|COMT_RAT,tr|F2W8B0|F2W8B0_RAT	29598.6	1	8	GQImDAVIR	69	509.77	1017.53	1018.54	-2.393	m4: Oxidation (+15.99)
		Comt	Catechol O-methyltransferase OS=Rattus norvegicus GN=Comt PE=1 SV=2	sp|P22734|COMT_RAT,tr|F2W8B0|F2W8B0_RAT	29598.6	1	8	GQIMDAVIR	74.1	501.78	1001.55	1002.54	12.45
		Comt	Catechol O-methyltransferase OS=Rattus norvegicus GN=Comt PE=1 SV=2	sp|P22734|COMT_RAT,tr|F2W8B0|F2W8B0_RAT	29598.6	1	8	LLQPGAR	46.3	377.73	753.445	754.457	-5.861
		Comt	Catechol O-methyltransferase OS=Rattus norvegicus GN=Comt PE=1 SV=2	sp|P22734|COMT_RAT,tr|F2W8B0|F2W8B0_RAT	29598.6	1	8	VTILNGASQDLIPQLK	36.5	855.505	1709	1709.98	13.86
		Comt	Catechol O-methyltransferase OS=Rattus norvegicus GN=Comt PE=1 SV=2	sp|P22734|COMT_RAT,tr|F2W8B0|F2W8B0_RAT	29598.6	1	8	VTILNGASQDLIPQLKK	38.3	613.37	1837.09	1838.07	11.15
		Comt	Catechol O-methyltransferase OS=Rattus norvegicus GN=Comt PE=1 SV=2	sp|P22734|COMT_RAT,tr|F2W8B0|F2W8B0_RAT	29598.6	1	8	VVDGLEK	40.5	380.22	758.425	759.425	10.37
		Comt	Catechol O-methyltransferase OS=Rattus norvegicus GN=Comt PE=1 SV=2	sp|P22734|COMT_RAT,tr|F2W8B0|F2W8B0_RAT	29598.6	1	8	YLPDTLLLEK	46.6	602.859	1203.7	1204.68	23.57
		Comt	Catechol O-methyltransferase OS=Rattus norvegicus GN=Comt PE=1 SV=2	sp|P22734|COMT_RAT,tr|F2W8B0|F2W8B0_RAT	29598.6	1	5	AIYQGPSSPDKS	67.7	625.31	1248.61	1249.61	5.344
		Comt	Catechol O-methyltransferase OS=Rattus norvegicus GN=Comt PE=1 SV=2	sp|P22734|COMT_RAT,tr|F2W8B0|F2W8B0_RAT	29598.6	1	5	EWAmNVGDAK	32.8	568.76	1135.51	1136.5	7.534	m4: Oxidation (+15.99)
		Comt	Catechol O-methyltransferase OS=Rattus norvegicus GN=Comt PE=1 SV=2	sp|P22734|COMT_RAT,tr|F2W8B0|F2W8B0_RAT	29598.6	1	5	GQImDAVIR	69	509.77	1017.53	1018.54	-2.393	m4: Oxidation (+15.99)
		Comt	Catechol O-methyltransferase OS=Rattus norvegicus GN=Comt PE=1 SV=2	sp|P22734|COMT_RAT,tr|F2W8B0|F2W8B0_RAT	29598.6	1	5	LLQPGAR	39.8	377.73	753.445	754.457	-5.861
		Comt	Catechol O-methyltransferase OS=Rattus norvegicus GN=Comt PE=1 SV=2	sp|P22734|COMT_RAT,tr|F2W8B0|F2W8B0_RAT	29598.6	1	5	VVDGLEK	38.3	380.22	758.425	759.425	10.37
		Comt	Catechol O-methyltransferase OS=Rattus norvegicus GN=Comt PE=1 SV=2	sp|P22734|COMT_RAT,tr|F2W8B0|F2W8B0_RAT	29598.6	1	11	AIYQGPSSPDK	66.4	581.79	1161.57	1162.57	-1.137
		Comt	Catechol O-methyltransferase OS=Rattus norvegicus GN=Comt PE=1 SV=2	sp|P22734|COMT_RAT,tr|F2W8B0|F2W8B0_RAT	29598.6	1	11	AIYQGPSSPDKS	49.5	625.31	1248.61	1249.61	5.344
		Comt	Catechol O-methyltransferase OS=Rattus norvegicus GN=Comt PE=1 SV=2	sp|P22734|COMT_RAT,tr|F2W8B0|F2W8B0_RAT	29598.6	1	11	DRYLPDTLLLEK	63	738.42	1474.83	1475.81	14.89
		Comt	Catechol O-methyltransferase OS=Rattus norvegicus GN=Comt PE=1 SV=2	sp|P22734|COMT_RAT,tr|F2W8B0|F2W8B0_RAT	29598.6	1	11	EWAmNVGDAK	35.2	568.76	1135.51	1136.5	7.534	m4: Oxidation (+15.99)
		Comt	Catechol O-methyltransferase OS=Rattus norvegicus GN=Comt PE=1 SV=2	sp|P22734|COMT_RAT,tr|F2W8B0|F2W8B0_RAT	29598.6	1	11	EWAMNVGDAK	57.3	560.76	1119.51	1120.51	3.104
		Comt	Catechol O-methyltransferase OS=Rattus norvegicus GN=Comt PE=1 SV=2	sp|P22734|COMT_RAT,tr|F2W8B0|F2W8B0_RAT	29598.6	1	11	GQImDAVIR	59.7	509.77	1017.53	1018.54	-2.393	m4: Oxidation (+15.99)
		Comt	Catechol O-methyltransferase OS=Rattus norvegicus GN=Comt PE=1 SV=2	sp|P22734|COMT_RAT,tr|F2W8B0|F2W8B0_RAT	29598.6	1	11	GQImDAVIR	59.8	509.77	1017.53	1018.54	-2.393	m4: Oxidation (+15.99)
		Comt	Catechol O-methyltransferase OS=Rattus norvegicus GN=Comt PE=1 SV=2	sp|P22734|COMT_RAT,tr|F2W8B0|F2W8B0_RAT	29598.6	1	11	GQIMDAVIR	79.3	501.78	1001.55	1002.54	12.45
		Comt	Catechol O-methyltransferase OS=Rattus norvegicus GN=Comt PE=1 SV=2	sp|P22734|COMT_RAT,tr|F2W8B0|F2W8B0_RAT	29598.6	1	11	KYDVDTLDMVFLDHWK	62.3	675.67	2023.99	2024.98	8.149
		Comt	Catechol O-methyltransferase OS=Rattus norvegicus GN=Comt PE=1 SV=2	sp|P22734|COMT_RAT,tr|F2W8B0|F2W8B0_RAT	29598.6	1	11	LLQPGAR	50.9	377.73	753.445	754.457	-5.861
		Comt	Catechol O-methyltransferase OS=Rattus norvegicus GN=Comt PE=1 SV=2	sp|P22734|COMT_RAT,tr|F2W8B0|F2W8B0_RAT	29598.6	1	11	VTILNGASQDLIPQLK	41.3	855.509	1709	1709.98	17.88
		Comt	Catechol O-methyltransferase OS=Rattus norvegicus GN=Comt PE=1 SV=2	sp|P22734|COMT_RAT,tr|F2W8B0|F2W8B0_RAT	29598.6	1	11	VTILNGASQDLIPQLK	53.6	570.67	1708.99	1709.98	9.066
		Comt	Catechol O-methyltransferase OS=Rattus norvegicus GN=Comt PE=1 SV=2	sp|P22734|COMT_RAT,tr|F2W8B0|F2W8B0_RAT	29598.6	1	11	VTILNGASQDLIPQLKK	61.6	613.37	1837.09	1838.07	11.15
		Comt	Catechol O-methyltransferase OS=Rattus norvegicus GN=Comt PE=1 SV=2	sp|P22734|COMT_RAT,tr|F2W8B0|F2W8B0_RAT	29598.6	1	11	VVDGLEK	39.4	380.22	758.425	759.425	10.37
		Comt	Catechol O-methyltransferase OS=Rattus norvegicus GN=Comt PE=1 SV=2	sp|P22734|COMT_RAT,tr|F2W8B0|F2W8B0_RAT	29598.6	1	11	YLPDTLLLEK	57	602.853	1203.69	1204.68	13.16
		Comt	Catechol O-methyltransferase OS=Rattus norvegicus GN=Comt PE=1 SV=2	sp|P22734|COMT_RAT,tr|F2W8B0|F2W8B0_RAT	29598.6	1	5	GQIMDAVIR	34.9	501.794	1001.57	1002.54	40.81
		Comt	Catechol O-methyltransferase OS=Rattus norvegicus GN=Comt PE=1 SV=2	sp|P22734|COMT_RAT,tr|F2W8B0|F2W8B0_RAT	29598.6	1	5	GSSSFEcTHYSSYLEYmK	23.9	731.33	2190.97	2191.89	36.14	c7: Carbamidomethyl (+57.02), m17: Oxidation (+15.99)
		Comt	Catechol O-methyltransferase OS=Rattus norvegicus GN=Comt PE=1 SV=2	sp|P22734|COMT_RAT,tr|F2W8B0|F2W8B0_RAT	29598.6	1	5	GTVLLADNVIVPGTPDFLAYVR	74.1	777.466	2329.37	2330.28	45.68
		Comt	Catechol O-methyltransferase OS=Rattus norvegicus GN=Comt PE=1 SV=2	sp|P22734|COMT_RAT,tr|F2W8B0|F2W8B0_RAT	29598.6	1	5	LLQPGAR	14.3	377.746	753.477	754.457	35.57
		Comt	Catechol O-methyltransferase OS=Rattus norvegicus GN=Comt PE=1 SV=2	sp|P22734|COMT_RAT,tr|F2W8B0|F2W8B0_RAT	29598.6	1	5	LLTMEMNPDYAAITQQMLNFAGLQDK	41	986.195	2955.56	2956.43	49.17
		Comt	Catechol O-methyltransferase OS=Rattus norvegicus GN=Comt PE=1 SV=2	sp|P22734|COMT_RAT,tr|F2W8B0|F2W8B0_RAT	29598.6	1	5	AIYQGPSSPDKS	50.2	625.338	1248.66	1249.61	49.83
		Comt	Catechol O-methyltransferase OS=Rattus norvegicus GN=Comt PE=1 SV=2	sp|P22734|COMT_RAT,tr|F2W8B0|F2W8B0_RAT	29598.6	1	5	GSSSFEcTHYSSYLEYMK	47.7	726.007	2175	2175.9	49.31	c7: Carbamidomethyl (+57.02)
		Comt	Catechol O-methyltransferase OS=Rattus norvegicus GN=Comt PE=1 SV=2	sp|P22734|COMT_RAT,tr|F2W8B0|F2W8B0_RAT	29598.6	1	5	GTVLLADNVIVPGTPDFLAYVR	44.3	777.466	2329.37	2330.28	45.68
		Comt	Catechol O-methyltransferase OS=Rattus norvegicus GN=Comt PE=1 SV=2	sp|P22734|COMT_RAT,tr|F2W8B0|F2W8B0_RAT	29598.6	1	5	LLQPGAR	22.3	377.746	753.477	754.457	35.57
		Comt	Catechol O-methyltransferase OS=Rattus norvegicus GN=Comt PE=1 SV=2	sp|P22734|COMT_RAT,tr|F2W8B0|F2W8B0_RAT	29598.6	1	5	YVQQNAKPGDPQSVLEAIDTYcTQK	51.7	951.843	2852.51	2853.37	49.23	c22: Carbamidomethyl (+57.02)
		Comt	Catechol O-methyltransferase OS=Rattus norvegicus GN=Comt PE=1 SV=2	sp|P22734|COMT_RAT,tr|F2W8B0|F2W8B0_RAT	29598.6	0.95	1	AIYQGPSSPDKS	48.2	625.327	1248.64	1249.61	31.98
		Comt	Catechol O-methyltransferase OS=Rattus norvegicus GN=Comt PE=1 SV=2	sp|P22734|COMT_RAT,tr|F2W8B0|F2W8B0_RAT	29598.6	0.95	1	AIYQGPSSPDKS	68.9	625.338	1248.66	1249.61	49.83
68		Cps1	Carbamoyl-phosphate synthase [ammonia], mitochondrial OS=Rattus norvegicus GN=Cps1 PE=1 SV=1	sp|P07756|CPSM_RAT	164583	0.998	2	GQNQPVLNITNR	72.5	677.37	1352.73	1353.72	6.854
		Cps1	Carbamoyl-phosphate synthase [ammonia], mitochondrial OS=Rattus norvegicus GN=Cps1 PE=1 SV=1	sp|P07756|CPSM_RAT	164583	0.998	2	VPAIYGVDTR	40.8	545.8	1089.59	1090.59	3.189
69		Cryz	Quinone oxidoreductase OS=Rattus norvegicus GN=Cryz PE=2 SV=1	sp|Q6AYT0|QOR_RAT	34975.5	0.998	2	AAQAHEDIIHSSGK	42.9	488.58	1462.72	1463.72	1.095
		Cryz	Quinone oxidoreductase OS=Rattus norvegicus GN=Cryz PE=2 SV=1	sp|Q6AYT0|QOR_RAT	34975.5	0.998	2	GSIEINPR	53.8	443.24	884.465	885.479	-7.027
70		Cs	Citrate synthase, mitochondrial OS=Rattus norvegicus GN=Cs PE=1 SV=1	sp|Q8VHF5|CISY_RAT,tr|G3V936|G3V936_RAT	51868.1	1	15	ALGFPLERPK	29.3	376.56	1126.66	1127.66	7.185
		Cs	Citrate synthase, mitochondrial OS=Rattus norvegicus GN=Cs PE=1 SV=1	sp|Q8VHF5|CISY_RAT,tr|G3V936|G3V936_RAT	51868.1	1	15	ALGFPLERPK	53.6	564.34	1126.67	1127.66	13.64
		Cs	Citrate synthase, mitochondrial OS=Rattus norvegicus GN=Cs PE=1 SV=1	sp|Q8VHF5|CISY_RAT,tr|G3V936|G3V936_RAT	51868.1	1	15	ALGVLAQLIWSR	58.6	663.91	1325.81	1326.79	17.62
		Cs	Citrate synthase, mitochondrial OS=Rattus norvegicus GN=Cs PE=1 SV=1	sp|Q8VHF5|CISY_RAT,tr|G3V936|G3V936_RAT	51868.1	1	15	AYAEGINR	40.9	447.23	892.445	893.447	5.796
		Cs	Citrate synthase, mitochondrial OS=Rattus norvegicus GN=Cs PE=1 SV=1	sp|Q8VHF5|CISY_RAT,tr|G3V936|G3V936_RAT	51868.1	1	15	DILSNLIPK	62.6	506.81	1011.61	1012.6	8.669
		Cs	Citrate synthase, mitochondrial OS=Rattus norvegicus GN=Cs PE=1 SV=1	sp|Q8VHF5|CISY_RAT,tr|G3V936|G3V936_RAT	51868.1	1	15	DVSDEKLR	53.6	481.25	960.485	961.495	-2.415
		Cs	Citrate synthase, mitochondrial OS=Rattus norvegicus GN=Cs PE=1 SV=1	sp|Q8VHF5|CISY_RAT,tr|G3V936|G3V936_RAT	51868.1	1	15	DYIWNTLNSGR	46.8	669.84	1337.67	1338.64	21.65
		Cs	Citrate synthase, mitochondrial OS=Rattus norvegicus GN=Cs PE=1 SV=1	sp|Q8VHF5|CISY_RAT,tr|G3V936|G3V936_RAT	51868.1	1	15	EGSSIGAIDSK	52.4	532.27	1062.53	1063.53	5.621
		Cs	Citrate synthase, mitochondrial OS=Rattus norvegicus GN=Cs PE=1 SV=1	sp|Q8VHF5|CISY_RAT,tr|G3V936|G3V936_RAT	51868.1	1	15	EVGKDVSDEK	46.8	553.27	1104.53	1105.54	-4.181
		Cs	Citrate synthase, mitochondrial OS=Rattus norvegicus GN=Cs PE=1 SV=1	sp|Q8VHF5|CISY_RAT,tr|G3V936|G3V936_RAT	51868.1	1	15	EVGKDVSDEKLR	66.5	458.92	1373.74	1374.72	16.66
		Cs	Citrate synthase, mitochondrial OS=Rattus norvegicus GN=Cs PE=1 SV=1	sp|Q8VHF5|CISY_RAT,tr|G3V936|G3V936_RAT	51868.1	1	15	GLVYETSVLDPDEGIR	31.7	881.973	1761.93	1762.89	29.68
		Cs	Citrate synthase, mitochondrial OS=Rattus norvegicus GN=Cs PE=1 SV=1	sp|Q8VHF5|CISY_RAT,tr|G3V936|G3V936_RAT	51868.1	1	15	IVPNILLEQGK	62.8	612.386	1222.76	1223.74	23.84
		Cs	Citrate synthase, mitochondrial OS=Rattus norvegicus GN=Cs PE=1 SV=1	sp|Q8VHF5|CISY_RAT,tr|G3V936|G3V936_RAT	51868.1	1	15	LPcVAAK	43	379.72	757.425	758.423	12.81	c3: Carbamidomethyl (+57.02)
		Cs	Citrate synthase, mitochondrial OS=Rattus norvegicus GN=Cs PE=1 SV=1	sp|Q8VHF5|CISY_RAT,tr|G3V936|G3V936_RAT	51868.1	1	15	SmSTDGLmK	35.1	501.22	1000.43	1001.43	4.741	m2: Oxidation (+15.99), m8: Oxidation (+15.99)
		Cs	Citrate synthase, mitochondrial OS=Rattus norvegicus GN=Cs PE=1 SV=1	sp|Q8VHF5|CISY_RAT,tr|G3V936|G3V936_RAT	51868.1	1	15	SMSTDGLmK	39.9	493.22	984.425	985.433	-0.3419	m8: Oxidation (+15.99)
		Cs	Citrate synthase, mitochondrial OS=Rattus norvegicus GN=Cs PE=1 SV=1	sp|Q8VHF5|CISY_RAT,tr|G3V936|G3V936_RAT	51868.1	1	15	SmSTDGLMK	40.8	493.22	984.425	985.433	-0.3419	m2: Oxidation (+15.99)
		Cs	Citrate synthase, mitochondrial OS=Rattus norvegicus GN=Cs PE=1 SV=1	sp|Q8VHF5|CISY_RAT,tr|G3V936|G3V936_RAT	51868.1	1	15	VVPGYGHAVLR	25.8	389.89	1166.65	1167.66	-6.764
		Cs	Citrate synthase, mitochondrial OS=Rattus norvegicus GN=Cs PE=1 SV=1	sp|Q8VHF5|CISY_RAT,tr|G3V936|G3V936_RAT	51868.1	1	15	VVPGYGHAVLR	86.9	584.34	1166.67	1167.66	8.031
		Cs	Citrate synthase, mitochondrial OS=Rattus norvegicus GN=Cs PE=1 SV=1	sp|Q8VHF5|CISY_RAT,tr|G3V936|G3V936_RAT	51868.1	1	15	YScQR	22.2	357.16	712.305	713.303	12.92	c3: Carbamidomethyl (+57.02)
		Cs	Citrate synthase, mitochondrial OS=Rattus norvegicus GN=Cs PE=1 SV=1	sp|Q8VHF5|CISY_RAT,tr|G3V936|G3V936_RAT	51868.1	1	3	AYAEGINR	34.9	447.23	892.445	893.447	5.796
		Cs	Citrate synthase, mitochondrial OS=Rattus norvegicus GN=Cs PE=1 SV=1	sp|Q8VHF5|CISY_RAT,tr|G3V936|G3V936_RAT	51868.1	1	3	EGSSIGAIDSK	37.4	532.27	1062.53	1063.53	5.621
		Cs	Citrate synthase, mitochondrial OS=Rattus norvegicus GN=Cs PE=1 SV=1	sp|Q8VHF5|CISY_RAT,tr|G3V936|G3V936_RAT	51868.1	1	3	VVPGYGHAVLR	34.4	389.89	1166.65	1167.66	-6.764
		Cs	Citrate synthase, mitochondrial OS=Rattus norvegicus GN=Cs PE=1 SV=1	sp|Q8VHF5|CISY_RAT,tr|G3V936|G3V936_RAT	51868.1	0.998	2	GLVYETSVLDPDEGIR	91.8	881.981	1761.95	1762.89	38.88
		Cs	Citrate synthase, mitochondrial OS=Rattus norvegicus GN=Cs PE=1 SV=1	sp|Q8VHF5|CISY_RAT,tr|G3V936|G3V936_RAT	51868.1	0.998	2	IVPNILLEQGK	52.2	612.399	1222.78	1223.74	44.23
71		Csad	Cysteine sulfinic acid decarboxylase OS=Rattus norvegicus GN=Csad PE=1 SV=1	sp|Q64611|CSAD_RAT,tr|B3VPA7|B3VPA7_RAT,tr|Q9R1F5|Q9R1F5_RAT	55249.5	0.996	2	HLLDGIQR	33	476.27	950.525	951.537	-4.752
		Csad	Cysteine sulfinic acid decarboxylase OS=Rattus norvegicus GN=Csad PE=1 SV=1	sp|Q64611|CSAD_RAT,tr|B3VPA7|B3VPA7_RAT,tr|Q9R1F5|Q9R1F5_RAT	55249.5	0.996	2	IDQAFALTR	80.2	517.79	1033.57	1034.56	9.355
72		Cth	Cystathionine gamma-lyase OS=Rattus norvegicus GN=Cth PE=1 SV=2	sp|P18757|CGL_RAT,tr|D3ZQX6|D3ZQX6_RAT,tr|Q9EQS4|Q9EQS4_RAT	43606.2	1	4	FLESNPR	46.1	431.73	861.445	862.442	12.73
		Cth	Cystathionine gamma-lyase OS=Rattus norvegicus GN=Cth PE=1 SV=2	sp|P18757|CGL_RAT,tr|D3ZQX6|D3ZQX6_RAT,tr|Q9EQS4|Q9EQS4_RAT	43606.2	1	4	GTLQHAQVFLK	32.9	414.57	1240.69	1241.7	-3.864
		Cth	Cystathionine gamma-lyase OS=Rattus norvegicus GN=Cth PE=1 SV=2	sp|P18757|CGL_RAT,tr|D3ZQX6|D3ZQX6_RAT,tr|Q9EQS4|Q9EQS4_RAT	43606.2	1	4	LLEAAITPQTK	61.7	592.85	1183.69	1184.69	3.358
		Cth	Cystathionine gamma-lyase OS=Rattus norvegicus GN=Cth PE=1 SV=2	sp|P18757|CGL_RAT,tr|D3ZQX6|D3ZQX6_RAT,tr|Q9EQS4|Q9EQS4_RAT	43606.2	1	4	QDSPGQSSGFVYSR	82.3	757.85	1513.69	1514.69	3.749
		Cth	Cystathionine gamma-lyase OS=Rattus norvegicus GN=Cth PE=1 SV=2	sp|P18757|CGL_RAT,tr|D3ZQX6|D3ZQX6_RAT,tr|Q9EQS4|Q9EQS4_RAT	43606.2	0.998	2	FLESNPR	38.5	431.73	861.445	862.442	12.73
		Cth	Cystathionine gamma-lyase OS=Rattus norvegicus GN=Cth PE=1 SV=2	sp|P18757|CGL_RAT,tr|D3ZQX6|D3ZQX6_RAT,tr|Q9EQS4|Q9EQS4_RAT	43606.2	0.998	2	QDSPGQSSGFVYSR	72.1	757.85	1513.69	1514.69	3.749
		Cth	Cystathionine gamma-lyase OS=Rattus norvegicus GN=Cth PE=1 SV=2	sp|P18757|CGL_RAT,tr|D3ZQX6|D3ZQX6_RAT,tr|Q9EQS4|Q9EQS4_RAT	43606.2	1	5	FLESNPR	38.8	431.73	861.445	862.442	12.73
		Cth	Cystathionine gamma-lyase OS=Rattus norvegicus GN=Cth PE=1 SV=2	sp|P18757|CGL_RAT,tr|D3ZQX6|D3ZQX6_RAT,tr|Q9EQS4|Q9EQS4_RAT	43606.2	1	5	GTLQHAQVFLK	34.8	414.57	1240.69	1241.7	-3.864
[truncated: 3,809 more rows]
