# Supplementary material for: The role of molecular chaperonins in warm ischemia and reperfusion injury in the steatotic liver: A proteomic study
Source: BMC Biochem. 2012 Sep 10;13:17. doi: 10.1186/1471-2091-13-17 (PMC3445822; doi:10.1186/1471-2091-13-17)
Supplement: Additional file 2 — Table S2. Target proteins predicted from the excised spot of interest on 2-DE and further analyzed on mass spectrometry and database search by MASCOT. [file 1471-2091-13-17-S2.xlsx]

## Sheet: Sheet1
Heat Map No.	Spot no.	Protein Name	GI number	Gene ID	Notes for Gene ID	Molecular wt.	pI	Functional Group	Abundance Ratio	p-value	Protein Score	Known Relationships
1	3391	14-3-3 zeta protein	7435027	YWHAZ	homo sapiens				-1.08	0.0035
1	3391	C-reactive protein	8393197	CRP	homo sapiens				-1.08	0.0035
2	3602	peroxiredoxin-1	16923958	PRDX1	homo sapiens				-1.11	0.00251
3	2014	glutamate dehydrogenase 1	6980956	Glud1					-1.21	0.000791
3	2014	Chain A, Rat Liver F1-Atpase	93279422	Atp5b					-1.21	0.000791
3	2014	Dihydropyrimidinase (DHPase) (Hydantoinase) (DHP)	57015267	Dpys	mus musculus				-1.21	0.000791
4	4445	hemoglobin beta chain complex	17985949	Hbb					-1.21	0.000426
15	4056	hemoglobin beta chain complex	17985949	Hbb					-1.37	0.000221
20	4083	hemoglobin beta chain complex	17985949	Hbb					-1.34	0.00378
24	3244	hemoglobin beta chain complex	17985949	Hbb					-1.69	0.000338
33	3983	hemoglobin beta chain complex	17985949	Hbb					1.71	0.000353
4	4445	heat-responsive protein 12	14269572	Hrsp12					-1.21	0.000426
5	2235	protein kinase, cAMP dependent regulatory, type I, alpha	6981396	Prkar1a					-1.23	0.00106
5	2235	ribophorin 2	13928974	Rpn2					-1.23	0.00106
6	2689	laminin receptor 1	8393693	Lamr1-rs2	mus musculus; rat LOC679353				-1.18	0.00121
7	3361	protease (prosome, macropain) 28 subunit, alpha	61098214	Psme1					-1.13	0.00159
8	4047	NME1-NME2 protein [Homo sapiens]	66392203	Nme1					-1.18	0.00028
9	1877	catalase	6978607	Cat	mus musculus				-1.25	0.0012
83	1897	catalase	6978607	Cat	mus musculus				2.07	0.00337
9	1877	carbonic anhydrase 3	31377484	Car3	mus musculus				-1.25	0.0012
18	3534	carbonic anhydrase 3	31377484	Car3	mus musculus				-1.26	0.00149
23	3354	carbonic anhydrase 3	31377484	Car3	mus musculus				-2	0.000316
24	3244	carbonic anhydrase 3	31377484	Car3	mus musculus				-1.69	0.000338
27	3262	carbonic anhydrase 3	31377484	Car3	mus musculus				-3.2	7.73e-06
28	3269	carbonic anhydrase 3	31377484	Car3	mus musculus				-2.93	8.14e-06
41	1814	carbonic anhydrase 3	31377484	Car3	mus musculus				1.66	1.16e-05
10	2020	calreticulin	11693172	Calr					-1.31	4.43e-05
11	2300	CaBP1	488838	Cabp1					-1.37	6.03e-07
11	2300	proteasome 26S ATPase subunit 4 isoform 1 [Homo sapiens]	5729991	PSMC4	homo sapiens				-1.37	6.03e-07
12	4142	cytochrome b-5	11560046	Cyb5a					-1.41	5.31e-07
13	1239	Heat shock protein 90kDa beta (Grp94), member 1 [Mus musculus]	14714615	HSP90B1	homo sapiens				-1.33	0.00022
16	2003	unnamed protein product	1334284		Hsp60/chaperonin?				-1.14	0.000137
16	2003	60 kDa heat shock protein, mitochondrial precursor (Hsp60) (60 kDa chaperonin)(CPN60)	51702230		Hsp60?				-1.14	0.000137
16	2003	similar to T-complex protein 1 subunit theta (TCP-1-theta) (CCT-theta)	34867525		Tb10.6k15.2330; trypanosoma brucei				-1.14	0.000137
17	3236	enoyl coenzyme A hydratase 1, peroxisomal	38014555	Ech1					-1.28	3.24e-05
21	3026	enoyl coenzyme A hydratase 1, peroxisomal	12018256	Ech1					-1.48	0.000388
17	3236	similar to purine-nucleoside phosphorylase [Rattus norvegicus]			LOC691214				-1.28	3.24e-05
19	789	hypoxia up-regulated 1	77404375	Hyou1					-1.39	0.00265
21	3026	hydroxyacyl glutathione hydrolase	66911967	Hagh					-1.48	0.000388
21	3026	isocitrate dehydrogenase 1 (NADP+), soluble	13928690	Idh1					-1.48	0.000388
22	1943	precursor polypeptide (AA -18 to 547)	56899						-1.92	3.72e-05
22	1943	glucose regulated protein, 58 kDa	8393322	Pdia3					-1.92	3.72e-05
22	1943	pyruvate kinase, liver and RBC	40363265	Pklr					-1.92	3.72e-05
30	1112	pyruvate kinase, liver and RBC	40363265	Pklr					2.07	6.39e-05
47	1924	pyruvate kinase, liver and RBC	40363265	Pklr					1.89	6.31e-06
83	1897	L-type pyruvate kinase	206202	Pklr					2.07	0.00337
22	1943	Propionyl coenzyme A carboxylase, beta polypeptide	51260066	Pccb					-1.92	3.72e-05
22	1943	carbamoyl-phosphate synthetase 1, mitochondrial	8393186	Cps1					-1.92	3.72e-05
22	1943	hemoglobin alpha 1 chain	6981010	Hba-a1	mus musculus				-1.92	3.72e-05
23	3354	hemoglobin alpha 1 chain	6981010	Hba-a1	mus musculus				-2	0.000316
65	3306	hemoglobin alpha 1 chain	6981010	Hba-a1	mus musculus				1.11	0.000405
81	1116	hemoglobin alpha 1 chain	6981010	Hba-a1	mus musculus				2.53	1.5e-06
82	2333	hemoglobin alpha 1 chain	6981010	Hba-a1	mus musculus				2.82	9.92e-06
24	3244	adenylate kinase 2 isoform b	77020256	Ak2	mus musculus				-1.69	0.000338
24	3244	electron-transfer-flavoprotein, beta polypeptide	51948412	Etfb					-1.69	0.000338
29	3337	electron-transfer-flavoprotein, beta polypeptide	51948412	Etfb					-2.72	3.93e-05
24	3244	calcyclin binding protein	51948388	CACYBP	homo sapiens				-1.69	0.000338
25	3867	hemoglobin alpha 2 chain	60678292	Hba-a2					-1.6	0.00404
30	1112	hemoglobin alpha 2 chain	60678292	Hba-a2					2.07	6.39e-05
31	1746	hemoglobin alpha 2 chain	60678292	Hba-a2					1.95	1.04e-05
81	1116	hemoglobin alpha 2 chain	60678292	Hba-a2					2.53	1.5e-06
82	2333	hemoglobin alpha 2 chain	60678292	Hba-a2					2.82	9.92e-06
26	2839	catechol-O-methyltransferase	6978681	Comt				Metabolism - catecholamines	-3.28	4.79e-07
63	3734	catechol-O-methyltransferase	6978681	Comt					1.15	0.00264
64	3641	catechol-O-methyltransferase	6978681	Comt					1.27	0.000815
72	3650	catechol-O-methyltransferase	6978681	Comt					1.74	3.2e-05
73	3670	catechol-O-methyltransferase	6978681	Comt					1.51	1.56e-05
63	3734	catechol-O-methyltransferase	6978681	Comt					1.15	0.00264
64	3641	catechol-O-methyltransferase	6978681	Comt					1.27	0.000815
72	3650	catechol-O-methyltransferase	6978681	Comt					1.74	3.2e-05
73	3670	catechol-O-methyltransferase	6978681	Comt					1.51	1.56e-05
29	3337	quinoid dihydropteridine reductase	11693160	Qdpr					-2.72	3.93e-05
30	1112	ATP citrate lyase	71680955	Acly					2.07	6.39e-05
32	1124	ATP citrate lyase	71680955	Acly					1.86	9.57e-05
81	1116	ATP citrate lyase	71680955	Acly					2.53	1.5e-06
30	1112	carboxylesterase (EC 3.1.1.1) ES-10 precursor, microsomal	92053						2.07	6.39e-05
83	1897	carboxylesterase (EC 3.1.1.1) ES-10 precursor, microsomal	92053						2.07	0.00337
31	1746	arginosuccinate synthetase	25453414	Ass1					1.95	1.04e-05
34	1293	arginosuccinate synthetase	25453414	Ass1					1.71	2.8e-06
39	2262	arginosuccinate synthetase	25453414	Ass1					1.76	1.04e-05
40	2323	arginosuccinate synthetase	25453414	Ass1					1.68	7.04e-06
48	2330	arginosuccinate synthetase	25453414	Ass1					2.03	7.48e-06
60	2111	arginosuccinate synthetase	25453414	Ass1					1.27	0.000184
62	2329	arginosuccinate synthetase	25453414	Ass1					1.12	0.00812
77	2192	arginosuccinate synthetase	25453414	Ass1					1.54	0.00185
78	2203	arginosuccinate synthetase	25453414	Ass1					1.95	0.00021
80	2248	arginosuccinate synthetase	25453414	Ass1					1.82	0.00039
82	2333	arginosuccinate synthetase	25453414	Ass1					2.82	9.92e-06
31	1746	hypothetical protein LOC361730	84781664						1.95	1.04e-05
31	1746	3-hydroxy-3-methylglutaryl-Coenzyme A synthase 2	51259246	Hmgcs2					1.95	1.04e-05
32	1124	3-hydroxy-3-methylglutaryl-Coenzyme A synthase 2	27465521	Hmgcs2					1.86	9.57e-05
42	2325	3-hydroxy-3-methylglutaryl-Coenzyme A synthase 2	27465521	Hmgcs2					1.55	4e-06
60	2111	3-hydroxy-3-methylglutaryl-Coenzyme A synthase 2	51259246	Hmgcs2					1.27	0.000184
78	2203	3-hydroxy-3-methylglutaryl-Coenzyme A synthase 2	51259246	Hmgcs2					1.95	0.00021
80	2248	3-hydroxy-3-methylglutaryl-Coenzyme A synthase 2	27465521	Hmgcs2					1.82	0.00039
81	1116	3-hydroxy-3-methylglutaryl-Coenzyme A synthase 2	27465521	Hmgcs2					2.53	1.5e-06
34	1293	Formyltetrahydrofolate dehydrogenase	57921067	Aldh1l1					1.71	2.8e-06
35	1302	Formyltetrahydrofolate dehydrogenase	57921067	Aldh1l1					1.62	1.83e-06
34	1293	Fumarate hydratase 1	56541238	Fh1					1.71	2.8e-06
77	2192	Fumarate hydratase 1	56541238	Fh1					1.54	0.00185
78	2203	fumarate hydratase 1	8393358	Fh1					1.95	0.00021
36	2653	glyceraldehyde-3-phosphate dehydrogenase	1730158	Gapdh					1.54	6.24e-06
37	2684	glyceraldehyde-3-phosphate dehydrogenase	8393418	Gapdh					1.48	0.00011
53	2722	glyceraldehyde 3-phosphate-dehydrogenase	56188	Gapdh					1.29	0.00314
36	2653	ornithine transcarbamylase	6981312	Otc					1.54	6.24e-06
37	2684	ornithine transcarbamylase	6981312	Otc					1.48	0.00011
53	2722	ornithine transcarbamylase	6981312	Otc					1.29	0.00314
36	2653	thiosulfate sulfurtransferase	57528682	TST	homo sapiens				1.54	6.24e-06
37	2684	aldo-keto reductase family 1, member D1	20302063	Akr1d1					1.48	0.00011
53	2722	aldo-keto reductase family 1, member D1	20302063	Akr1d1					1.29	0.00314
37	2684	transaldolase 1	42476292	Taldo1					1.48	0.00011
38	2804	acidic ribosomal phosphoprotein P0	11693176	RGD1564469					1.56	6.27e-05
38	2804	capping protein alpha 1 subunit [Mus musculus]	595917	Capza1					1.56	6.27e-05
40	2323	Chain A, Bhmt From Rat Liver	49259376	RGD1565988					1.68	7.04e-06
42	2325	Chain A, Bhmt From Rat Liver	49259376	RGD1565988					1.55	4e-06
43	2331	Chain A, Bhmt From Rat Liver	49259376	RGD1565988					1.65	1.22e-07
48	2330	Chain A, Bhmt From Rat Liver	49259376	RGD1565988					2.03	7.48e-06
82	2333	Chain A, Bhmt From Rat Liver	49259376	RGD1565988					2.82	9.92e-06
40	2323	citrate synthase	18543177	Cs	mus musculus				1.68	7.04e-06
41	1814	dihydroxyacetone kinase 2 homolog	84781664	Dak	mus musculus				1.66	1.16e-05
42	2325	isocitrate dehydrogenase 2 (NADP+), mitochondrial [Mus musculus]	27370516	Idh2					1.55	4e-06
42	2325	similar to Glutaryl-CoA dehydrogenase, mitochondrial precursor (GCD)	62665009	GCDH	homo sapiens				1.55	4e-06
42	2325	ubiquinol-cytochrome c reductase core protein II	55741544	UQCRC2	homo sapiens				1.55	4e-06
43	2331	cystathionine gamma-lyase	13699175	Cth					1.65	1.22e-07
48	2330	cystathionine gamma-lyase	13699175	Cth					2.03	7.48e-06
82	2333	cystathionine gamma-lyase	13699175	Cth					2.82	9.92e-06
43	2331	aminoadipate aminotransferase	8393641	Aadat	mus musculus				1.65	1.22e-07
44	5244	lacritin precursor [Homo sapiens]	15187164	LACRT	homo sapiens				1.51	0.000415
46	1775	dihydrolipoamide acetyltransferase	220838	Dlat					1.85	5.29e-08
46	1775	Albumin	55391508	Alb	mus musculus				1.85	5.29e-08
49	1307	Albumin	55391508	Alb	mus musculus				1.35	0.0034
50	1308	Albumin	55391508	Alb	mus musculus				1.29	0.00219
47	1924	heat shock protein 1 (chaperonin)	11560024	Hspd1	mus musculus				1.89	6.31e-06
48	2330	Bile acid CoA:amino acid N-acyltransferase (BAT) (BACAT) (Glycine N-choloyltransferase)	81170394	Baat	mus musculus				2.03	7.48e-06
81	1116	Bile acid CoA:amino acid N-acyltransferase (BAT) (BACAT) (Glycine N-choloyltransferase) (Kan-1)	81170394	Baat	mus musculus				2.53	1.5e-06
49	1307	sarcosine dehydrogenase	25742657	Sardh					1.35	0.0034
50	1308	sarcosine dehydrogenase	25742657	Sardh					1.29	0.00219
51	1606	Transketolase	1729977	Tkt					1.34	0.000793
52	3296	adenylate kinase 3-like 1	8392885	Ak3l1					1.47	3.61e-08
53	2722	hypothetical protein LOC363016	62079139						1.29	0.00314
54	2126	homogentisate 1, 2-dioxygenase	58865860	hgo	Drosophila				1.21	0.0012
54	2126	alanine-glyoxylate aminotransferase 2	13929196	Agxt2					1.21	0.0012
78	2203	alanine-glyoxylate aminotransferase 2	13929196	Agxt2					1.95	0.00021
54	2126	similar to aldehyde dehydrogenase 8 family, member A1	109457616	Aldh8a1	mus musculus; LOC683474				1.21	0.0012
55	2225	glutathione synthetase	25742757	GS					1.25	0.000557
57	2790	sulfotransferase family 1A, phenol-preferring, member 1	13929194	Sult1a1					1.26	0.000258
57	2790	3-alpha-hydroxysteroid dehydrogenase	19924087	Akr1c1					1.26	0.000258
57	2790	aldo-keto reductase family 7, member A2 (aflatoxin aldehyde reductase)	19705537	Akr7a2					1.26	0.000258
58	2884	ketohexokinase	13994119	Khk					1.28	0.000519
58	2884	glycerol-3-phosphate dehydrogenase 1 (soluble)	57527919	Gpd1					1.28	0.000519
59	2571	fructose-1,6- biphosphatase 1	51036635	Fbp1					1.34	0.000274
61	2865	fructose-1,6- biphosphatase 1	51036635	Fbp1					1.28	0.000115
74	2690	fructose-1,6- biphosphatase 1	51036635	Fbp1					1.57	0.00184
75	2702	fructose-1,6- biphosphatase 1	51036635	Fbp1					1.42	0.00389
60	2111	eukaryotic translation elongation factor 1 alpha 1	28460696	Eef1a1					1.27	0.000184
78	2203	eukaryotic translation elongation factor 1 alpha 1	28460696	Eef1a1					1.95	0.00021
60	2111	acyl-Coenzyme A oxidase 1, palmitoyl	8394149	Acox1					1.27	0.000184
78	2203	acyl-Coenzyme A oxidase 1, palmitoyl	8394149	Acox1					1.95	0.00021
60	2111	Cytochrome P450, subfamily IIC (mephenytoin 4-hydroxylase)	9506529	Cyp2c					1.27	0.000184
61	2865	pyruvate dehydrogenase (lipoamide) beta	56090293	Pdhb					1.28	0.000115
62	2329	S-adenosylhomocysteine hydrolase	8392878	Ahcy					1.12	0.00812
62	2329	selenocysteine lyase	56090261	Scly					1.12	0.00812
62	2329	similar to Tu translation elongation factor, mitochondrial	109459347	Tufm					1.12	0.00812
64	3641	tumor protein, translationally-controlled 1 [Mus musculus]	6678437	TPT1	homo sapiens				1.27	0.000815
65	3306	Biphenyl hydrolase-like (serine hydrolase, breast epithelial mucin-associated antigen) [Mus musculus]	18606328	Bphl					1.11	0.000405
67	3522	peroxiredoxin 6	16758348	Prdx6					1.16	0.0032
68	3629	Heme-binding protein 1 (p22HBP)	81882069	Hebp1	mus musculus				1.16	0.0019
69	3672	phosphatidylethanolamine binding protein	8393910	Pebp2					1.13	0.00431
69	3672	abhydrolase domain containing 14b	56090461	ABHD14B	homo sapiens				1.13	0.00431
70	4579	D-dopachrome tautomerase	13162287	Ddt					1.09	1.62e-05
76	3046	3-hydroxyanthranilate 3,4-dioxygenase	9910256	Haao					1.35	0.000515
76	3046	interferon-induced protein 35	57526854	Ifi35					1.35	0.000515
78	2203	4-aminobutyrate aminotransferase	13591900	Abat					1.95	0.00021
78	2203	platelet-activating factor acetylhydrolase, isoform 1b, beta1 subunit [Mus musculus]	7305363	Pafah1b1	mus musculus				1.95	0.00021
82	2333	GTP-binding protein PTD004 isoform a [Mus musculus]	21313144	Ola1	???mus				2.82	9.92e-06
83	1897	similar to Liver carboxylesterase 4 precursor (Carboxyesterase ES-4) (Microsomal palmito	109508476						2.07	0.00337
84	4901	apolipoprotein C-III precursor	91990	Apoc3					2.72	0.000245

## Sheet: sort A-Z
Heat Map No.	Spot no.	Protein Name	GI number	Gene ID	Notes for Gene ID	Molecular wt.	pI	Functional Group	Abundance Ratio	p-value	Protein Score	Known Relationships
43	2331	aminoadipate aminotransferase	8393641	Aadat	mus musculus				1.65	1.22e-07
78	2203	4-aminobutyrate aminotransferase	13591900	Abat					1.95	0.00021
69	3672	abhydrolase domain containing 14b	56090461	ABHD14B	homo sapiens				1.13	0.00431
30	1112	ATP citrate lyase	71680955	Acly					2.07	6.39e-05
32	1124	ATP citrate lyase	71680955	Acly					1.86	9.57e-05
81	1116	ATP citrate lyase	71680955	Acly					2.53	1.5e-06
60	2111	acyl-Coenzyme A oxidase 1, palmitoyl	8394149	Acox1					1.27	0.000184
78	2203	acyl-Coenzyme A oxidase 1, palmitoyl	8394149	Acox1					1.95	0.00021
54	2126	alanine-glyoxylate aminotransferase 2	13929196	Agxt2					1.21	0.0012
78	2203	alanine-glyoxylate aminotransferase 2	13929196	Agxt2					1.95	0.00021
62	2329	S-adenosylhomocysteine hydrolase	8392878	Ahcy					1.12	0.00812
24	3244	adenylate kinase 2 isoform b	77020256	Ak2	mus musculus				-1.69	0.000338
52	3296	adenylate kinase 3-like 1	8392885	Ak3l1					1.47	3.61e-08
57	2790	3-alpha-hydroxysteroid dehydrogenase	19924087	Akr1c1					1.26	0.000258
37	2684	aldo-keto reductase family 1, member D1	20302063	Akr1d1					1.48	0.00011
53	2722	aldo-keto reductase family 1, member D1	20302063	Akr1d1					1.29	0.00314
57	2790	aldo-keto reductase family 7, member A2 (aflatoxin aldehyde reductase)	19705537	Akr7a2					1.26	0.000258
46	1775	Albumin	55391508	Alb	mus musculus				1.85	5.29e-08
49	1307	Albumin	55391508	Alb	mus musculus				1.35	0.0034
50	1308	Albumin	55391508	Alb	mus musculus				1.29	0.00219
34	1293	Formyltetrahydrofolate dehydrogenase	57921067	Aldh1l1					1.71	2.8e-06
35	1302	Formyltetrahydrofolate dehydrogenase	57921067	Aldh1l1					1.62	1.83e-06
54	2126	similar to aldehyde dehydrogenase 8 family, member A1	109457616	Aldh8a1	mus musculus; LOC683474				1.21	0.0012
84	4901	apolipoprotein C-III precursor	91990	Apoc3					2.72	0.000245
31	1746	arginosuccinate synthetase	25453414	Ass1					1.95	1.04e-05
34	1293	arginosuccinate synthetase	25453414	Ass1					1.71	2.8e-06
39	2262	arginosuccinate synthetase	25453414	Ass1					1.76	1.04e-05
40	2323	arginosuccinate synthetase	25453414	Ass1					1.68	7.04e-06
48	2330	arginosuccinate synthetase	25453414	Ass1					2.03	7.48e-06
60	2111	arginosuccinate synthetase	25453414	Ass1					1.27	0.000184
62	2329	arginosuccinate synthetase	25453414	Ass1					1.12	0.00812
77	2192	arginosuccinate synthetase	25453414	Ass1					1.54	0.00185
78	2203	arginosuccinate synthetase	25453414	Ass1					1.95	0.00021
80	2248	arginosuccinate synthetase	25453414	Ass1					1.82	0.00039
82	2333	arginosuccinate synthetase	25453414	Ass1					2.82	9.92e-06
3	2014	Chain A, Rat Liver F1-Atpase	93279422	Atp5b					-1.21	0.000791
48	2330	Bile acid CoA:amino acid N-acyltransferase (BAT) (BACAT) (Glycine N-choloyltransferase)	81170394	Baat	mus musculus				2.03	7.48e-06
81	1116	Bile acid CoA:amino acid N-acyltransferase (BAT) (BACAT) (Glycine N-choloyltransferase) (Kan-1)	81170394	Baat	mus musculus				2.53	1.5e-06
65	3306	Biphenyl hydrolase-like (serine hydrolase, breast epithelial mucin-associated antigen) [Mus musculus]	18606328	Bphl					1.11	0.000405
11	2300	CaBP1	488838	Cabp1					-1.37	6.03e-07
24	3244	calcyclin binding protein	51948388	CACYBP	homo sapiens				-1.69	0.000338
10	2020	calreticulin	11693172	Calr					-1.31	4.43e-05
38	2804	capping protein alpha 1 subunit [Mus musculus]	595917	Capza1					1.56	6.27e-05
9	1877	carbonic anhydrase 3	31377484	Car3	mus musculus				-1.25	0.0012
18	3534	carbonic anhydrase 3	31377484	Car3	mus musculus				-1.26	0.00149
23	3354	carbonic anhydrase 3	31377484	Car3	mus musculus				-2	0.000316
24	3244	carbonic anhydrase 3	31377484	Car3	mus musculus				-1.69	0.000338
27	3262	carbonic anhydrase 3	31377484	Car3	mus musculus				-3.2	7.73e-06
28	3269	carbonic anhydrase 3	31377484	Car3	mus musculus				-2.93	8.14e-06
41	1814	carbonic anhydrase 3	31377484	Car3	mus musculus				1.66	1.16e-05
9	1877	catalase	6978607	Cat	mus musculus				-1.25	0.0012
83	1897	catalase	6978607	Cat	mus musculus				2.07	0.00337
26	2839	catechol-O-methyltransferase	6978681	Comt				Metabolism - catecholamines	-3.28	4.79e-07
63	3734	catechol-O-methyltransferase	6978681	Comt					1.15	0.00264
64	3641	catechol-O-methyltransferase	6978681	Comt					1.27	0.000815
72	3650	catechol-O-methyltransferase	6978681	Comt					1.74	3.2e-05
73	3670	catechol-O-methyltransferase	6978681	Comt					1.51	1.56e-05
63	3734	catechol-O-methyltransferase	6978681	Comt					1.15	0.00264
64	3641	catechol-O-methyltransferase	6978681	Comt					1.27	0.000815
72	3650	catechol-O-methyltransferase	6978681	Comt					1.74	3.2e-05
73	3670	catechol-O-methyltransferase	6978681	Comt					1.51	1.56e-05
22	1943	carbamoyl-phosphate synthetase 1, mitochondrial	8393186	Cps1					-1.92	3.72e-05
1	3391	C-reactive protein	8393197	CRP	homo sapiens				-1.08	0.0035
40	2323	citrate synthase	18543177	Cs	mus musculus				1.68	7.04e-06
43	2331	cystathionine gamma-lyase	13699175	Cth					1.65	1.22e-07
48	2330	cystathionine gamma-lyase	13699175	Cth					2.03	7.48e-06
82	2333	cystathionine gamma-lyase	13699175	Cth					2.82	9.92e-06
12	4142	cytochrome b-5	11560046	Cyb5a					-1.41	5.31e-07
60	2111	Cytochrome P450, subfamily IIC (mephenytoin 4-hydroxylase)	9506529	Cyp2c					1.27	0.000184
41	1814	dihydroxyacetone kinase 2 homolog	84781664	Dak	mus musculus				1.66	1.16e-05
70	4579	D-dopachrome tautomerase	13162287	Ddt					1.09	1.62e-05
46	1775	dihydrolipoamide acetyltransferase	220838	Dlat					1.85	5.29e-08
3	2014	Dihydropyrimidinase (DHPase) (Hydantoinase) (DHP)	57015267	Dpys	mus musculus				-1.21	0.000791
17	3236	enoyl coenzyme A hydratase 1, peroxisomal	38014555	Ech1					-1.28	3.24e-05
21	3026	enoyl coenzyme A hydratase 1, peroxisomal	12018256	Ech1					-1.48	0.000388
60	2111	eukaryotic translation elongation factor 1 alpha 1	28460696	Eef1a1					1.27	0.000184
78	2203	eukaryotic translation elongation factor 1 alpha 1	28460696	Eef1a1					1.95	0.00021
24	3244	electron-transfer-flavoprotein, beta polypeptide	51948412	Etfb					-1.69	0.000338
29	3337	electron-transfer-flavoprotein, beta polypeptide	51948412	Etfb					-2.72	3.93e-05
59	2571	fructose-1,6- biphosphatase 1	51036635	Fbp1					1.34	0.000274
61	2865	fructose-1,6- biphosphatase 1	51036635	Fbp1					1.28	0.000115
74	2690	fructose-1,6- biphosphatase 1	51036635	Fbp1					1.57	0.00184
75	2702	fructose-1,6- biphosphatase 1	51036635	Fbp1					1.42	0.00389
34	1293	Fumarate hydratase 1	56541238	Fh1					1.71	2.8e-06
77	2192	Fumarate hydratase 1	56541238	Fh1					1.54	0.00185
78	2203	fumarate hydratase 1	8393358	Fh1					1.95	0.00021
36	2653	glyceraldehyde-3-phosphate dehydrogenase	1730158	Gapdh					1.54	6.24e-06
37	2684	glyceraldehyde-3-phosphate dehydrogenase	8393418	Gapdh					1.48	0.00011
53	2722	glyceraldehyde 3-phosphate-dehydrogenase	56188	Gapdh					1.29	0.00314
42	2325	similar to Glutaryl-CoA dehydrogenase, mitochondrial precursor (GCD)	62665009	GCDH	homo sapiens				1.55	4e-06
3	2014	glutamate dehydrogenase 1	6980956	Glud1					-1.21	0.000791
58	2884	glycerol-3-phosphate dehydrogenase 1 (soluble)	57527919	Gpd1					1.28	0.000519
55	2225	glutathione synthetase	25742757	GS					1.25	0.000557
76	3046	3-hydroxyanthranilate 3,4-dioxygenase	9910256	Haao					1.35	0.000515
21	3026	hydroxyacyl glutathione hydrolase	66911967	Hagh					-1.48	0.000388
22	1943	hemoglobin alpha 1 chain	6981010	Hba-a1	mus musculus				-1.92	3.72e-05
23	3354	hemoglobin alpha 1 chain	6981010	Hba-a1	mus musculus				-2	0.000316
65	3306	hemoglobin alpha 1 chain	6981010	Hba-a1	mus musculus				1.11	0.000405
81	1116	hemoglobin alpha 1 chain	6981010	Hba-a1	mus musculus				2.53	1.5e-06
82	2333	hemoglobin alpha 1 chain	6981010	Hba-a1	mus musculus				2.82	9.92e-06
25	3867	hemoglobin alpha 2 chain	60678292	Hba-a2					-1.6	0.00404
30	1112	hemoglobin alpha 2 chain	60678292	Hba-a2					2.07	6.39e-05
31	1746	hemoglobin alpha 2 chain	60678292	Hba-a2					1.95	1.04e-05
81	1116	hemoglobin alpha 2 chain	60678292	Hba-a2					2.53	1.5e-06
82	2333	hemoglobin alpha 2 chain	60678292	Hba-a2					2.82	9.92e-06
4	4445	hemoglobin beta chain complex	17985949	Hbb					-1.21	0.000426
15	4056	hemoglobin beta chain complex	17985949	Hbb					-1.37	0.000221
20	4083	hemoglobin beta chain complex	17985949	Hbb					-1.34	0.00378
24	3244	hemoglobin beta chain complex	17985949	Hbb					-1.69	0.000338
33	3983	hemoglobin beta chain complex	17985949	Hbb					1.71	0.000353
68	3629	Heme-binding protein 1 (p22HBP)	81882069	Hebp1	mus musculus				1.16	0.0019
54	2126	homogentisate 1, 2-dioxygenase	58865860	hgo	Drosophila				1.21	0.0012
31	1746	3-hydroxy-3-methylglutaryl-Coenzyme A synthase 2	51259246	Hmgcs2					1.95	1.04e-05
32	1124	3-hydroxy-3-methylglutaryl-Coenzyme A synthase 2	27465521	Hmgcs2					1.86	9.57e-05
42	2325	3-hydroxy-3-methylglutaryl-Coenzyme A synthase 2	27465521	Hmgcs2					1.55	4e-06
60	2111	3-hydroxy-3-methylglutaryl-Coenzyme A synthase 2	51259246	Hmgcs2					1.27	0.000184
78	2203	3-hydroxy-3-methylglutaryl-Coenzyme A synthase 2	51259246	Hmgcs2					1.95	0.00021
80	2248	3-hydroxy-3-methylglutaryl-Coenzyme A synthase 2	27465521	Hmgcs2					1.82	0.00039
81	1116	3-hydroxy-3-methylglutaryl-Coenzyme A synthase 2	27465521	Hmgcs2					2.53	1.5e-06
4	4445	heat-responsive protein 12	14269572	Hrsp12					-1.21	0.000426
13	1239	Heat shock protein 90kDa beta (Grp94), member 1 [Mus musculus]	14714615	HSP90B1	homo sapiens				-1.33	0.00022
47	1924	heat shock protein 1 (chaperonin)	11560024	Hspd1	mus musculus				1.89	6.31e-06
19	789	hypoxia up-regulated 1	77404375	Hyou1					-1.39	0.00265
21	3026	isocitrate dehydrogenase 1 (NADP+), soluble	13928690	Idh1					-1.48	0.000388
42	2325	isocitrate dehydrogenase 2 (NADP+), mitochondrial [Mus musculus]	27370516	Idh2					1.55	4e-06
76	3046	interferon-induced protein 35	57526854	Ifi35					1.35	0.000515
58	2884	ketohexokinase	13994119	Khk					1.28	0.000519
44	5244	lacritin precursor [Homo sapiens]	15187164	LACRT	homo sapiens				1.51	0.000415
6	2689	laminin receptor 1	8393693	Lamr1-rs2	mus musculus; rat LOC679353				-1.18	0.00121
8	4047	NME1-NME2 protein [Homo sapiens]	66392203	Nme1					-1.18	0.00028
82	2333	GTP-binding protein PTD004 isoform a [Mus musculus]	21313144	Ola1	???mus				2.82	9.92e-06
36	2653	ornithine transcarbamylase	6981312	Otc					1.54	6.24e-06
37	2684	ornithine transcarbamylase	6981312	Otc					1.48	0.00011
53	2722	ornithine transcarbamylase	6981312	Otc					1.29	0.00314
78	2203	platelet-activating factor acetylhydrolase, isoform 1b, beta1 subunit [Mus musculus]	7305363	Pafah1b1	mus musculus				1.95	0.00021
22	1943	Propionyl coenzyme A carboxylase, beta polypeptide	51260066	Pccb					-1.92	3.72e-05
61	2865	pyruvate dehydrogenase (lipoamide) beta	56090293	Pdhb					1.28	0.000115
22	1943	glucose regulated protein, 58 kDa	8393322	Pdia3					-1.92	3.72e-05
69	3672	phosphatidylethanolamine binding protein	8393910	Pebp2					1.13	0.00431
22	1943	pyruvate kinase, liver and RBC	40363265	Pklr					-1.92	3.72e-05
30	1112	pyruvate kinase, liver and RBC	40363265	Pklr					2.07	6.39e-05
47	1924	pyruvate kinase, liver and RBC	40363265	Pklr					1.89	6.31e-06
83	1897	L-type pyruvate kinase	206202	Pklr					2.07	0.00337
2	3602	peroxiredoxin-1	16923958	PRDX1	homo sapiens				-1.11	0.00251
67	3522	peroxiredoxin 6	16758348	Prdx6					1.16	0.0032
5	2235	protein kinase, cAMP dependent regulatory, type I, alpha	6981396	Prkar1a					-1.23	0.00106
11	2300	proteasome 26S ATPase subunit 4 isoform 1 [Homo sapiens]	5729991	PSMC4	homo sapiens				-1.37	6.03e-07
7	3361	protease (prosome, macropain) 28 subunit, alpha	61098214	Psme1					-1.13	0.00159
29	3337	quinoid dihydropteridine reductase	11693160	Qdpr					-2.72	3.93e-05
38	2804	acidic ribosomal phosphoprotein P0	11693176	RGD1564469					1.56	6.27e-05
40	2323	Chain A, Bhmt From Rat Liver	49259376	RGD1565988					1.68	7.04e-06
42	2325	Chain A, Bhmt From Rat Liver	49259376	RGD1565988					1.55	4e-06
43	2331	Chain A, Bhmt From Rat Liver	49259376	RGD1565988					1.65	1.22e-07
48	2330	Chain A, Bhmt From Rat Liver	49259376	RGD1565988					2.03	7.48e-06
82	2333	Chain A, Bhmt From Rat Liver	49259376	RGD1565988					2.82	9.92e-06
5	2235	ribophorin 2	13928974	Rpn2					-1.23	0.00106
49	1307	sarcosine dehydrogenase	25742657	Sardh					1.35	0.0034
50	1308	sarcosine dehydrogenase	25742657	Sardh					1.29	0.00219
62	2329	selenocysteine lyase	56090261	Scly					1.12	0.00812
57	2790	sulfotransferase family 1A, phenol-preferring, member 1	13929194	Sult1a1					1.26	0.000258
37	2684	transaldolase 1	42476292	Taldo1					1.48	0.00011
51	1606	Transketolase	1729977	Tkt					1.34	0.000793
64	3641	tumor protein, translationally-controlled 1 [Mus musculus]	6678437	TPT1	homo sapiens				1.27	0.000815
36	2653	thiosulfate sulfurtransferase	57528682	TST	homo sapiens				1.54	6.24e-06
62	2329	similar to Tu translation elongation factor, mitochondrial	109459347	Tufm					1.12	0.00812
42	2325	ubiquinol-cytochrome c reductase core protein II	55741544	UQCRC2	homo sapiens				1.55	4e-06
1	3391	14-3-3 zeta protein	7435027	YWHAZ	homo sapiens				-1.08	0.0035
16	2003	unnamed protein product	1334284		Hsp60/chaperonin?				-1.14	0.000137
16	2003	60 kDa heat shock protein, mitochondrial precursor (Hsp60) (60 kDa chaperonin)(CPN60)	51702230		Hsp60?				-1.14	0.000137
16	2003	similar to T-complex protein 1 subunit theta (TCP-1-theta) (CCT-theta)	34867525		Tb10.6k15.2330; trypanosoma brucei				-1.14	0.000137
17	3236	similar to purine-nucleoside phosphorylase [Rattus norvegicus]			LOC691214				-1.28	3.24e-05
22	1943	precursor polypeptide (AA -18 to 547)	56899						-1.92	3.72e-05
30	1112	carboxylesterase (EC 3.1.1.1) ES-10 precursor, microsomal	92053						2.07	6.39e-05
83	1897	carboxylesterase (EC 3.1.1.1) ES-10 precursor, microsomal	92053						2.07	0.00337
31	1746	hypothetical protein LOC361730	84781664						1.95	1.04e-05
53	2722	hypothetical protein LOC363016	62079139						1.29	0.00314
83	1897	similar to Liver carboxylesterase 4 precursor (Carboxyesterase ES-4) (Microsomal palmito	109508476						2.07	0.00337

## Sheet: sort A-Z duplicates gone
Heat Map No.	Spot no.	Protein Name	GI number	Gene ID	Abundance Ratio	p-value	Notes for Gene ID	Molecular wt.	pI	Functional Group	Abundance Ratio	p-value	Protein Score	Known Relationships
43	2331	aminoadipate aminotransferase	8393641	Aadat	1.65	1.22e-07	mus musculus			Amino acid metabolism	1.65	1.22e-07		Lysine oxidation/metabolism when liver mitochondria stimulated by glucagon (Biochem J. 1994 Jun 15;300 ( Pt 3):887-91)
78	2203	4-aminobutyrate aminotransferase	13591900	Abat	1.95	0.00021				Amino acid metabolism	1.95	0.00021		GABA metabolism
69	3672	abhydrolase domain containing 14b	56090461	ABHD14B	1.13	0.00431	homo sapiens			unknown	1.13	0.00431
30	1112	ATP citrate lyase	71680955	Acly	2.53	1.5e-06				Fatty acid metabolism	2.07	6.39e-05		de novo fatty acid synthesis of cytosolic acetyl-CoA (building block for cholesterol and TGs) and oxaloacetate from citrate, this enzyme marks rate limiting step in fatty acid synthesis, abnormal activation in lung CA (Cancer Res. 2008 Oct 15;68(20):8547-54); downstream of SREBP1 transcription factor, known to be upregulated in EtOH injury in steatotic livers (Toxicol Appl Pharmacol. 2007 Sep 15;…
60	2111	acyl-Coenzyme A oxidase 1, palmitoyl	8394149	Acox1	1.95	0.00021				Fatty acid metabolism	1.27	0.000184		upregulated in response to high fat diet (Mol Cell Biochem. 2009 Mar;323(1-2):195-205. Epub 2008 Dec 10.
78	2203	alanine-glyoxylate aminotransferase 2	13929196	Agxt2	1.95	0.00021				Amino acid metabolism	1.95	0.00021		oxalic acid metabolism; Kidney Int. 2009 Jun;75(12):1264-71. Epub 2009 Feb 18.
62	2329	S-adenosylhomocysteine hydrolase	8392878	Ahcy	1.12	0.00812				Amino acid metabolism	1.12	0.00812		induced by LPS in invertebrate gut (PLoS One. 2009 Jul 8;4(7):e6178.) Mutation associated with TNFa and hepatic steatosis in zebrafish (Development. 2009 Mar;136(5):865-75.)
24	3244	adenylate kinase 2 isoform b	77020256	Ak2	-1.69	0.000338	mus musculus			Nucleotide phosphorylation, cellular homeostasis	-1.69	0.000338		interconversion of adenine nucleotides (ADP <-> ATP), novel intrinsic pathway mediates mitochondrial apoptosis through AK2-FADD-Casp10 (AFAC10) complex. Ak2 translocates to cytoplasm - inhibited by Bcl-2 and Bcl-xL. Downstream upregulates Caspase 3 but not casp 8 (Nat Cell Biol. 2007 Nov;9(11):1303-10. Epub 2007 Oct 21.) cellular insulin binding protein (CIBP) in livers (Protein Pept Lett. 2004 F…
52	3296	adenylate kinase 3-like 1	8392885	Ak3l1	1.47	3.61e-08					1.47	3.61e-08
57	2790	3-alpha-hydroxysteroid dehydrogenase	19924087	Akr1c1	1.26	0.000258				Steroid metabolism	1.26	0.000258		aldo-keto reductase family 1, member C1, metabolize polycyclic aromatic hydrocarbons, steroid biosynthesis, role in cell survival, oxidative stress protein
37	2684	aldo-keto reductase family 1, member D1	20302063	Akr1d1	1.48	0.00011				Steroid metabolism	1.48	0.00011
57	2790	aldo-keto reductase family 7, member A2 (aflatoxin aldehyde reductase)	19705537	Akr7a2	1.26	0.000258					1.26	0.000258
46	1775	Albumin	55391508	Alb	1.85	5.29e-08	mus musculus				1.85	5.29e-08
34	1293	Formyltetrahydrofolate dehydrogenase	57921067	Aldh1l1	1.71	2.8e-06				Folate metabolism	1.71	2.8e-06		converts 10-formyltetrahydrofolate (10-formyl-THF) to tetrahydrofolate and CO(2) in a NADP(+)-dependent reaction (folate needed for de novo nucleotide synthesis, regeneration of methionine from homocysteine, overall cell growth and division), increased in hypoxic shrimp liver/pancreas (Proteomics. 2009 Jul 3;9(12):3353-3367), elevation induces p53 apoptosis in cancer cells (Oncogene. 2007 Nov 8;2…
54	2126	similar to aldehyde dehydrogenase 8 family, member A1	109457616	Aldh8a1	1.21	0.0012	mus musculus; LOC683474				1.21	0.0012
84	4901	apolipoprotein C-III precursor	91990	Apoc3	2.72	0.000245				Lipid metabolism	2.72	0.000245		regulated by HNF4; activation of NFkB by TNFa inhibits HNF4 and subsequently inhibits transcription of Apoc3 (Biochem J. 2006 Sep 15;398(3):439-5)
31	1746	arginosuccinate synthetase	25453414	Ass1	2.82	9.92e-06				Amino acid metabolism	1.95	1.04e-05		induced by inflammatory cytokines in IBD (Proteomics. 2002 May;2(5):551-60.)
3	2014	Chain A, Rat Liver F1-Atpase	93279422	Atp5b	-1.21	0.000791				ATP synthesis	-1.21	0.000791		ATP synthase beta subunit Significantly decreased expression with WIR (Proteomics. 2009 Jan;9(2):409-19)
48	2330	Bile acid CoA:amino acid N-acyltransferase (BAT) (BACAT) (Glycine N-choloyltransferase)	81170394	Baat	2.53	1.5e-06	mus musculus			Bile acid production	2.03	7.48e-06		conjugation of bile acids to glycine and taurine for excretion in bile, suggestion that regulates intracellular levels of long-chain fatty acids (J Biol Chem. 2003 Sep 5;278(36):34237-44) . Facilitates biliary excretion. Peroxisomal enzyme (Hepatology. 2007 Feb;45(2):340-8.) transcriptionally regulated by HNF4 (J Biol Chem. 2004 Jan 23;279(4):2480-9)
65	3306	Biphenyl hydrolase-like (serine hydrolase, breast epithelial mucin-associated antigen) [Mus musculus]	18606328	Bphl	1.11	0.000405					1.11	0.000405
11	2300	Calcium binding protein 1	488838	Cabp1	-1.37	6.03e-07				Chaperonin (?)	-1.37	6.03e-07		component of the ubiquitin-mediated proteolysis; possible role in myocyte proliferation, in cancer
24	3244	calcyclin binding protein	51948388	CACYBP	-1.69	0.000338	homo sapiens				-1.69	0.000338		target of hypoxia-inducible 1 (Proteomics. 2009 Aug;9(15):3901-12.)
10	2020	calreticulin	11693172	Calr	-1.31	4.43e-05				Chaperonin/ER stress	-1.31	4.43e-05		ER stress gene upregulated in hepatocytes following burn injury (Mol Med. 2009 Sep-Oct;15(9-10):316-20). Upregulated after ER stress in HCV (Mol Med. 2009 Sep-Oct;15(9-10):316-20). May be molecular marker for devt of HCC in cirrhotics (Cancer Epidemiol Biomarkers Prev. 2009 Nov;18(11):2929-32)
38	2804	capping protein alpha 1 subunit [Mus musculus]	595917	Capza1	1.56	6.27e-05				Actin-binding, cell structure	1.56	6.27e-05		aka CapG? Actin capping protein Cap G is a molecular target of HIF-1 (hypoxia inducible factor 1)
9	1877	carbonic anhydrase 3	31377484	Car3	-3.2	7.73e-06	mus musculus			Metabolism	-1.25	0.0012		catalyzes conversion of CO2 to bicarbonate and protons, active site contains zinc ion; downregulated following ischemic preconditioning (Eur Surg Res. 2008;40(3):247-55) expressed in adult males but not females
9	1877	catalase	6978607	Cat	-1.25	0.0012	mus musculus			Redox	-1.25	0.0012		degrades H2O2; known to be upregulated in response to hepatic IR (Transplant Proc. 2008 Sep;40(7):2156-8.)
9	1877	catalase	6978607	Cat	2.07	0.00337	mus musculus			Redox	-1.25	0.0012		degrades H2O2; known to be upregulated in response to hepatic IR (Transplant Proc. 2008 Sep;40(7):2156-8.)
26	2839	catechol-O-methyltransferase	6978681	Comt	1.74	3.2e-05				Metabolism - catecholamines	-3.28	4.79e-07		degrades catecholamines
26	2839	catechol-O-methyltransferase	6978681	Comt	-3.28	4.79e-07				Metabolism - catecholamines	-3.28	4.79e-07		degrades catecholamines
22	1943	carbamoyl-phosphate synthetase 1, mitochondrial	8393186	Cps1	-1.92	3.72e-05				Urea cycle	-1.92	3.72e-05
1	3391	C-reactive protein	8393197	CRP	-1.08	0.0035	homo sapiens			Acute phase reactant	-1.08	0.0035
40	2323	citrate synthase	18543177	Cs	1.68	7.04e-06	mus musculus			Krebs cycle	1.68	7.04e-06		rate-limiting first step of citric acid cycle (oxaloacetate + acetylCoA = citrate); quantitative enzyme marker for presence of intact mitochondria (Wikipedia)
43	2331	cystathionine gamma-lyase	13699175	Cth	2.82	9.92e-06				Amino acid metabolism	1.65	1.22e-07		catalyzes reaction cystathionine -> cysteine and alpha-ketoglutarate; increases H2S production which may help alleviate IRI (Liver Transpl. 2009 Oct;15(10):1306-14).Inhibition leads to glutathione depletion and mitochondrial dysfunction (Neurochem Int. 2007 Jan;50(2):418-26)
12	4142	cytochrome b-5	11560046	Cyb5a	-1.41	5.31e-07				Electron transport chain?	-1.41	5.31e-07		reduced in WIR (Mol Pharmacol. 1990 Dec;38(6):829-35)
60	2111	Cytochrome P450, subfamily IIC (mephenytoin 4-hydroxylase)	9506529	Cyp2c	1.27	0.000184				Drug metabolism	1.27	0.000184		Known to have reduced activity following hepatic warm IR (Life Sci. 2004 Nov 19;76(1):39-46)
41	1814	dihydroxyacetone kinase 2 homolog	84781664	Dak	1.66	1.16e-05	mus musculus				1.66	1.16e-05
70	4579	D-dopachrome tautomerase	13162287	Ddt	1.09	1.62e-05				Melanin biosynthesis	1.09	1.62e-05		melanin is antioxidant; Ddt increased in response to CCl4 treatment of hepatocytes, possible response to injury (Toxicology. 2009 Jan 8;255(1-2):6-14.) same family as macrophage migratory inhibitory factor, ? Pro-inflammatory and angiogenic enzyme (J Immunol. 2008 Aug 15;181(4):2330-7)
46	1775	dihydrolipoamide acetyltransferase	220838	Dlat	1.85	5.29e-08					1.85	5.29e-08
3	2014	Dihydropyrimidinase (DHPase) (Hydantoinase) (DHP)	57015267	Dpys	-1.21	0.000791	mus musculus				-1.21	0.000791
17	3236	enoyl coenzyme A hydratase 1, peroxisomal	38014555	Ech1	-1.48	0.000388				Fatty acid beta-oxidation	-1.28	3.24e-05		peroxisomal enzyme
60	2111	eukaryotic translation elongation factor 1 alpha 1	28460696	Eef1a1	1.95	0.00021				Protein synthesis	1.27	0.000184		directs the correct aminoacyl-tRNA to ribosomal A-site; eEF1A1 is a novel eNOS 3'-UTR binding protein that plays a critical role in mediating TNF-alpha-induced decrease in eNOS mRNA stability (Circ Res. 2008 Sep 12;103(6):591-7)
24	3244	electron-transfer-flavoprotein, beta polypeptide	51948412	Etfb	-2.72	3.93e-05				Fatty acid metabolism ?	-1.69	0.000338		mitochondrial matrix protein; regulated by transcription factor PPARalpha in fatty acid metabolism
59	2571	fructose-1,6- biphosphatase 1	51036635	Fbp1	1.57	0.00184				Glycolysis	1.34	0.000274
34	1293	Fumarate hydratase 1	56541238	Fh1	1.95	0.00021				Krebs cycle	1.71	2.8e-06
36	2653	glyceraldehyde-3-phosphate dehydrogenase	1730158	Gapdh	1.54	6.24e-06				Glycolysis	1.54	6.24e-06		HMGB1-associated protein responsive to DNA damage (Mol Cancer Ther. 2009 Apr;8(4):864-72). ROS responder (Free Radic Biol Med. 2002 Jan 1;32(1):22-37.)
42	2325	similar to Glutaryl-CoA dehydrogenase, mitochondrial precursor (GCD)	62665009	GCDH	1.55	4e-06	homo sapiens			Amino acid metabolism	1.55	4e-06
3	2014	glutamate dehydrogenase 1	6980956	Glud1	-1.21	0.000791				Amino acid metabolism	-1.21	0.000791		localizes to mitochondria and ER
58	2884	glycerol-3-phosphate dehydrogenase 1 (soluble)	57527919	Gpd1	1.28	0.000519					1.28	0.000519
55	2225	glutathione synthetase	25742757	GS	1.25	0.000557					1.25	0.000557
76	3046	3-hydroxyanthranilate 3,4-dioxygenase	9910256	Haao	1.35	0.000515				Tryptophan metabolism	1.35	0.000515
21	3026	hydroxyacyl glutathione hydrolase	66911967	Hagh	-1.48	0.000388					-1.48	0.000388
22	1943	hemoglobin alpha 1 chain	6981010	Hba-a1			mus musculus				-1.92	3.72e-05
82	2333	hemoglobin alpha 2 chain	60678292	Hba-a2							2.82	9.92e-06
4	4445	hemoglobin beta chain complex	17985949	Hbb							-1.21	0.000426
68	3629	Heme-binding protein 1 (p22HBP)	81882069	Hebp1	1.16	0.0019	mus musculus				1.16	0.0019
54	2126	homogentisate 1, 2-dioxygenase	58865860	hgo	1.21	0.0012	Drosophila			Amino acid metabolism	1.21	0.0012
31	1746	3-hydroxy-3-methylglutaryl-Coenzyme A synthase 2	51259246	Hmgcs2	2.53	1.5e-06				ketogenesis	1.95	1.04e-05
4	4445	heat-responsive protein 12	14269572	Hrsp12	-1.21	0.000426					-1.21	0.000426		?
13	1239	Heat shock protein 90kDa beta (Grp94), member 1 [Mus musculus]	14714615	HSP90B1	-1.33	0.00022	homo sapiens			Chaperonin/ER stress	-1.33	0.00022		ER stress (Mol Cell Biol. 2002 Dec;22(24):8506-13) (Semin Cell Dev Biol. 1999 Oct;10(5):495-505); molecular chaperone (Essays Biochem. 1995;29:125-36); chaperone for TLRs in B cell devt (Blood. 2008 Aug 15;112(4):1223-30); improved tumor responsiveness via increased expression of antiapoptotic and proangiogenic genes with phototherapy (Cancer Lett. 2009 Sep 2); regulates kinase activity by PDK1 (…
47	1924	heat shock protein 1 (chaperonin)	11560024	Hspd1	1.89	6.31e-06	mus musculus			Chaperonin	1.89	6.31e-06
19	789	hypoxia up-regulated 1	77404375	Hyou1	-1.39	0.00265				Chaperone/ER stress	-1.39	0.00265		nucleotide exchange factor for BiP (molecular chaperone), prevents ER stress in Sjogren mice (Hum Mol Genet. 2009 Oct 3.)
21	3026	isocitrate dehydrogenase 1 (NADP+), soluble	13928690	Idh1	-1.48	0.000388				Oxidative stress/NADP reduction	-1.48	0.000388		cytoplasmic, reduces NADP so may generate reduced glutathione, an antioxidant (Am J Physiol Renal Physiol. 2009 Mar;296(3):F622-33); an important NADPH-generating enzyme in the endoplasmic reticulum (Arch Biochem Biophys. 2008 Mar 15;471(2):184-90)
42	2325	isocitrate dehydrogenase 2 (NADP+), mitochondrial [Mus musculus]	27370516	Idh2	1.55	4e-06				Oxidative stress/NADP reduction	1.55	4e-06		mitochondrial
76	3046	interferon-induced protein 35	57526854	Ifi35	1.35	0.000515					1.35	0.000515
58	2884	ketohexokinase	13994119	Khk	1.28	0.000519				Fructose metabolism	1.28	0.000519		increased KHK activity in high fructose consumption - may be linked to NAFLD (J Hepatol. 2008 Jun;48(6):993-9). Downregulated by PPARalpha activation (Mol Cell Biol. 2004 Jul;24(14):6288-97)
44	5244	lacritin precursor [Homo sapiens]	15187164	LACRT	1.51	0.000415	homo sapiens			ophthalmic	1.51	0.000415
6	2689	laminin receptor 1	8393693	Lamr1-rs2	-1.18	0.00121	mus musculus; rat LOC679353			Angiogenesis(?)	-1.18	0.00121		expressed by proliferating endothelial cells, induced by hypoxic angiogenesis. Blocked laminin receptor inhibits hypoxia-induced angiogenesis (Biochem Biophys Res Commun. 2005 Dec 23;338(3):1327-34). overexpressed in cholangiocarcinoma (Eur Surg Res. 2009;42(3):168-73.) and lung cancer
8	4047	NME1-NME2 protein [Homo sapiens]	66392203	Nme1	-1.18	0.00028				Metastasis suppression?	-1.18	0.00028		possibly regulates cell surface adhesion molecules, integrin and MMPs (J Bioenerg Biomembr. 2003 Feb;35(1):81-7)
82	2333	GTP-binding protein PTD004 isoform a [Mus musculus]	21313144	Ola1	2.82	9.92e-06	???mus			Oxidative stress	2.82	9.92e-06		tumor cell migration and invasion - possibly through modulation of ROS cell levels (J Zhejiang Univ Sci B. 2009 Nov;10(11):796-804); overexpression increases cell susceptibility to oxidative chemicals, increases ROS species and depletion of glutathione, suppresses antioxidant response (Proc Natl Acad Sci U S A. 2009 Sep 8;106(36):15356-61)
36	2653	ornithine transcarbamylase	6981312	Otc	1.54	6.24e-06				Urea cycle	1.54	6.24e-06
78	2203	platelet-activating factor acetylhydrolase, isoform 1b, beta1 subunit [Mus musculus]	7305363	Pafah1b1	1.95	0.00021	mus musculus			Cell structure/movement	1.95	0.00021		nuclear movement and microtubule organization (J Biochem. 2002 May;131(5):635-40); subunit of cytosolic heterotrimeric protein involved in hydrolysis of platelet-activating factor (Dev Biol. 1996 Dec 15;180(2):579-93.)
22	1943	Propionyl coenzyme A carboxylase, beta polypeptide	51260066	Pccb	-1.92	3.72e-05				Fatty acid metabolism	-1.92	3.72e-05
61	2865	pyruvate dehydrogenase (lipoamide) beta	56090293	Pdhb	1.28	0.000115				Glycolysis	1.28	0.000115		correlates with changes in intramuscular fat deposition (Anim Genet. 2006 Feb;37(1):40-6) (Boll Soc Ital Biol Sper. 1982 May 15;58(9):562-6.)
22	1943	glucose regulated protein, 58 kDa	8393322	Pdia3	-1.92	3.72e-05				ER stress	-1.92	3.72e-05		protein disulfide isomerase 3, member of ER stress proteins induced by oxidative damage, expressed primarily in liver in salmon (Comp Biochem Physiol B Biochem Mol Biol. 2009 Dec;154(4):435-42.) HMGB1-associated protein responsive to DNA damage, cytosolic protein with intranuclear functions (Mol Cancer Ther. 2009 Apr;8(4):864-72). catalyst of oxidative protein folding and unfolding (J Biol Chem. …
69	3672	phosphatidylethanolamine binding protein	8393910	Pebp2	1.13	0.00431				Transcription factor	1.13	0.00431
22	1943	pyruvate kinase, liver and RBC	40363265	Pklr	-1.92	3.72e-05				Glycolysis	-1.92	3.72e-05
22	1943	pyruvate kinase, liver and RBC	40363265	Pklr	2.07	6.39e-05				Glycolysis	-1.92	3.72e-05
2	3602	peroxiredoxin-1	16923958	PRDX1	-1.11	0.00251	homo sapiens			Oxidative stress	-1.11	0.00251		catalyze peroxide reduction Cell Cycle. 2009 Dec 5;8(24). Interacts with eEF1A2 to reduce casp 3 and casp8 activation and increase pro-survival Akt; resistance to oxidative cell death (J Cell Biochem. 2007 Feb 1;100(2):267-78.)
67	3522	peroxiredoxin 6	16758348	Prdx6	1.16	0.0032				Oxidative stress	1.16	0.0032		peroxide scavenging (Am J Physiol Heart Circ Physiol. 2006 Dec;291(6):H2636-40). Transfers to mitochondria during hepatic WIR in mice; prdx6-ko mice have greater WIR injury, associated with increased mitochondrial H2O2 production (Am J Physiol Gastrointest Liver Physiol. 2009 Feb;296(2):G266-74). reduces NFkB activation and regulates Ca2+ homeostasis (Brain Res. 2008 Oct 3;1233:63-78)
5	2235	protein kinase, cAMP dependent regulatory, type I, alpha	6981396	Prkar1a	-1.23	0.00106					-1.23	0.00106		Affects Bcl2 family (Clin Cancer Res. 2002 Feb;8(2):607-14.)
11	2300	proteasome 26S ATPase subunit 4 isoform 1 [Homo sapiens]	5729991	PSMC4	-1.37	6.03e-07	homo sapiens			Protein processing	-1.37	6.03e-07
7	3361	protease (prosome, macropain) 28 subunit, alpha	61098214	Psme1	-1.13	0.00159				Proteasome	-1.13	0.00159		modulated by cellular oxidants (Gastroenterology. 2008 Jun;134(7):2144-52) MHCI antigen presentation (Mol Immunol. 2002 Oct;39(3-4):165-9.)
29	3337	quinoid dihydropteridine reductase	11693160	Qdpr	-2.72	3.93e-05				Amino acid metabolism	-2.72	3.93e-05
38	2804	acidic ribosomal phosphoprotein P0	11693176	RGD1564469	1.56	6.27e-05				Protein synthesis	1.56	6.27e-05		(Cytotechnology. 2008 Jun;57(2):137-43. ) nuclear protein upregulated by heat stress (Electrophoresis. 2007 Jun;28(12):2018-26.)
40	2323	Chain A, Bhmt From Rat Liver	49259376	RGD1565988	2.82	9.92e-06				Amino acid metabolism/ER stress/autophagy	1.68	7.04e-06		betaine-homocysteine methyltransferase, alternate pathway in methionine metabolism, methylates homocysteine to reform methionine (Semin Liver Dis. 2009 May;29(2):155-65) part of autophagosome (Methods Enzymol. 2009;452:97-118.) responsive to conditions generating ER stress (Semin Liver Dis. 2009 May;29(2):155-65.) (J Gastroenterol Hepatol. 2008 Mar;23 Suppl 1:S16-24.)
5	2235	ribophorin 2	13928974	Rpn2	-1.23	0.00106				Proteasome	-1.23	0.00106		function inhibited by caspase activation during apoptosis (Mol Cell. 2004 Apr 9;14(1):81-93)
49	1307	sarcosine dehydrogenase	25742657	Sardh	1.35	0.0034				amino acid metabolism	1.35	0.0034		hepatic mitochondrial flavoprotein
62	2329	selenocysteine lyase	56090261	Scly	1.12	0.00812				Amino acid metabolism	1.12	0.00812
57	2790	sulfotransferase family 1A, phenol-preferring, member 1	13929194	Sult1a1	1.26	0.000258				Drug metabolism	1.26	0.000258
37	2684	transaldolase 1	42476292	Taldo1	1.48	0.00011				Pentose phosphate pathway	1.48	0.00011		associated with obesity (Am J Clin Nutr. 2009 Jan;89(1):407-15)
51	1606	Transketolase	1729977	Tkt	1.34	0.000793				Pentose phosphate pathway	1.34	0.000793		necessary for generation of NADPH (wikipedia)
64	3641	tumor protein, translationally-controlled 1 [Mus musculus]	6678437	TPT1	1.27	0.000815	homo sapiens			other	1.27	0.000815		apoptosis evasion (J Proteome Res. 2009 Aug;8(8):3977-86.) regulated by CREB (Gene. 2006 Oct 1;380(2):95-103)
36	2653	thiosulfate sulfurtransferase	57528682	TST	1.54	6.24e-06	homo sapiens			other	1.54	6.24e-06
62	2329	similar to Tu translation elongation factor, mitochondrial	109459347	Tufm	1.12	0.00812				Mitochondrial elongation factor	1.12	0.00812
42	2325	ubiquinol-cytochrome c reductase core protein II	55741544	UQCRC2	1.55	4e-06	homo sapiens			Electron transport chain?	1.55	4e-06
1	3391	14-3-3 zeta protein	7435027	YWHAZ	-1.08	0.0035	homo sapiens			Housekeeping gene	-1.08	0.0035		tyrosine 3-monooxygenase/tryptophan 5-monooxygenase activation protein, zeta polypeptide (housekeeping gene); downregulates PDK-1 kinase activity, which decreases Akt (anti-apoptotic) phosphorylation; inflammatory marker for premalignant oral lesions (J Proteome Res. 2009 Jan;8(1):300-9.) modulates ER stress in brain (J Neurochem. 2008 Jul;106(2):978-88.) Oncogene. 2008 Feb 21;27(9):1315-9. helps…
16	2003	unnamed protein product	1334284		-1.14	0.000137	Hsp60/chaperonin?				-1.14	0.000137
16	2003	60 kDa heat shock protein, mitochondrial precursor (Hsp60) (60 kDa chaperonin)(CPN60)	51702230	Hsp60	-1.14	0.000137	Hsp60?			Chaperonin/Oxidative stress	-1.14	0.000137		? Same as Hspd1? ROS responsive in endothelial cells (Free Radic Biol Med. 2002 Jan 1;32(1):22-37.) Localizes to mitochondria, ER, peroxisomes (Exp Cell Res. 1996 Jan 10;222(1):16-27) Overexpression suppresses ROS and TNF-alpha mediated apoptosis (Cancer Lett. 2009 Jul 8;279(2):230-7. ) increased post-OLTx (Transplant Proc. 2004 Jun;36(5):1469-72.) possible ligand for TLR4-NFkB signaling in IR (J…
16	2003	similar to T-complex protein 1 subunit theta (TCP-1-theta) (CCT-theta)	34867525		-1.14	0.000137	Tb10.6k15.2330; trypanosoma brucei			Chaperonin	-1.14	0.000137		chaperonin assisting in cytosolic protein folding (Gene. 1995 Mar 10;154(2):231-6.)
17	3236	similar to purine-nucleoside phosphorylase [Rattus norvegicus]			-1.28	3.24e-05	LOC691214				-1.28	3.24e-05
22	1943	precursor polypeptide (AA -18 to 547)	56899		-1.92	3.72e-05					-1.92	3.72e-05
30	1112	carboxylesterase (EC 3.1.1.1) ES-10 precursor, microsomal	92053		2.07	6.39e-05					2.07	6.39e-05
31	1746	hypothetical protein LOC361730	84781664		1.95	1.04e-05					1.95	1.04e-05
53	2722	hypothetical protein LOC363016	62079139		1.29	0.00314					1.29	0.00314
83	1897	similar to Liver carboxylesterase 4 precursor (Carboxyesterase ES-4) (Microsomal palmito	109508476		2.07	0.00337					2.07	0.00337

## Sheet: functional group
Heat Map No.	Spot no.	Protein Name	GI number	Gene ID	Abundance Ratio	p-value	Notes for Gene ID	Molecular wt.	pI	Functional Group	Abundance Ratio	p-value	Protein Score	Known Relationships
38	2804	capping protein alpha 1 subunit [Mus musculus]	595917	Capza1	1.56	6.27e-05				Actin-binding, cell structure	1.56	6.27e-05		aka CapG? Actin capping protein Cap G is a molecular target of HIF-1 (hypoxia inducible factor 1)
1	3391	C-reactive protein	8393197	CRP	-1.08	0.0035	homo sapiens			Acute phase reactant	-1.08	0.0035
43	2331	aminoadipate aminotransferase	8393641	Aadat	1.65	1.22e-07	mus musculus			Amino acid metabolism	1.65	1.22e-07		Lysine oxidation/metabolism when liver mitochondria stimulated by glucagon (Biochem J. 1994 Jun 15;300 ( Pt 3):887-91)
78	2203	4-aminobutyrate aminotransferase	13591900	Abat	1.95	0.00021				Amino acid metabolism	1.95	0.00021		GABA metabolism
78	2203	alanine-glyoxylate aminotransferase 2	13929196	Agxt2	1.95	0.00021				Amino acid metabolism	1.95	0.00021		oxalic acid metabolism; Kidney Int. 2009 Jun;75(12):1264-71. Epub 2009 Feb 18.
62	2329	S-adenosylhomocysteine hydrolase	8392878	Ahcy	1.12	0.00812				Amino acid metabolism	1.12	0.00812		induced by LPS in invertebrate gut (PLoS One. 2009 Jul 8;4(7):e6178.) Mutation associated with TNFa and hepatic steatosis in zebrafish (Development. 2009 Mar;136(5):865-75.)
31	1746	arginosuccinate synthetase	25453414	Ass1	2.82	9.92e-06				Amino acid metabolism	1.95	1.04e-05		induced by inflammatory cytokines in IBD (Proteomics. 2002 May;2(5):551-60.)
43	2331	cystathionine gamma-lyase	13699175	Cth	2.82	9.92e-06				Amino acid metabolism	1.65	1.22e-07		catalyzes reaction cystathionine -> cysteine and alpha-ketoglutarate; increases H2S production which may help alleviate IRI (Liver Transpl. 2009 Oct;15(10):1306-14).Inhibition leads to glutathione depletion and mitochondrial dysfunction (Neurochem Int. 2007 Jan;50(2):418-26)
42	2325	similar to Glutaryl-CoA dehydrogenase, mitochondrial precursor (GCD)	62665009	GCDH	1.55	4e-06	homo sapiens			Amino acid metabolism	1.55	4e-06
3	2014	glutamate dehydrogenase 1	6980956	Glud1	-1.21	0.000791				Amino acid metabolism	-1.21	0.000791		localizes to mitochondria and ER
54	2126	homogentisate 1, 2-dioxygenase	58865860	hgo	1.21	0.0012	Drosophila			Amino acid metabolism	1.21	0.0012
29	3337	quinoid dihydropteridine reductase	11693160	Qdpr	-2.72	3.93e-05				Amino acid metabolism	-2.72	3.93e-05
49	1307	sarcosine dehydrogenase	25742657	Sardh	1.35	0.0034				amino acid metabolism	1.35	0.0034		hepatic mitochondrial flavoprotein
62	2329	selenocysteine lyase	56090261	Scly	1.12	0.00812				Amino acid metabolism	1.12	0.00812
40	2323	Chain A, Bhmt From Rat Liver	49259376	RGD1565988	2.82	9.92e-06				Amino acid metabolism/ER stress/autophagy	1.68	7.04e-06		betaine-homocysteine methyltransferase, alternate pathway in methionine metabolism, methylates homocysteine to reform methionine (Semin Liver Dis. 2009 May;29(2):155-65) part of autophagosome (Methods Enzymol. 2009;452:97-118.) responsive to conditions generating ER stress (Semin Liver Dis. 2009 May;29(2):155-65.) (J Gastroenterol Hepatol. 2008 Mar;23 Suppl 1:S16-24.)
6	2689	laminin receptor 1	8393693	Lamr1-rs2	-1.18	0.00121	mus musculus; rat LOC679353			Angiogenesis(?)	-1.18	0.00121		expressed by proliferating endothelial cells, induced by hypoxic angiogenesis. Blocked laminin receptor inhibits hypoxia-induced angiogenesis (Biochem Biophys Res Commun. 2005 Dec 23;338(3):1327-34). overexpressed in cholangiocarcinoma (Eur Surg Res. 2009;42(3):168-73.) and lung cancer
3	2014	Chain A, Rat Liver F1-Atpase	93279422	Atp5b	-1.21	0.000791				ATP synthesis	-1.21	0.000791		ATP synthase beta subunit Significantly decreased expression with WIR (Proteomics. 2009 Jan;9(2):409-19)
48	2330	Bile acid CoA:amino acid N-acyltransferase (BAT) (BACAT) (Glycine N-choloyltransferase)	81170394	Baat	2.53	1.5e-06	mus musculus			Bile acid production	2.03	7.48e-06		conjugation of bile acids to glycine and taurine for excretion in bile, suggestion that regulates intracellular levels of long-chain fatty acids (J Biol Chem. 2003 Sep 5;278(36):34237-44) . Facilitates biliary excretion. Peroxisomal enzyme (Hepatology. 2007 Feb;45(2):340-8.) transcriptionally regulated by HNF4 (J Biol Chem. 2004 Jan 23;279(4):2480-9)
78	2203	platelet-activating factor acetylhydrolase, isoform 1b, beta1 subunit [Mus musculus]	7305363	Pafah1b1	1.95	0.00021	mus musculus			Cell structure/movement	1.95	0.00021		nuclear movement and microtubule organization (J Biochem. 2002 May;131(5):635-40); subunit of cytosolic heterotrimeric protein involved in hydrolysis of platelet-activating factor (Dev Biol. 1996 Dec 15;180(2):579-93.)
19	789	hypoxia up-regulated 1	77404375	Hyou1	-1.39	0.00265				Chaperone/ER stress	-1.39	0.00265		nucleotide exchange factor for BiP (molecular chaperone), prevents ER stress in Sjogren mice (Hum Mol Genet. 2009 Oct 3.)
47	1924	heat shock protein 1 (chaperonin)	11560024	Hspd1	1.89	6.31e-06	mus musculus			Chaperonin	1.89	6.31e-06
16	2003	similar to T-complex protein 1 subunit theta (TCP-1-theta) (CCT-theta)	34867525		-1.14	0.000137	Tb10.6k15.2330; trypanosoma brucei			Chaperonin	-1.14	0.000137		chaperonin assisting in cytosolic protein folding (Gene. 1995 Mar 10;154(2):231-6.)
11	2300	Calcium binding protein 1	488838	Cabp1	-1.37	6.03e-07				Chaperonin (?)	-1.37	6.03e-07		component of the ubiquitin-mediated proteolysis; possible role in myocyte proliferation, in cancer
10	2020	calreticulin	11693172	Calr	-1.31	4.43e-05				Chaperonin/ER stress	-1.31	4.43e-05		ER stress gene upregulated in hepatocytes following burn injury (Mol Med. 2009 Sep-Oct;15(9-10):316-20). Upregulated after ER stress in HCV (Mol Med. 2009 Sep-Oct;15(9-10):316-20). May be molecular marker for devt of HCC in cirrhotics (Cancer Epidemiol Biomarkers Prev. 2009 Nov;18(11):2929-32)
13	1239	Heat shock protein 90kDa beta (Grp94), member 1 [Mus musculus]	14714615	HSP90B1	-1.33	0.00022	homo sapiens			Chaperonin/ER stress	-1.33	0.00022		ER stress (Mol Cell Biol. 2002 Dec;22(24):8506-13) (Semin Cell Dev Biol. 1999 Oct;10(5):495-505); molecular chaperone (Essays Biochem. 1995;29:125-36); chaperone for TLRs in B cell devt (Blood. 2008 Aug 15;112(4):1223-30); improved tumor responsiveness via increased expression of antiapoptotic and proangiogenic genes with phototherapy (Cancer Lett. 2009 Sep 2); regulates kinase activity by PDK1 (…
22	1943	glucose regulated protein, 58 kDa	8393322	Pdia3	-1.92	3.72e-05				chaperonin/ER stress	-1.92	3.72e-05		protein disulfide isomerase 3, member of ER stress proteins induced by oxidative damage, expressed primarily in liver in salmon (Comp Biochem Physiol B Biochem Mol Biol. 2009 Dec;154(4):435-42.) HMGB1-associated protein responsive to DNA damage, cytosolic protein with intranuclear functions (Mol Cancer Ther. 2009 Apr;8(4):864-72). catalyst of oxidative protein folding and unfolding (J Biol Chem. …
16	2003	60 kDa heat shock protein, mitochondrial precursor (Hsp60) (60 kDa chaperonin)(CPN60)	51702230	Hsp60	-1.14	0.000137	Hsp60?			Chaperonin/Oxidative stress	-1.14	0.000137		? Same as Hspd1? ROS responsive in endothelial cells (Free Radic Biol Med. 2002 Jan 1;32(1):22-37.) Localizes to mitochondria, ER, peroxisomes (Exp Cell Res. 1996 Jan 10;222(1):16-27) Overexpression suppresses ROS and TNF-alpha mediated apoptosis (Cancer Lett. 2009 Jul 8;279(2):230-7. ) increased post-OLTx (Transplant Proc. 2004 Jun;36(5):1469-72.) possible ligand for TLR4-NFkB signaling in IR (J…
60	2111	Cytochrome P450, subfamily IIC (mephenytoin 4-hydroxylase)	9506529	Cyp2c	1.27	0.000184				Drug metabolism	1.27	0.000184		Known to have reduced activity following hepatic warm IR (Life Sci. 2004 Nov 19;76(1):39-46)
57	2790	sulfotransferase family 1A, phenol-preferring, member 1	13929194	Sult1a1	1.26	0.000258				Drug metabolism	1.26	0.000258
12	4142	cytochrome b-5	11560046	Cyb5a	-1.41	5.31e-07				Electron transport chain?	-1.41	5.31e-07		reduced in WIR (Mol Pharmacol. 1990 Dec;38(6):829-35)
42	2325	ubiquinol-cytochrome c reductase core protein II	55741544	UQCRC2	1.55	4e-06	homo sapiens			Electron transport chain?	1.55	4e-06
17	3236	enoyl coenzyme A hydratase 1, peroxisomal	38014555	Ech1	-1.48	0.000388				Fatty acid beta-oxidation	-1.28	3.24e-05		peroxisomal enzyme
30	1112	ATP citrate lyase	71680955	Acly	2.53	1.5e-06				Fatty acid metabolism	2.07	6.39e-05		de novo fatty acid synthesis of cytosolic acetyl-CoA (building block for cholesterol and TGs) and oxaloacetate from citrate, this enzyme marks rate limiting step in fatty acid synthesis, abnormal activation in lung CA (Cancer Res. 2008 Oct 15;68(20):8547-54); downstream of SREBP1 transcription factor, known to be upregulated in EtOH injury in steatotic livers (Toxicol Appl Pharmacol. 2007 Sep 15;…
60	2111	acyl-Coenzyme A oxidase 1, palmitoyl	8394149	Acox1	1.95	0.00021				Fatty acid metabolism	1.27	0.000184		upregulated in response to high fat diet (Mol Cell Biochem. 2009 Mar;323(1-2):195-205. Epub 2008 Dec 10.
22	1943	Propionyl coenzyme A carboxylase, beta polypeptide	51260066	Pccb	-1.92	3.72e-05				Fatty acid metabolism	-1.92	3.72e-05
24	3244	electron-transfer-flavoprotein, beta polypeptide	51948412	Etfb	-2.72	3.93e-05				Fatty acid metabolism ?	-1.69	0.000338		mitochondrial matrix protein; regulated by transcription factor PPARalpha in fatty acid metabolism
34	1293	Formyltetrahydrofolate dehydrogenase	57921067	Aldh1l1	1.71	2.8e-06				Folate metabolism	1.71	2.8e-06		converts 10-formyltetrahydrofolate (10-formyl-THF) to tetrahydrofolate and CO(2) in a NADP(+)-dependent reaction (folate needed for de novo nucleotide synthesis, regeneration of methionine from homocysteine, overall cell growth and division), increased in hypoxic shrimp liver/pancreas (Proteomics. 2009 Jul 3;9(12):3353-3367), elevation induces p53 apoptosis in cancer cells (Oncogene. 2007 Nov 8;2…
58	2884	ketohexokinase	13994119	Khk	1.28	0.000519				Fructose metabolism	1.28	0.000519		increased KHK activity in high fructose consumption - may be linked to NAFLD (J Hepatol. 2008 Jun;48(6):993-9). Downregulated by PPARalpha activation (Mol Cell Biol. 2004 Jul;24(14):6288-97)
59	2571	fructose-1,6- biphosphatase 1	51036635	Fbp1	1.57	0.00184				Glycolysis	1.34	0.000274
36	2653	glyceraldehyde-3-phosphate dehydrogenase	1730158	Gapdh	1.54	6.24e-06				Glycolysis	1.54	6.24e-06		HMGB1-associated protein responsive to DNA damage (Mol Cancer Ther. 2009 Apr;8(4):864-72). ROS responder (Free Radic Biol Med. 2002 Jan 1;32(1):22-37.)
61	2865	pyruvate dehydrogenase (lipoamide) beta	56090293	Pdhb	1.28	0.000115				Glycolysis	1.28	0.000115		correlates with changes in intramuscular fat deposition (Anim Genet. 2006 Feb;37(1):40-6) (Boll Soc Ital Biol Sper. 1982 May 15;58(9):562-6.)
22	1943	pyruvate kinase, liver and RBC	40363265	Pklr	-1.92	3.72e-05				Glycolysis	-1.92	3.72e-05
22	1943	pyruvate kinase, liver and RBC	40363265	Pklr	2.07	6.39e-05				Glycolysis	-1.92	3.72e-05
1	3391	14-3-3 zeta protein	7435027	YWHAZ	-1.08	0.0035	homo sapiens			Housekeeping gene	-1.08	0.0035		tyrosine 3-monooxygenase/tryptophan 5-monooxygenase activation protein, zeta polypeptide (housekeeping gene); downregulates PDK-1 kinase activity, which decreases Akt (anti-apoptotic) phosphorylation; inflammatory marker for premalignant oral lesions (J Proteome Res. 2009 Jan;8(1):300-9.) modulates ER stress in brain (J Neurochem. 2008 Jul;106(2):978-88.) Oncogene. 2008 Feb 21;27(9):1315-9. helps…
31	1746	3-hydroxy-3-methylglutaryl-Coenzyme A synthase 2	51259246	Hmgcs2	2.53	1.5e-06				ketogenesis	1.95	1.04e-05
40	2323	citrate synthase	18543177	Cs	1.68	7.04e-06	mus musculus			Krebs cycle	1.68	7.04e-06		rate-limiting first step of citric acid cycle (oxaloacetate + acetylCoA = citrate); quantitative enzyme marker for presence of intact mitochondria (Wikipedia)
34	1293	Fumarate hydratase 1	56541238	Fh1	1.95	0.00021				Krebs cycle	1.71	2.8e-06
84	4901	apolipoprotein C-III precursor	91990	Apoc3	2.72	0.000245				Lipid metabolism	2.72	0.000245		regulated by HNF4; activation of NFkB by TNFa inhibits HNF4 and subsequently inhibits transcription of Apoc3 (Biochem J. 2006 Sep 15;398(3):439-5)
70	4579	D-dopachrome tautomerase	13162287	Ddt	1.09	1.62e-05				Melanin biosynthesis	1.09	1.62e-05		melanin is antioxidant; Ddt increased in response to CCl4 treatment of hepatocytes, possible response to injury (Toxicology. 2009 Jan 8;255(1-2):6-14.) same family as macrophage migratory inhibitory factor, ? Pro-inflammatory and angiogenic enzyme (J Immunol. 2008 Aug 15;181(4):2330-7)
9	1877	carbonic anhydrase 3	31377484	Car3	-3.2	7.73e-06	mus musculus			Metabolism	-1.25	0.0012		catalyzes conversion of CO2 to bicarbonate and protons, active site contains zinc ion; downregulated following ischemic preconditioning (Eur Surg Res. 2008;40(3):247-55) expressed in adult males but not females
26	2839	catechol-O-methyltransferase	6978681	Comt	1.74	3.2e-05				Metabolism - catecholamines	-3.28	4.79e-07		degrades catecholamines
26	2839	catechol-O-methyltransferase	6978681	Comt	-3.28	4.79e-07				Metabolism - catecholamines	-3.28	4.79e-07		degrades catecholamines
8	4047	NME1-NME2 protein [Homo sapiens]	66392203	Nme1	-1.18	0.00028				Metastasis suppression?	-1.18	0.00028		possibly regulates cell surface adhesion molecules, integrin and MMPs (J Bioenerg Biomembr. 2003 Feb;35(1):81-7)
62	2329	similar to Tu translation elongation factor, mitochondrial	109459347	Tufm	1.12	0.00812				Mitochondrial elongation factor	1.12	0.00812
24	3244	adenylate kinase 2 isoform b	77020256	Ak2	-1.69	0.000338	mus musculus			Nucleotide phosphorylation, cellular homeostasis	-1.69	0.000338		interconversion of adenine nucleotides (ADP <-> ATP), novel intrinsic pathway mediates mitochondrial apoptosis through AK2-FADD-Casp10 (AFAC10) complex. Ak2 translocates to cytoplasm - inhibited by Bcl-2 and Bcl-xL. Downstream upregulates Caspase 3 but not casp 8 (Nat Cell Biol. 2007 Nov;9(11):1303-10. Epub 2007 Oct 21.) cellular insulin binding protein (CIBP) in livers (Protein Pept Lett. 2004 F…
44	5244	lacritin precursor [Homo sapiens]	15187164	LACRT	1.51	0.000415	homo sapiens			ophthalmic	1.51	0.000415
64	3641	tumor protein, translationally-controlled 1 [Mus musculus]	6678437	TPT1	1.27	0.000815	homo sapiens			other	1.27	0.000815		apoptosis evasion (J Proteome Res. 2009 Aug;8(8):3977-86.) regulated by CREB (Gene. 2006 Oct 1;380(2):95-103)
36	2653	thiosulfate sulfurtransferase	57528682	TST	1.54	6.24e-06	homo sapiens			other	1.54	6.24e-06
82	2333	GTP-binding protein PTD004 isoform a [Mus musculus]	21313144	Ola1	2.82	9.92e-06	???mus			Oxidative stress	2.82	9.92e-06		tumor cell migration and invasion - possibly through modulation of ROS cell levels (J Zhejiang Univ Sci B. 2009 Nov;10(11):796-804); overexpression increases cell susceptibility to oxidative chemicals, increases ROS species and depletion of glutathione, suppresses antioxidant response (Proc Natl Acad Sci U S A. 2009 Sep 8;106(36):15356-61)
2	3602	peroxiredoxin-1	16923958	PRDX1	-1.11	0.00251	homo sapiens			Oxidative stress	-1.11	0.00251		catalyze peroxide reduction Cell Cycle. 2009 Dec 5;8(24). Interacts with eEF1A2 to reduce casp 3 and casp8 activation and increase pro-survival Akt; resistance to oxidative cell death (J Cell Biochem. 2007 Feb 1;100(2):267-78.)
67	3522	peroxiredoxin 6	16758348	Prdx6	1.16	0.0032				Oxidative stress	1.16	0.0032		peroxide scavenging (Am J Physiol Heart Circ Physiol. 2006 Dec;291(6):H2636-40). Transfers to mitochondria during hepatic WIR in mice; prdx6-ko mice have greater WIR injury, associated with increased mitochondrial H2O2 production (Am J Physiol Gastrointest Liver Physiol. 2009 Feb;296(2):G266-74). reduces NFkB activation and regulates Ca2+ homeostasis (Brain Res. 2008 Oct 3;1233:63-78)
21	3026	isocitrate dehydrogenase 1 (NADP+), soluble	13928690	Idh1	-1.48	0.000388				Oxidative stress/NADP reduction	-1.48	0.000388		cytoplasmic, reduces NADP so may generate reduced glutathione, an antioxidant (Am J Physiol Renal Physiol. 2009 Mar;296(3):F622-33); an important NADPH-generating enzyme in the endoplasmic reticulum (Arch Biochem Biophys. 2008 Mar 15;471(2):184-90)
42	2325	isocitrate dehydrogenase 2 (NADP+), mitochondrial [Mus musculus]	27370516	Idh2	1.55	4e-06				Oxidative stress/NADP reduction	1.55	4e-06		mitochondrial
37	2684	transaldolase 1	42476292	Taldo1	1.48	0.00011				Pentose phosphate pathway	1.48	0.00011		associated with obesity (Am J Clin Nutr. 2009 Jan;89(1):407-15)
51	1606	Transketolase	1729977	Tkt	1.34	0.000793				Pentose phosphate pathway	1.34	0.000793		necessary for generation of NADPH (wikipedia)
7	3361	protease (prosome, macropain) 28 subunit, alpha	61098214	Psme1	-1.13	0.00159				Proteasome	-1.13	0.00159		modulated by cellular oxidants (Gastroenterology. 2008 Jun;134(7):2144-52) MHCI antigen presentation (Mol Immunol. 2002 Oct;39(3-4):165-9.)
5	2235	ribophorin 2	13928974	Rpn2	-1.23	0.00106				Proteasome	-1.23	0.00106		function inhibited by caspase activation during apoptosis (Mol Cell. 2004 Apr 9;14(1):81-93)
11	2300	proteasome 26S ATPase subunit 4 isoform 1 [Homo sapiens]	5729991	PSMC4	-1.37	6.03e-07	homo sapiens			Protein processing	-1.37	6.03e-07
60	2111	eukaryotic translation elongation factor 1 alpha 1	28460696	Eef1a1	1.95	0.00021				Protein synthesis	1.27	0.000184		directs the correct aminoacyl-tRNA to ribosomal A-site; eEF1A1 is a novel eNOS 3'-UTR binding protein that plays a critical role in mediating TNF-alpha-induced decrease in eNOS mRNA stability (Circ Res. 2008 Sep 12;103(6):591-7)
38	2804	acidic ribosomal phosphoprotein P0	11693176	RGD1564469	1.56	6.27e-05				Protein synthesis	1.56	6.27e-05		(Cytotechnology. 2008 Jun;57(2):137-43. ) nuclear protein upregulated by heat stress (Electrophoresis. 2007 Jun;28(12):2018-26.)
9	1877	catalase	6978607	Cat	-1.25	0.0012	mus musculus			Redox	-1.25	0.0012		degrades H2O2; known to be upregulated in response to hepatic IR (Transplant Proc. 2008 Sep;40(7):2156-8.)
9	1877	catalase	6978607	Cat	2.07	0.00337	mus musculus			Redox	-1.25	0.0012		degrades H2O2; known to be upregulated in response to hepatic IR (Transplant Proc. 2008 Sep;40(7):2156-8.)
57	2790	3-alpha-hydroxysteroid dehydrogenase	19924087	Akr1c1	1.26	0.000258				Steroid metabolism	1.26	0.000258		aldo-keto reductase family 1, member C1, metabolize polycyclic aromatic hydrocarbons, steroid biosynthesis, role in cell survival, oxidative stress protein
37	2684	aldo-keto reductase family 1, member D1	20302063	Akr1d1	1.48	0.00011				Steroid metabolism	1.48	0.00011
69	3672	phosphatidylethanolamine binding protein	8393910	Pebp2	1.13	0.00431				Transcription factor	1.13	0.00431
76	3046	3-hydroxyanthranilate 3,4-dioxygenase	9910256	Haao	1.35	0.000515				Tryptophan metabolism	1.35	0.000515
69	3672	abhydrolase domain containing 14b	56090461	ABHD14B	1.13	0.00431	homo sapiens			unknown	1.13	0.00431
22	1943	carbamoyl-phosphate synthetase 1, mitochondrial	8393186	Cps1	-1.92	3.72e-05				Urea cycle	-1.92	3.72e-05
36	2653	ornithine transcarbamylase	6981312	Otc	1.54	6.24e-06				Urea cycle	1.54	6.24e-06
52	3296	adenylate kinase 3-like 1	8392885	Ak3l1	1.47	3.61e-08					1.47	3.61e-08
57	2790	aldo-keto reductase family 7, member A2 (aflatoxin aldehyde reductase)	19705537	Akr7a2	1.26	0.000258					1.26	0.000258
46	1775	Albumin	55391508	Alb	1.85	5.29e-08	mus musculus				1.85	5.29e-08
54	2126	similar to aldehyde dehydrogenase 8 family, member A1	109457616	Aldh8a1	1.21	0.0012	mus musculus; LOC683474				1.21	0.0012
65	3306	Biphenyl hydrolase-like (serine hydrolase, breast epithelial mucin-associated antigen) [Mus musculus]	18606328	Bphl	1.11	0.000405					1.11	0.000405
24	3244	calcyclin binding protein	51948388	CACYBP	-1.69	0.000338	homo sapiens				-1.69	0.000338		target of hypoxia-inducible 1 (Proteomics. 2009 Aug;9(15):3901-12.)
41	1814	dihydroxyacetone kinase 2 homolog	84781664	Dak	1.66	1.16e-05	mus musculus				1.66	1.16e-05
46	1775	dihydrolipoamide acetyltransferase	220838	Dlat	1.85	5.29e-08					1.85	5.29e-08
3	2014	Dihydropyrimidinase (DHPase) (Hydantoinase) (DHP)	57015267	Dpys	-1.21	0.000791	mus musculus				-1.21	0.000791
58	2884	glycerol-3-phosphate dehydrogenase 1 (soluble)	57527919	Gpd1	1.28	0.000519					1.28	0.000519
55	2225	glutathione synthetase	25742757	GS	1.25	0.000557					1.25	0.000557
21	3026	hydroxyacyl glutathione hydrolase	66911967	Hagh	-1.48	0.000388					-1.48	0.000388
22	1943	hemoglobin alpha 1 chain	6981010	Hba-a1			mus musculus				-1.92	3.72e-05
82	2333	hemoglobin alpha 2 chain	60678292	Hba-a2							2.82	9.92e-06
4	4445	hemoglobin beta chain complex	17985949	Hbb							-1.21	0.000426
68	3629	Heme-binding protein 1 (p22HBP)	81882069	Hebp1	1.16	0.0019	mus musculus				1.16	0.0019
4	4445	heat-responsive protein 12	14269572	Hrsp12	-1.21	0.000426					-1.21	0.000426		?
76	3046	interferon-induced protein 35	57526854	Ifi35	1.35	0.000515					1.35	0.000515
5	2235	protein kinase, cAMP dependent regulatory, type I, alpha	6981396	Prkar1a	-1.23	0.00106					-1.23	0.00106		Affects Bcl2 family (Clin Cancer Res. 2002 Feb;8(2):607-14.)
16	2003	unnamed protein product	1334284		-1.14	0.000137	Hsp60/chaperonin?				-1.14	0.000137
17	3236	similar to purine-nucleoside phosphorylase [Rattus norvegicus]			-1.28	3.24e-05	LOC691214				-1.28	3.24e-05
22	1943	precursor polypeptide (AA -18 to 547)	56899		-1.92	3.72e-05					-1.92	3.72e-05
30	1112	carboxylesterase (EC 3.1.1.1) ES-10 precursor, microsomal	92053		2.07	6.39e-05					2.07	6.39e-05
31	1746	hypothetical protein LOC361730	84781664		1.95	1.04e-05					1.95	1.04e-05
53	2722	hypothetical protein LOC363016	62079139		1.29	0.00314					1.29	0.00314
83	1897	similar to Liver carboxylesterase 4 precursor (Carboxyesterase ES-4) (Microsomal palmito	109508476		2.07	0.00337					2.07	0.00337

## Sheet: ER stress
Heat Map No.	Spot no.	Protein Name	GI number	Gene ID	Abundance Ratio	p-value	Notes for Gene ID	Molecular wt.	pI	Functional Group	Abundance Ratio	p-value	Protein Score	Known Relationships
40	2323	Chain A, Bhmt From Rat Liver	49259376	RGD1565988	2.82	9.92e-06				Amino acid metabolism/ER stress/autophagy	1.68	7.04e-06		betaine-homocysteine methyltransferase, alternate pathway in methionine metabolism, methylates homocysteine to reform methionine (Semin Liver Dis. 2009 May;29(2):155-65) part of autophagosome (Methods Enzymol. 2009;452:97-118.) responsive to conditions generating ER stress (Semin Liver Dis. 2009 May;29(2):155-65.) (J Gastroenterol Hepatol. 2008 Mar;23 Suppl 1:S16-24.)
19	789	hypoxia up-regulated 1	77404375	Hyou1	-1.39	0.00265				Chaperone/ER stress	-1.39	0.00265		nucleotide exchange factor for BiP (molecular chaperone), prevents ER stress in Sjogren mice (Hum Mol Genet. 2009 Oct 3.)
47	1924	heat shock protein 1 (chaperonin)	11560024	Hspd1	1.89	6.31e-06	mus musculus			Chaperonin	1.89	6.31e-06
16	2003	similar to T-complex protein 1 subunit theta (TCP-1-theta) (CCT-theta)	34867525		-1.14	0.000137	Tb10.6k15.2330; trypanosoma brucei			Chaperonin	-1.14	0.000137		chaperonin assisting in cytosolic protein folding (Gene. 1995 Mar 10;154(2):231-6.)
11	2300	Calcium binding protein 1	488838	Cabp1	-1.37	6.03e-07				Chaperonin (?)	-1.37	6.03e-07		component of the ubiquitin-mediated proteolysis; possible role in myocyte proliferation, in cancer
10	2020	calreticulin	11693172	Calr	-1.31	4.43e-05				Chaperonin/ER stress	-1.31	4.43e-05		ER stress gene upregulated in hepatocytes following burn injury (Mol Med. 2009 Sep-Oct;15(9-10):316-20). Upregulated after ER stress in HCV (Mol Med. 2009 Sep-Oct;15(9-10):316-20). May be molecular marker for devt of HCC in cirrhotics (Cancer Epidemiol Biomarkers Prev. 2009 Nov;18(11):2929-32)
13	1239	Heat shock protein 90kDa beta (Grp94), member 1 [Mus musculus]	14714615	HSP90B1	-1.33	0.00022	homo sapiens			Chaperonin/ER stress	-1.33	0.00022		ER stress (Mol Cell Biol. 2002 Dec;22(24):8506-13) (Semin Cell Dev Biol. 1999 Oct;10(5):495-505); molecular chaperone (Essays Biochem. 1995;29:125-36); chaperone for TLRs in B cell devt (Blood. 2008 Aug 15;112(4):1223-30); improved tumor responsiveness via increased expression of antiapoptotic and proangiogenic genes with phototherapy (Cancer Lett. 2009 Sep 2); regulates kinase activity by PDK1 (…
22	1943	glucose regulated protein, 58 kDa	8393322	Pdia3	-1.92	3.72e-05				chaperonin/ER stress	-1.92	3.72e-05		protein disulfide isomerase 3, member of ER stress proteins induced by oxidative damage, expressed primarily in liver in salmon (Comp Biochem Physiol B Biochem Mol Biol. 2009 Dec;154(4):435-42.) HMGB1-associated protein responsive to DNA damage, cytosolic protein with intranuclear functions (Mol Cancer Ther. 2009 Apr;8(4):864-72). catalyst of oxidative protein folding and unfolding (J Biol Chem. …
16	2003	60 kDa heat shock protein, mitochondrial precursor (Hsp60) (60 kDa chaperonin)(CPN60)	51702230	Hsp60	-1.14	0.000137	Hsp60?			Chaperonin/Oxidative stress	-1.14	0.000137		? Same as Hspd1? ROS responsive in endothelial cells (Free Radic Biol Med. 2002 Jan 1;32(1):22-37.) Localizes to mitochondria, ER, peroxisomes (Exp Cell Res. 1996 Jan 10;222(1):16-27) Overexpression suppresses ROS and TNF-alpha mediated apoptosis (Cancer Lett. 2009 Jul 8;279(2):230-7. ) increased post-OLTx (Transplant Proc. 2004 Jun;36(5):1469-72.) possible ligand for TLR4-NFkB signaling in IR (J…
36	2653	glyceraldehyde-3-phosphate dehydrogenase	1730158	Gapdh	1.54	6.24e-06				Glycolysis	1.54	6.24e-06		HMGB1-associated protein responsive to DNA damage (Mol Cancer Ther. 2009 Apr;8(4):864-72). ROS responder (Free Radic Biol Med. 2002 Jan 1;32(1):22-37.)
1	3391	14-3-3 zeta protein	7435027	YWHAZ	-1.08	0.0035	homo sapiens			Housekeeping gene	-1.08	0.0035		tyrosine 3-monooxygenase/tryptophan 5-monooxygenase activation protein, zeta polypeptide (housekeeping gene); downregulates PDK-1 kinase activity, which decreases Akt (anti-apoptotic) phosphorylation; inflammatory marker for premalignant oral lesions (J Proteome Res. 2009 Jan;8(1):300-9.) modulates ER stress in brain (J Neurochem. 2008 Jul;106(2):978-88.) Oncogene. 2008 Feb 21;27(9):1315-9. helps…

## Sheet: Oxidative stress
Heat Map No.	Spot no.	Protein Name	GI number	Gene ID	Abundance Ratio	p-value	Notes for Gene ID	Molecular wt.	pI	Functional Group	Abundance Ratio	p-value	Protein Score	Known Relationships
22	1943	glucose regulated protein, 58 kDa	8393322	Pdia3	-1.92	3.72e-05				chaperonin/ER stress	-1.92	3.72e-05		protein disulfide isomerase 3, member of ER stress proteins induced by oxidative damage, expressed primarily in liver in salmon (Comp Biochem Physiol B Biochem Mol Biol. 2009 Dec;154(4):435-42.) HMGB1-associated protein responsive to DNA damage, cytosolic protein with intranuclear functions (Mol Cancer Ther. 2009 Apr;8(4):864-72). catalyst of oxidative protein folding and unfolding (J Biol Chem. …
16	2003	60 kDa heat shock protein, mitochondrial precursor (Hsp60) (60 kDa chaperonin)(CPN60)	51702230	Hsp60	-1.14	0.000137	Hsp60?			Chaperonin/Oxidative stress	-1.14	0.000137		? Same as Hspd1? ROS responsive in endothelial cells (Free Radic Biol Med. 2002 Jan 1;32(1):22-37.) Localizes to mitochondria, ER, peroxisomes (Exp Cell Res. 1996 Jan 10;222(1):16-27) Overexpression suppresses ROS and TNF-alpha mediated apoptosis (Cancer Lett. 2009 Jul 8;279(2):230-7. ) increased post-OLTx (Transplant Proc. 2004 Jun;36(5):1469-72.) possible ligand for TLR4-NFkB signaling in IR (J…
58	2884	ketohexokinase	13994119	Khk	1.28	0.000519				Fructose metabolism	1.28	0.000519		increased KHK activity in high fructose consumption - may be linked to NAFLD (J Hepatol. 2008 Jun;48(6):993-9). Downregulated by PPARalpha activation (Mol Cell Biol. 2004 Jul;24(14):6288-97)
59	2571	fructose-1,6- biphosphatase 1	51036635	Fbp1	1.57	0.00184				Glycolysis	1.34	0.000274
36	2653	glyceraldehyde-3-phosphate dehydrogenase	1730158	Gapdh	1.54	6.24e-06				Glycolysis	1.54	6.24e-06		HMGB1-associated protein responsive to DNA damage (Mol Cancer Ther. 2009 Apr;8(4):864-72). ROS responder (Free Radic Biol Med. 2002 Jan 1;32(1):22-37.)
82	2333	GTP-binding protein PTD004 isoform a [Mus musculus]	21313144	Ola1	2.82	9.92e-06	???mus			Oxidative stress	2.82	9.92e-06		tumor cell migration and invasion - possibly through modulation of ROS cell levels (J Zhejiang Univ Sci B. 2009 Nov;10(11):796-804); overexpression increases cell susceptibility to oxidative chemicals, increases ROS species and depletion of glutathione, suppresses antioxidant response (Proc Natl Acad Sci U S A. 2009 Sep 8;106(36):15356-61)
2	3602	peroxiredoxin-1	16923958	PRDX1	-1.11	0.00251	homo sapiens			Oxidative stress	-1.11	0.00251		catalyze peroxide reduction Cell Cycle. 2009 Dec 5;8(24). Interacts with eEF1A2 to reduce casp 3 and casp8 activation and increase pro-survival Akt; resistance to oxidative cell death (J Cell Biochem. 2007 Feb 1;100(2):267-78.)
67	3522	peroxiredoxin 6	16758348	Prdx6	1.16	0.0032				Oxidative stress	1.16	0.0032		peroxide scavenging (Am J Physiol Heart Circ Physiol. 2006 Dec;291(6):H2636-40). Transfers to mitochondria during hepatic WIR in mice; prdx6-ko mice have greater WIR injury, associated with increased mitochondrial H2O2 production (Am J Physiol Gastrointest Liver Physiol. 2009 Feb;296(2):G266-74). reduces NFkB activation and regulates Ca2+ homeostasis (Brain Res. 2008 Oct 3;1233:63-78)
21	3026	isocitrate dehydrogenase 1 (NADP+), soluble	13928690	Idh1	-1.48	0.000388				Oxidative stress/NADP reduction	-1.48	0.000388		cytoplasmic, reduces NADP so may generate reduced glutathione, an antioxidant (Am J Physiol Renal Physiol. 2009 Mar;296(3):F622-33); an important NADPH-generating enzyme in the endoplasmic reticulum (Arch Biochem Biophys. 2008 Mar 15;471(2):184-90)
42	2325	isocitrate dehydrogenase 2 (NADP+), mitochondrial [Mus musculus]	27370516	Idh2	1.55	4e-06				Oxidative stress/NADP reduction	1.55	4e-06		mitochondrial
51	1606	Transketolase	1729977	Tkt	1.34	0.000793				Pentose phosphate pathway	1.34	0.000793		necessary for generation of NADPH (wikipedia)
7	3361	protease (prosome, macropain) 28 subunit, alpha	61098214	Psme1	-1.13	0.00159				Proteasome	-1.13	0.00159		modulated by cellular oxidants (Gastroenterology. 2008 Jun;134(7):2144-52) MHCI antigen presentation (Mol Immunol. 2002 Oct;39(3-4):165-9.)
9	1877	catalase	6978607	Cat	-1.25	0.0012	mus musculus			Redox	-1.25	0.0012		degrades H2O2; known to be upregulated in response to hepatic IR (Transplant Proc. 2008 Sep;40(7):2156-8.)
9	1877	catalase	6978607	Cat	2.07	0.00337	mus musculus			Redox	-1.25	0.0012		degrades H2O2; known to be upregulated in response to hepatic IR (Transplant Proc. 2008 Sep;40(7):2156-8.)
57	2790	3-alpha-hydroxysteroid dehydrogenase	19924087	Akr1c1	1.26	0.000258				Steroid metabolism	1.26	0.000258		aldo-keto reductase family 1, member C1, metabolize polycyclic aromatic hydrocarbons, steroid biosynthesis, role in cell survival, oxidative stress protein

## Sheet: Apoptosis
Supplemental Table II
Heat Map No.	Protein Name	Abundance Ratio	p-value	Functional Group	Abundance Ratio	p-value	Protein Score
38	capping protein alpha 1 subunit [Mus musculus]	1.56	6.27e-05	Actin-binding, cell structure	1.56	6.27e-05
1	C-reactive protein	-1.08	0.0035	Acute phase reactant	-1.08	0.0035
43	aminoadipate aminotransferase	1.65	1.22e-07	Amino acid metabolism	1.65	1.22e-07
78	4-aminobutyrate aminotransferase	1.95	0.00021	Amino acid metabolism	1.95	0.00021
78	alanine-glyoxylate aminotransferase 2	1.95	0.00021	Amino acid metabolism	1.95	0.00021
62	S-adenosylhomocysteine hydrolase	1.12	0.00812	Amino acid metabolism	1.12	0.00812
31	arginosuccinate synthetase	2.82	9.92e-06	Amino acid metabolism	1.95	1.04e-05
43	cystathionine gamma-lyase	2.82	9.92e-06	Amino acid metabolism	1.65	1.22e-07
42	similar to Glutaryl-CoA dehydrogenase, mitochondrial precursor (GCD)	1.55	4e-06	Amino acid metabolism	1.55	4e-06
3	glutamate dehydrogenase 1	-1.21	0.000791	Amino acid metabolism	-1.21	0.000791
54	homogentisate 1, 2-dioxygenase	1.21	0.0012	Amino acid metabolism	1.21	0.0012
29	quinoid dihydropteridine reductase	-2.72	3.93e-05	Amino acid metabolism	-2.72	3.93e-05
49	sarcosine dehydrogenase	1.35	0.0034	amino acid metabolism	1.35	0.0034
62	selenocysteine lyase	1.12	0.00812	Amino acid metabolism	1.12	0.00812
40	Chain A, Bhmt From Rat Liver	2.82	9.92e-06	Amino acid metabolism/ER stress/autophagy	1.68	7.04e-06
6	laminin receptor 1	-1.18	0.00121	Angiogenesis(?)	-1.18	0.00121
3	Chain A, Rat Liver F1-Atpase	-1.21	0.000791	ATP synthesis	-1.21	0.000791
48	Bile acid CoA:amino acid N-acyltransferase (BAT) (BACAT) (Glycine N-choloyltransferase)	2.53	1.5e-06	Bile acid production	2.03	7.48e-06
78	platelet-activating factor acetylhydrolase, isoform 1b, beta1 subunit [Mus musculus]	1.95	0.00021	Cell structure/movement	1.95	0.00021
19	hypoxia up-regulated 1	-1.39	0.00265	Chaperone/ER stress	-1.39	0.00265
47	heat shock protein 1 (chaperonin)	1.89	6.31e-06	Chaperonin	1.89	6.31e-06
16	similar to T-complex protein 1 subunit theta (TCP-1-theta) (CCT-theta)	-1.14	0.000137	Chaperonin	-1.14	0.000137
11	Calcium binding protein 1	-1.37	6.03e-07	Chaperonin (?)	-1.37	6.03e-07
10	calreticulin	-1.31	4.43e-05	Chaperonin/ER stress	-1.31	4.43e-05
13	Heat shock protein 90kDa beta (Grp94), member 1 [Mus musculus]	-1.33	0.00022	Chaperonin/ER stress	-1.33	0.00022
22	glucose regulated protein, 58 kDa	-1.92	3.72e-05	chaperonin/ER stress	-1.92	3.72e-05
16	60 kDa heat shock protein, mitochondrial precursor (Hsp60) (60 kDa chaperonin)(CPN60)	-1.14	0.000137	Chaperonin/Oxidative stress	-1.14	0.000137
60	Cytochrome P450, subfamily IIC (mephenytoin 4-hydroxylase)	1.27	0.000184	Drug metabolism	1.27	0.000184
57	sulfotransferase family 1A, phenol-preferring, member 1	1.26	0.000258	Drug metabolism	1.26	0.000258
12	cytochrome b-5	-1.41	5.31e-07	Electron transport chain?	-1.41	5.31e-07
42	ubiquinol-cytochrome c reductase core protein II	1.55	4e-06	Electron transport chain?	1.55	4e-06
17	enoyl coenzyme A hydratase 1, peroxisomal	-1.48	0.000388	Fatty acid beta-oxidation	-1.28	3.24e-05
30	ATP citrate lyase	2.53	1.5e-06	Fatty acid metabolism	2.07	6.39e-05
60	acyl-Coenzyme A oxidase 1, palmitoyl	1.95	0.00021	Fatty acid metabolism	1.27	0.000184
22	Propionyl coenzyme A carboxylase, beta polypeptide	-1.92	3.72e-05	Fatty acid metabolism	-1.92	3.72e-05
24	electron-transfer-flavoprotein, beta polypeptide	-2.72	3.93e-05	Fatty acid metabolism ?	-1.69	0.000338
34	Formyltetrahydrofolate dehydrogenase	1.71	2.8e-06	Folate metabolism	1.71	2.8e-06
58	ketohexokinase	1.28	0.000519	Fructose metabolism	1.28	0.000519
59	fructose-1,6- biphosphatase 1	1.57	0.00184	Glycolysis	1.34	0.000274
36	glyceraldehyde-3-phosphate dehydrogenase	1.54	6.24e-06	Glycolysis	1.54	6.24e-06
61	pyruvate dehydrogenase (lipoamide) beta	1.28	0.000115	Glycolysis	1.28	0.000115
22	pyruvate kinase, liver and RBC	-1.92	3.72e-05	Glycolysis	-1.92	3.72e-05
22	pyruvate kinase, liver and RBC	2.07	6.39e-05	Glycolysis	-1.92	3.72e-05
1	14-3-3 zeta protein	-1.08	0.0035	Housekeeping gene	-1.08	0.0035
31	3-hydroxy-3-methylglutaryl-Coenzyme A synthase 2	2.53	1.5e-06	ketogenesis	1.95	1.04e-05
40	citrate synthase	1.68	7.04e-06	Krebs cycle	1.68	7.04e-06
34	Fumarate hydratase 1	1.95	0.00021	Krebs cycle	1.71	2.8e-06
84	apolipoprotein C-III precursor	2.72	0.000245	Lipid metabolism	2.72	0.000245
70	D-dopachrome tautomerase	1.09	1.62e-05	Melanin biosynthesis	1.09	1.62e-05
9	carbonic anhydrase 3	-3.2	7.73e-06	Metabolism	-1.25	0.0012
26	catechol-O-methyltransferase	1.74	3.2e-05	Metabolism - catecholamines	-3.28	4.79e-07
26	catechol-O-methyltransferase	-3.28	4.79e-07	Metabolism - catecholamines	-3.28	4.79e-07
8	NME1-NME2 protein [Homo sapiens]	-1.18	0.00028	Metastasis suppression?	-1.18	0.00028
62	similar to Tu translation elongation factor, mitochondrial	1.12	0.00812	Mitochondrial elongation factor	1.12	0.00812
24	adenylate kinase 2 isoform b	-1.69	0.000338	Nucleotide phosphorylation, cellular homeostasis	-1.69	0.000338
44	lacritin precursor [Homo sapiens]	1.51	0.000415	ophthalmic	1.51	0.000415
64	tumor protein, translationally-controlled 1 [Mus musculus]	1.27	0.000815	other	1.27	0.000815
36	thiosulfate sulfurtransferase	1.54	6.24e-06	other	1.54	6.24e-06
82	GTP-binding protein PTD004 isoform a [Mus musculus]	2.82	9.92e-06	Oxidative stress	2.82	9.92e-06
2	peroxiredoxin-1	-1.11	0.00251	Oxidative stress	-1.11	0.00251
67	peroxiredoxin 6	1.16	0.0032	Oxidative stress	1.16	0.0032
21	isocitrate dehydrogenase 1 (NADP+), soluble	-1.48	0.000388	Oxidative stress/NADP reduction	-1.48	0.000388
42	isocitrate dehydrogenase 2 (NADP+), mitochondrial [Mus musculus]	1.55	4e-06	Oxidative stress/NADP reduction	1.55	4e-06
37	transaldolase 1	1.48	0.00011	Pentose phosphate pathway	1.48	0.00011
51	Transketolase	1.34	0.000793	Pentose phosphate pathway	1.34	0.000793
7	protease (prosome, macropain) 28 subunit, alpha	-1.13	0.00159	Proteasome	-1.13	0.00159
5	ribophorin 2	-1.23	0.00106	Proteasome	-1.23	0.00106
11	proteasome 26S ATPase subunit 4 isoform 1 [Homo sapiens]	-1.37	6.03e-07	Protein processing	-1.37	6.03e-07
60	eukaryotic translation elongation factor 1 alpha 1	1.95	0.00021	Protein synthesis	1.27	0.000184
38	acidic ribosomal phosphoprotein P0	1.56	6.27e-05	Protein synthesis	1.56	6.27e-05
9	catalase	-1.25	0.0012	Redox	-1.25	0.0012
9	catalase	2.07	0.00337	Redox	-1.25	0.0012
57	3-alpha-hydroxysteroid dehydrogenase	1.26	0.000258	Steroid metabolism	1.26	0.000258
37	aldo-keto reductase family 1, member D1	1.48	0.00011	Steroid metabolism	1.48	0.00011
69	phosphatidylethanolamine binding protein	1.13	0.00431	Transcription factor	1.13	0.00431
76	3-hydroxyanthranilate 3,4-dioxygenase	1.35	0.000515	Tryptophan metabolism	1.35	0.000515
69	abhydrolase domain containing 14b	1.13	0.00431	unknown	1.13	0.00431
22	carbamoyl-phosphate synthetase 1, mitochondrial	-1.92	3.72e-05	Urea cycle	-1.92	3.72e-05
36	ornithine transcarbamylase	1.54	6.24e-06	Urea cycle	1.54	6.24e-06
52	adenylate kinase 3-like 1	1.47	3.61e-08		1.47	3.61e-08
57	aldo-keto reductase family 7, member A2 (aflatoxin aldehyde reductase)	1.26	0.000258		1.26	0.000258
46	Albumin	1.85	5.29e-08		1.85	5.29e-08
54	similar to aldehyde dehydrogenase 8 family, member A1	1.21	0.0012		1.21	0.0012
65	Biphenyl hydrolase-like (serine hydrolase, breast epithelial mucin-associated antigen) [Mus musculus]	1.11	0.000405		1.11	0.000405
24	calcyclin binding protein	-1.69	0.000338		-1.69	0.000338
41	dihydroxyacetone kinase 2 homolog	1.66	1.16e-05		1.66	1.16e-05
46	dihydrolipoamide acetyltransferase	1.85	5.29e-08		1.85	5.29e-08
3	Dihydropyrimidinase (DHPase) (Hydantoinase) (DHP)	-1.21	0.000791		-1.21	0.000791
58	glycerol-3-phosphate dehydrogenase 1 (soluble)	1.28	0.000519		1.28	0.000519
55	glutathione synthetase	1.25	0.000557		1.25	0.000557
21	hydroxyacyl glutathione hydrolase	-1.48	0.000388		-1.48	0.000388
22	hemoglobin alpha 1 chain				-1.92	3.72e-05
82	hemoglobin alpha 2 chain				2.82	9.92e-06
4	hemoglobin beta chain complex				-1.21	0.000426
68	Heme-binding protein 1 (p22HBP)	1.16	0.0019		1.16	0.0019
4	heat-responsive protein 12	-1.21	0.000426		-1.21	0.000426
76	interferon-induced protein 35	1.35	0.000515		1.35	0.000515
5	protein kinase, cAMP dependent regulatory, type I, alpha	-1.23	0.00106		-1.23	0.00106
16	unnamed protein product	-1.14	0.000137		-1.14	0.000137
17	similar to purine-nucleoside phosphorylase [Rattus norvegicus]	-1.28	3.24e-05		-1.28	3.24e-05
22	precursor polypeptide (AA -18 to 547)	-1.92	3.72e-05		-1.92	3.72e-05
30	carboxylesterase (EC 3.1.1.1) ES-10 precursor, microsomal	2.07	6.39e-05		2.07	6.39e-05
31	hypothetical protein LOC361730	1.95	1.04e-05		1.95	1.04e-05
53	hypothetical protein LOC363016	1.29	0.00314		1.29	0.00314
83	similar to Liver carboxylesterase 4 precursor (Carboxyesterase ES-4) (Microsomal palmito	2.07	0.00337		2.07	0.00337
